# Supplementary material for: The Effect of Iodine-Containing Nano-Micelles, FS-1, on Antibiotic Resistance, Gene Expression and Epigenetic Modifications in the Genome of Multidrug Resistant MRSA Strain Staphylococcus aureus ATCC BAA-39
Source: Front Microbiol. 2020 Oct 22;11:581660. doi: 10.3389/fmicb.2020.581660 (PMC7642360; doi:10.3389/fmicb.2020.581660)
Supplement: Supplementary Table 1 — List of genes regulated at different conditions in the S. aureus ATCC BAA-39 NC and FS genomes. [file Table_1.XLSX]

## Sheet: Table S1
Table S1 | Differential expression of genes in the S. aureus ATCC BAA-39 at different growth conditions.
NC—	— negative control (NC) culture grown on the medium without the drug FS-1;
NC+	— negative control (NC) culture grown on the medium with the drug FS-1;
FS—	— experimental culture adapted to the presence of the drug FS-1 grown on the medium without FS-1;
FS+	— experimental culture adapted to the presence of the drug FS-1 grown on the medium with FS-1;
NA	— gene was not expressed at this condition;
Differential gene expression regulation with fold change values greater than 2.0 or smaller than -2.0 and with corresponding p-values less than 0.05 are highlighted respectively by red or blue shading and shown in bold;
Locus tag	Gene	moltype	Fold Change					p-value
			NC—/NC+	FS—/FS+	NC+/FS+	NC—/FS+	NC—/FS—	NC—/NC+	FS—/FS+	NC+/FS+	NC—/FS+	NC—/FS—
HMPRNC0000_0001	dnaA	cds	-2.40012	4.52277	0.875544	-1.52249	-5.96452	0.00279609	0.023329	0.338382	0.000129327	0.00264335
HMPRNC0000_0002	dnaN	cds	-0.638453	2.19987	-0.147254	-0.769593	-2.90877	0.279884	0.0438685	0.815858	0.0278243	0.00898921
HMPRNC0000_0003	yaaA	cds	0.132234	-0.796594	-1.22939	-1.1405	-0.242026	0.895392	0.581569	0.278855	0.0589518	0.860645
HMPRNC0000_0004	recF	cds	1.00062	2.62819	-2.18601	-1.19467	-3.73272	0.0458451	0.0345415	6.20337e-05	0.00070482	0.00262725
HMPRNC0000_0005	gyrB	cds	1.33113	0.59353	-1.74967	-0.431776	-0.937543	0.000594442	0.296311	5.3297e-06	0.145153	0.13156
HMPRNC0000_0006	gyrA	cds	0.607664	0.180369	-1.58561	-0.980163	-1.08113	0.070773	0.723946	1.02225e-05	0.000824168	0.0327975
HMPRNC0000_0007		cds	-0.95157	1.73329	0.109399	-0.882182	-2.43617	0.35457	0.35426	0.923143	0.138001	0.170386
HMPRNC0000_0008	hutH	cds	-1.75914	-2.82885	2.26495	0.59613	3.67752	0.465798	0.103948	0.359447	0.549688	0.0137849
HMPRNC0000_0009		ncrna	NA	NA	NA	NA	NA	NA	NA	NA	NA	NA
HMPRNC0000_0010	serS	cds	-1.40991	1.95383	2.11701	0.71829	-1.15872	0.0238356	0.0163224	0.000653077	0.0225485	0.167612
HMPRNC0000_0011	azlC	cds	-2.48899	-4.61643	-0.269397	-2.36554	2.16103	0.630479	0.475268	0.97326	0.374789	0.409874
HMPRNC0000_0012		cds	-3.83977	-1.73363	2.63656	-1.1136	0.755215	0.379809	0.620773	0.632319	0.547875	0.766374
HMPRNC0000_0013	metX	cds	-2.48899	-2.69256	1.71638	-0.718896	2.16103	0.630479	0.496967	0.783552	0.750707	0.409874
HMPRNC0000_0014		cds	0.332231	3.29739	-0.642347	-0.325257	-3.51732	0.708461	0.10331	0.500573	0.524366	0.0783998
HMPRNC0000_0015		cds	1.06321	1.91634	-0.18713	0.862088	-1.00833	0.0173309	0.0136991	0.667568	0.00139616	0.224818
HMPRNC0000_0016	rplI	cds	1.0886	2.67815	1.03409	2.08474	-0.491131	0.26759	0.0758456	0.256104	3.06211e-05	0.747641
HMPRNC0000_0017	dnaB	cds	1.4926	-1.92304	-0.27479	1.19102	3.23269	0.00225508	2.20632e-05	0.555825	0.000141715	4.36596e-10
HMPRNC0000_0018	purA	cds	2.60943	3.15148	-2.14545	0.463248	-2.59318	0.00113224	0.12139	0.0102778	0.408929	0.195323
HMPRNC0000_0021	walR	cds	1.14871	3.37834	-1.85743	-0.732787	-4.01427	0.0814234	0.0538314	0.00712223	0.12835	0.0226564
HMPRNC0000_0022	walK	cds	0.453955	-0.540398	-1.28734	-0.831619	-0.205523	0.276928	0.313411	0.00259009	0.00354358	0.732684
HMPRNC0000_0023	yycH	cds	-0.802817	-0.468667	-0.29442	-1.11541	-0.555882	0.188187	0.551204	0.659743	0.00165729	0.485676
HMPRNC0000_0024		ncrna	NA	NA	NA	NA	NA	NA	NA	NA	NA	NA
HMPRNC0000_0025		cds	1.78881	-0.798522	-2.23117	-0.397376	0.422911	0.017125	0.51209	0.00838565	0.486732	0.70414
HMPRNC0000_0026		cds	-5.31262	-1.7978	3.52921	-1.69817	0.161375	0.00823198	0.228509	0.124136	0.0146722	0.907052
HMPRNC0000_0027	sasH	cds	-0.627525	2.83235	0.949493	0.403274	-2.44016	0.678511	0.244428	0.557489	0.61826	0.280946
HMPRNC0000_0028	sRNA5 [srn_0090]	ncrna	NA	NA	NA	NA	NA	NA	NA	NA	NA	NA
HMPRNC0000_0029	rlmH	cds	-1.96369	4.55013	4.03521	1.95367	-2.55712	0.41778	0.0683518	0.0687402	0.0289738	0.298992
HMPRNC0000_0030		cds	NA	NA	NA	NA	NA	NA	NA	NA	NA	NA
HMPRNC0000_0031		cds	NA	NA	NA	NA	NA	NA	NA	NA	NA	NA
HMPRNC0000_0032		cds	-2.29798	4.55497	-0.960946	-3.17589	-7.72567	0.0250848	0.0690395	0.459561	1.84598e-07	0.00134226
HMPRNC0000_0033	tnpC	cds	1.04142	3.28152	-2.39838	-1.36277	-4.58844	0.379989	0.200557	0.0776594	0.0841446	0.0574347
HMPRNC0000_0034	cadC	cds	1.31353	0.946835	1.02782	2.27231	1.58656	0.389826	0.626555	0.473772	0.00502244	0.379237
HMPRNC0000_0035	cadA	cds	0.72663	-2.18201	2.18896	2.88825	5.15447	0.108488	6.24889e-05	2.6761e-06	1.12692e-12	4.36967e-43
HMPRNC0000_0036		ncrna	NA	NA	NA	NA	NA	NA	NA	NA	NA	NA
HMPRNC0000_0037		cds	-1.14438	2.30715	3.71127	2.52086	0.401668	0.243112	0.0475461	4.28717e-05	8.97783e-08	0.708983
HMPRNC0000_0038		cds	-4.13525	-2.17504	2.21307	-1.91158	0.363085	0.327607	0.549578	0.703881	0.307391	0.885556
HMPRNC0000_0039		cds	NA	NA	NA	NA	NA	NA	NA	NA	NA	NA
HMPRNC0000_0040		cds	NA	NA	NA	NA	NA	NA	NA	NA	NA	NA
HMPRNC0000_0041		cds	NA	NA	NA	NA	NA	NA	NA	NA	NA	NA
HMPRNC0000_0042	xylR	cds	-8.20822	1.8563	6.16473	-1.88873	-3.80155	0.00513991	0.510137	0.0927521	0.0523735	0.116746
HMPRNC0000_0043	mecI	cds	-4.68255	-1.86973	4.44869	-0.518779	1.42116	0.242852	0.489667	0.308051	0.73272	0.544531
HMPRNC0000_0044		cds	-2.78436	3.13888	2.34434	-0.544145	-3.46713	0.00804125	0.0884129	0.0392663	0.271365	0.0457859
HMPRNC0000_0045	mecA	cds	-1.38779	4.57664	0.660749	-0.743073	-5.17513	0.00775508	6.26111e-05	0.194852	0.0808577	1.87101e-05
HMPRNC0000_0046	maoC	cds	-0.291826	-0.163466	-2.66337	-2.82563	-2.73223	0.876206	0.958878	0.262043	0.0235964	0.262963
HMPRNC0000_0047		ncrna	NA	NA	NA	NA	NA	NA	NA	NA	NA	NA
HMPRNC0000_0048	glpQ	cds	-1.2875	-1.99218	0.394467	-0.77973	1.236	0.309972	0.12595	0.78373	0.246739	0.303608
HMPRNC0000_0049		ncrna	NA	NA	NA	NA	NA	NA	NA	NA	NA	NA
HMPRNC0000_0050		cds	-1.86772	-0.868709	3.57724	1.85463	2.97761	0.739619	0.787353	0.460461	0.367151	0.268366
HMPRNC0000_0051		cds	-6.53377	0.110557	6.38749	-0.366476	-0.405109	0.0504507	0.964526	0.0708417	0.741198	0.860244
HMPRNC0000_0052		ncrna	2.14085	-11.5011	-4.478	-2.23389	9.50535	0.6693	0.000178723	0.515799	0.582849	8.21817e-05
HMPRNC0000_0053		ncrna	-1.30707	-3.35504	0.347386	-1.06018	2.32695	0.427286	0.0186629	0.850754	0.199454	0.0738663
HMPRNC0000_0054	pre	cds	-3.91955	5.74024	3.80947	-0.16897	-5.82936	0.0196427	0.0192829	0.0300617	0.772926	0.015296
HMPRNC0000_0055		cds	0.172493	1.13372	0.129784	0.294919	-0.866976	0.63634	0.00902501	0.679612	0.364099	0.159652
HMPRNC0000_0056		cds	0.0349351	-4.61643	-4.98365	-4.70526	-0.215998	0.98957	0.475268	0.1877	0.0384972	0.931389
HMPRNC0000_0057		cds	-1.63585	-1.18777	0.911225	-0.809644	0.461021	0.345913	0.527813	0.634815	0.335779	0.793345
HMPRNC0000_0058		cds	0.135312	1.50937	-1.01154	-0.969073	-2.3484	0.904511	0.470667	0.416188	0.151903	0.244083
HMPRNC0000_0059		cds	NA	-2.57891	1.84768	7.01371	NA	NA	0.497421	0.762319	0.0634478	NA
HMPRNC0000_0060		ncrna	NA	NA	NA	NA	NA	NA	NA	NA	NA	NA
HMPRNC0000_0061		ncrna	NA	-3.76827	0.755662	5.79524	NA	NA	0.396728	0.915287	0.182082	NA
HMPRNC0000_0062		cds	-0.642969	-7.14738	-2.42029	-2.98491	4.20777	0.802402	0.000546173	0.460652	0.0779854	0.00983886
HMPRNC0000_0063		cds	-3.63892	NA	NA	-7.98954	0.98663	0.4164	NA	NA	0.0107868	0.699136
HMPRNC0000_0064		cds	0.914505	-5.93829	-1.93981	-0.947099	5.05421	0.742943	0.00584049	0.538296	0.591859	0.00790632
HMPRNC0000_0065		cds	-1.46483	-4.96715	-2.26922	-3.73836	1.36232	0.00449919	5.12906e-22	0.000112979	7.90032e-16	0.0215066
HMPRNC0000_0066		ncrna	NA	NA	NA	NA	NA	NA	NA	NA	NA	NA
HMPRNC0000_0067		ncrna	3.35276	NA	NA	-1.05745	7.73806	0.680949	NA	NA	0.896821	0.0219077
HMPRNC0000_0068		cds	NA	-3.76827	0.755662	5.79524	NA	NA	0.396728	0.915287	0.182082	NA
HMPRNC0000_0069		cds	-1.7314	-6.93803	-2.55923	-4.29869	2.58751	0.763916	0.394424	0.753447	0.210557	0.329573
HMPRNC0000_0070		cds	NA	-3.76827	0.755662	5.79524	NA	NA	0.396728	0.915287	0.182082	NA
HMPRNC0000_0071		cds	-0.373012	1.59611	1.51473	0.987275	-0.546302	0.85783	0.502863	0.455123	0.306683	0.812238
HMPRNC0000_0072		cds	-6.64453	1.59135	5.93498	-0.612945	-2.16777	0.0428663	0.564021	0.110087	0.579829	0.376297
HMPRNC0000_0073		cds	-2.48899	-5.41201	-1.04312	-3.3587	2.16103	0.630479	0.450371	0.897176	0.239448	0.409874
HMPRNC0000_0074		cds	8.22325	NA	-9.28564	-1.05745	7.73806	0.0444643	NA	0.0378178	0.896821	0.0219077
HMPRNC0000_0075		cds	NA	-9.9146	-1.04312	4.19199	14.1638	NA	0.000347368	0.897176	0.503162	1.40666e-06
HMPRNC0000_0076		cds	0.223095	-3.98073	-2.29516	-2.08593	1.96106	0.827915	0.000497615	0.0567817	0.00294567	0.0677144
HMPRNC0000_0077		cds	3.35276	NA	NA	-1.05745	7.73806	0.680949	NA	NA	0.896821	0.0219077
HMPRNC0000_0078		cds	1.06208	NA	NA	-3.40196	5.04439	0.894894	NA	NA	0.569255	0.0872546
HMPRNC0000_0079		cds	0.292941	-4.61643	-4.98365	-4.51345	-0.15536	0.913656	0.475268	0.1877	0.0475568	0.950499
HMPRNC0000_0080		cds	-0.979665	2.89487	4.27493	3.12635	0.341789	0.698406	0.219507	0.0513125	0.000744637	0.882482
HMPRNC0000_0081		ncrna	NA	NA	NA	NA	NA	NA	NA	NA	NA	NA
HMPRNC0000_0082		ncrna	NA	NA	NA	NA	NA	NA	NA	NA	NA	NA
HMPRNC0000_0083		cds	1.47234	2.92849	-0.372057	1.05364	-1.80512	0.413778	0.258193	0.836516	0.293871	0.46246
HMPRNC0000_0084	plc	cds	-1.80999	-4.61643	-0.269397	-1.83362	2.57451	0.750645	0.475268	0.97326	0.511471	0.331671
HMPRNC0000_0085		cds	-0.894891	NA	NA	-5.29116	3.54897	0.889921	NA	NA	0.199888	0.196012
HMPRNC0000_0086		cds	0.134857	NA	NA	-4.1602	4.99624	0.985528	NA	NA	0.369635	0.0891586
HMPRNC0000_0087		cds	NA	-3.76827	0.755662	5.79524	NA	NA	0.396728	0.915287	0.182082	NA
HMPRNC0000_0088		cds	NA	-2.57891	1.84768	7.01371	NA	NA	0.497421	0.762319	0.0634478	NA
HMPRNC0000_0089		cds	NA	NA	NA	NA	NA	NA	NA	NA	NA	NA
HMPRNC0000_0090		cds	NA	NA	NA	NA	NA	NA	NA	NA	NA	NA
HMPRNC0000_0091		cds	NA	NA	NA	NA	NA	NA	NA	NA	NA	NA
HMPRNC0000_0092		cds	0.530191	5.14879	-0.925931	-0.486548	-5.54604	0.626603	0.0379634	0.430376	0.456032	0.0214173
HMPRNC0000_0093	hipO2	cds	2.18644	-0.00171668	-1.85108	0.250776	0.28367	0.220043	0.999446	0.315327	0.83141	0.902644
HMPRNC0000_0094	norB	cds	-1.16377	0.716019	0.187081	-0.998103	-1.75539	0.644944	0.804007	0.946744	0.437256	0.47641
HMPRNC0000_0095		cds	NA	NA	NA	NA	NA	NA	NA	NA	NA	NA
HMPRNC0000_0096		cds	0.118909	-0.818931	-1.77798	-1.60011	-0.720448	0.890526	0.551116	0.0823859	0.00614693	0.568712
HMPRNC0000_0097		cds	-2.86924	-0.382078	0.126525	-2.81495	-2.36011	0.17684	0.879424	0.959091	0.0296973	0.330293
HMPRNC0000_0098		cds	NA	NA	NA	NA	NA	NA	NA	NA	NA	NA
HMPRNC0000_0099		cds	NA	NA	NA	NA	NA	NA	NA	NA	NA	NA
HMPRNC0000_0100		cds	-5.30462	-0.868709	3.57724	-2.00766	-1.11301	0.161125	0.787353	0.460461	0.213473	0.655309
HMPRNC0000_0101	lctP2	cds	0.300892	0.386248	-2.65515	-2.34981	-2.66494	0.690739	0.8049	0.00297885	1.64035e-05	0.0784375
HMPRNC0000_0102		cds	0.0967551	4.11099	0.639189	0.725432	-3.27687	0.762708	1.24999e-08	0.0632071	0.104813	8.82779e-07
HMPRNC0000_0103		cds	-0.352674	0.887116	0.220878	-0.0854332	-0.902995	0.668862	0.458721	0.799613	0.854143	0.450968
HMPRNC0000_0104		cds	-8.67818	-2.69256	1.71638	-7.04601	-4.28726	0.00239244	0.496967	0.783552	4.67931e-06	0.076415
HMPRNC0000_0105	sirB	cds	-4.30521	-1.11293	3.35516	-1.15011	0.176188	0.298741	0.738346	0.500945	0.498473	0.94415
HMPRNC0000_0106	sirA	cds	-6.85658	-4.87953	-0.492965	-6.78823	-2.39895	0.0334907	0.544204	0.951146	0.00100239	0.3266
HMPRNC0000_0107		ncrna	NA	NA	NA	NA	NA	NA	NA	NA	NA	NA
HMPRNC0000_0108		cds	1.86755	-5.41201	-1.04312	0.800136	6.14839	0.817134	0.450371	0.897176	0.846445	0.0485876
HMPRNC0000_0109	ocd2	cds	NA	-1.74952	2.75934	7.80234	NA	NA	0.632073	0.608715	0.0270873	NA
HMPRNC0000_0110	sbnC	cds	1.86755	NA	NA	-2.55679	6.14839	0.817134	NA	NA	0.706815	0.0485876
HMPRNC0000_0111		ncrna	NA	NA	NA	NA	NA	NA	NA	NA	NA	NA
HMPRNC0000_0112		ncrna	NA	NA	NA	NA	NA	NA	NA	NA	NA	NA
HMPRNC0000_0113		cds	NA	NA	NA	NA	NA	NA	NA	NA	NA	NA
HMPRNC0000_0114		ncrna	NA	NA	NA	NA	NA	NA	NA	NA	NA	NA
HMPRNC0000_0115	sbnE	cds	-2.10834	-1.45709	3.03023	0.591788	2.20016	0.700537	0.67483	0.560022	0.775364	0.401682
HMPRNC0000_0116	sbnF	cds	-0.190082	1.11795	0.612471	0.374015	-0.710394	0.942597	0.689461	0.821906	0.772584	0.775001
HMPRNC0000_0117		cds	0.595497	-5.36523	-1.35793	-0.770374	4.78083	0.828502	0.0135265	0.65522	0.645012	0.0121384
HMPRNC0000_0118		ncrna	NA	NA	NA	NA	NA	NA	NA	NA	NA	NA
HMPRNC0000_0119	sbnH	cds	-5.77389	-0.985224	3.36835	-2.09609	-1.48664	0.10676	0.83337	0.537823	0.178591	0.547038
HMPRNC0000_0120		cds	-5.67313	0.574507	4.91776	-0.791601	-1.38506	0.116233	0.842889	0.235626	0.546899	0.574994
HMPRNC0000_0121		cds	NA	NA	NA	NA	NA	NA	NA	NA	NA	NA
HMPRNC0000_0122		cds	1.06208	-2.57891	1.84768	2.52281	5.04439	0.894894	0.497421	0.762319	0.390193	0.0872546
HMPRNC0000_0123	budC	cds	2.10574	-0.107824	1.78497	3.85949	4.06137	0.000980045	0.845726	0.000303551	5.48606e-14	3.62306e-08
HMPRNC0000_0124	galE	cds	1.86755	NA	NA	-2.55679	6.14839	0.817134	NA	NA	0.706815	0.0485876
HMPRNC0000_0125		cds	3.22026	NA	NA	-1.18557	7.73121	0.692728	NA	NA	0.884337	0.0217724
HMPRNC0000_0126	cap8H	cds	NA	NA	NA	NA	NA	NA	NA	NA	NA	NA
HMPRNC0000_0127	cps2H	cds	-0.999212	-4.61643	-0.269397	-0.963536	3.53493	0.87482	0.475268	0.97326	0.746447	0.197304
HMPRNC0000_0128		cds	4.054	-3.61996	-5.42883	-1.2824	2.2275	0.035647	0.278611	0.0202815	0.512409	0.348035
HMPRNC0000_0129	sodA	cds	-0.15442	7.25636	1.20082	1.03472	-6.14894	0.842183	0.00108187	0.115614	0.00761034	0.00590606
HMPRNC0000_0130	sasD	cds	-0.16484	6.83133	3.14869	2.94726	-3.80357	0.886131	0.00219615	0.00180326	4.50346e-09	0.0912924
HMPRNC0000_0131		cds	-0.7168	1.09991	-0.346816	-1.1483	-2.11796	0.653333	0.648823	0.847528	0.181082	0.349981
HMPRNC0000_0132	deoD	cds	-7.95311	-0.225148	4.15598	-3.83119	-3.59009	0.00776868	0.942193	0.359298	0.0015371	0.139366
HMPRNC0000_0133		cds	-5.59496	-0.17588	-0.677805	-6.30057	-6.06548	0.00490275	0.953703	0.817092	1.30973e-09	0.0116202
HMPRNC0000_0134	deoC2	cds	-1.06143	-3.41654	-0.222887	-1.26721	2.22228	0.11559	1.65806e-07	0.769653	0.00540887	0.000409591
HMPRNC0000_0135	deoB	cds	-1.59188	1.75134	0.780086	-0.81141	-2.47335	0.00448843	0.0448985	0.195245	0.0152409	0.0051445
HMPRNC0000_0136	phnE	cds	6.83395	-1.9161	-3.81218	2.99656	4.88916	0.00283482	0.480127	0.0662596	0.151435	0.0555839
HMPRNC0000_0137	phnE	cds	-3.99129	-5.41201	-1.04312	-4.89696	0.552335	0.352607	0.450371	0.897176	0.0570104	0.827263
HMPRNC0000_0138	phnC	cds	1.06208	-0.351949	3.95585	4.7758	5.04439	0.894894	0.912313	0.399096	0.0553405	0.0872546
HMPRNC0000_0139	phnD	cds	2.73557	-1.2348	-1.74182	1.02235	2.20016	0.372754	0.724799	0.580005	0.617775	0.401682
HMPRNC0000_0140		cds	-1.80999	-3.44227	0.875531	-0.508161	2.57451	0.750645	0.557452	0.910149	0.844119	0.331671
HMPRNC0000_0141	cpdB	cds	1.42281	3.96718	-0.956243	0.348913	-3.47317	0.298171	0.125165	0.505305	0.679745	0.152596
HMPRNC0000_0142		cds	-6.18026	-6.20497	1.05241	-4.52994	1.8111	0.0714897	0.0198588	0.888614	0.0133139	0.385917
HMPRNC0000_0143		cds	-9.26413	3.69388	8.1358	-1.25492	-4.78152	0.000825306	0.154606	0.0079411	0.108591	0.047844
HMPRNC0000_0144	aad	cds	-10.979	4.11059	8.53155	-2.54716	-6.5337	2.34437e-05	0.105962	0.00420181	0.000100053	0.00647952
HMPRNC0000_0145		ncrna	NA	NA	NA	NA	NA	NA	NA	NA	NA	NA
HMPRNC0000_0146		ncrna	NA	NA	NA	NA	NA	NA	NA	NA	NA	NA
HMPRNC0000_0147		ncrna	NA	NA	NA	NA	NA	NA	NA	NA	NA	NA
HMPRNC0000_0148	cap8A	cds	5.70153	2.82735	-1.67974	3.93847	1.26382	0.0017767	0.294967	0.297016	0.00381812	0.622173
HMPRNC0000_0149		ncrna	NA	NA	NA	NA	NA	NA	NA	NA	NA	NA
HMPRNC0000_0150	cap5B	cds	15.7343	1.28908	-4.91314	10.8546	NA	6.73782e-09	0.655187	0.000802575	0.000124174	NA
HMPRNC0000_0151	epsC	cds	6.43944	-1.3046	-1.05068	5.31445	6.79214	3.95844e-07	0.320766	0.319354	4.51912e-08	2.58829e-07
HMPRNC0000_0152		cds	8.35298	-6.57115	-2.81112	5.46168	11.9967	3.28444e-09	1.8085e-15	0.00962976	9.80473e-06	9.78734e-26
HMPRNC0000_0153		ncrna	NA	NA	NA	NA	NA	NA	NA	NA	NA	NA
HMPRNC0000_0154	galE2	cds	7.70276	-2.21155	-1.20235	6.42874	8.77839	6.91041e-09	0.070095	0.251629	6.12858e-09	5.33102e-12
HMPRNC0000_0155	cap5F	cds	7.23384	-2.46279	-2.74427	4.45381	7.04963	7.17063e-15	0.0176122	0.000744106	8.42213e-08	1.45088e-11
HMPRNC0000_0156	capG	cds	5.2122	-2.48145	0.129666	5.23246	7.79154	3.82627e-05	0.00998804	0.899278	2.85342e-10	1.4667e-13
HMPRNC0000_0157		cds	NA	NA	NA	NA	NA	NA	NA	NA	NA	NA
HMPRNC0000_0158		cds	NA	NA	NA	NA	NA	NA	NA	NA	NA	NA
HMPRNC0000_0159		cds	NA	NA	NA	NA	NA	NA	NA	NA	NA	NA
HMPRNC0000_0160		cds	NA	NA	NA	NA	NA	NA	NA	NA	NA	NA
HMPRNC0000_0161	cap5L	cds	3.91018	-2.79554	0.702679	4.47265	7.37715	0.00525391	0.00195074	0.536453	2.5629e-08	2.35084e-12
HMPRNC0000_0162	cap5M	cds	5.39452	-4.15615	-0.700943	4.61983	8.79799	0.00890708	0.00402713	0.689985	0.00133733	1.23363e-08
HMPRNC0000_0163	cap5N	cds	6.21817	0.828051	-1.26885	4.8966	4.19704	8.43647e-08	0.622654	0.206014	1.21561e-07	0.0100592
HMPRNC0000_0164	epsD	cds	3.91056	-2.32375	-1.75466	2.09585	4.53358	7.22559e-05	0.0289479	0.0598658	0.00251689	2.25534e-05
HMPRNC0000_0165		ncrna	NA	NA	NA	NA	NA	NA	NA	NA	NA	NA
HMPRNC0000_0166	capP	cds	3.08392	-1.84158	0.655582	3.63098	5.56555	0.00549957	0.0355272	0.490642	1.65297e-08	3.15372e-09
HMPRNC0000_0167	isdG	cds	-4.27235	-7.12606	-1.04312	-5.20999	2.0282	0.304606	0.0544361	0.897176	0.0394898	0.391237
HMPRNC0000_0168		cds	-4.07769	-5.48528	0.310969	-3.39741	1.90972	0.348418	0.11766	0.969054	0.142995	0.419924
HMPRNC0000_0169	aldB	cds	0.732447	2.26279	1.90712	2.59099	0.272405	0.498656	0.00116776	5.72014e-05	0.000786974	0.813008
HMPRNC0000_0170		ncrna	1.99801	5.65075	2.34447	4.20432	-1.38103	0.309784	0.0215214	0.131259	7.85566e-06	0.581573
HMPRNC0000_0171		cds	-2.62728	0.161199	4.05775	1.41809	1.34987	0.361039	0.941027	0.141312	0.156002	0.514217
HMPRNC0000_0172		cds	2.10193	-3.81022	0.496999	2.68537	6.16712	0.794986	0.509592	0.950502	0.499106	0.0485467
HMPRNC0000_0173		cds	-8.10376	1.62612	6.03685	-2.14751	-3.67814	0.00604466	0.550513	0.0989565	0.0291115	0.12946
HMPRNC0000_0174		ncrna	-5.29616	0.384192	4.73356	-0.508909	-0.859895	0.154805	0.895764	0.26345	0.706747	0.728809
HMPRNC0000_0175		cds	-0.210138	-2.57891	-3.09494	-3.3211	-0.506807	0.936368	0.497421	0.354256	0.0737195	0.839101
HMPRNC0000_0176		cds	-6.61465	-0.372181	4.03665	-2.61402	-2.10921	0.0444177	0.903627	0.378432	0.0496039	0.39008
HMPRNC0000_0177	ssuC	cds	-5.53369	2.10392	6.56127	0.902853	-0.915237	0.128197	0.462332	0.0609981	0.474285	0.712773
HMPRNC0000_0178		cds	-6.88409	3.79931	8.23301	1.14528	-2.4523	0.0325189	0.157638	0.00718829	0.24284	0.315864
HMPRNC0000_0179		cds	0.878688	3.62242	-0.339607	0.510729	-3.01558	0.444625	0.114206	0.774235	0.427769	0.181522
HMPRNC0000_0180	pdxB	cds	3.88228	-4.30279	-1.47597	2.22597	6.42056	0.113188	0.0144866	0.501629	0.180951	0.000296028
HMPRNC0000_0181		cds	-1.21142	0.550891	0.859838	-0.291336	-0.773504	0.305701	0.725018	0.502142	0.61694	0.611182
HMPRNC0000_0182		cds	3.71025	-1.96558	-0.807983	2.89603	4.89106	5.20806e-30	6.94395e-09	0.00545803	1.51692e-31	4.9522e-29
HMPRNC0000_0183		ncrna	NA	NA	NA	NA	NA	NA	NA	NA	NA	NA
HMPRNC0000_0184	acpS2	cds	3.1466	-1.00053	-0.239583	2.90806	3.975	6.90328e-06	0.163357	0.707844	3.19336e-11	3.13056e-07
HMPRNC0000_0185		cds	-4.87795	5.90527	3.95316	-0.939597	-6.78378	0.00232128	0.0157493	0.0232568	0.0817656	0.0046583
HMPRNC0000_0186	argB	cds	7.15343	NA	-6.31809	NA	NA	0.324406	NA	0.420389	NA	NA
HMPRNC0000_0187	argJ	cds	-1.80999	-3.81022	0.496999	-0.982226	2.57451	0.750645	0.509592	0.950502	0.705053	0.331671
HMPRNC0000_0188	argC	cds	-1.38866	0.0537272	4.43262	3.01158	3.02091	0.817632	0.985628	0.311082	0.1154	0.26149
HMPRNC0000_0189		ncrna	NA	NA	NA	NA	NA	NA	NA	NA	NA	NA
HMPRNC0000_0190	rocD	cds	0.750213	-4.61643	-4.98365	-4.09835	0.208569	0.787202	0.475268	0.1877	0.0829787	0.933955
HMPRNC0000_0191	brnQ	cds	0.776555	0.014665	-0.256247	0.543405	0.628883	0.520919	0.992657	0.837617	0.414507	0.684367
HMPRNC0000_0192	entB3	cds	0.134857	-5.73384	-1.34961	-0.868421	4.99624	0.985528	0.478358	0.86748	0.820836	0.0891586
HMPRNC0000_0193		ncrna	NA	NA	NA	NA	NA	NA	NA	NA	NA	NA
HMPRNC0000_0194	ipdC	cds	4.71576	-2.72335	-0.517392	4.20409	6.86464	0.000561776	0.0596563	0.672397	0.00337167	1.33202e-07
HMPRNC0000_0195		ncrna	NA	NA	NA	NA	NA	NA	NA	NA	NA	NA
HMPRNC0000_0196	ptbA	cds	3.7904	5.40217	0.63768	4.40673	-0.841224	2.48015e-15	1.04638e-06	0.157128	8.78181e-22	0.419539
HMPRNC0000_0197		ncrna	NA	NA	NA	NA	NA	NA	NA	NA	NA	NA
HMPRNC0000_0198	rsaK [srn_0440]	ncrna	0.839998	-0.693487	1.95143	2.73925	3.50449	0.702635	0.709151	0.323871	0.00741815	0.0560612
HMPRNC0000_0199		ncrna	NA	NA	NA	NA	NA	NA	NA	NA	NA	NA
HMPRNC0000_0200		cds	-1.23644	4.07094	3.54288	2.21268	-1.83612	0.623382	0.107399	0.12095	0.0215276	0.456269
HMPRNC0000_0201		ncrna	NA	NA	NA	NA	NA	NA	NA	NA	NA	NA
HMPRNC0000_0202		ncrna	NA	NA	NA	NA	NA	NA	NA	NA	NA	NA
HMPRNC0000_0203	murQ	cds	-0.00199689	-2.85984	0.42398	0.535678	3.43501	0.999165	0.0839517	0.8359	0.614364	0.0179083
HMPRNC0000_0204	sacX	cds	-4.68388	-0.596329	5.95741	1.27856	1.95075	0.0675121	0.682438	0.0167836	0.0843033	0.168811
HMPRNC0000_0205		cds	-2.65265	-3.31445	1.56934	-1.21919	2.13748	0.249766	0.052559	0.540599	0.224852	0.173933
HMPRNC0000_0206		cds	NA	NA	NA	NA	NA	NA	NA	NA	NA	NA
HMPRNC0000_0207	hsdR	cds	-1.25443	0.0119061	-0.578799	-1.77102	-1.71609	0.114335	0.992267	0.53448	0.000181681	0.147314
HMPRNC0000_0208		ncrna	NA	NA	NA	NA	NA	NA	NA	NA	NA	NA
HMPRNC0000_0209		cds	NA	NA	NA	NA	NA	NA	NA	NA	NA	NA
HMPRNC0000_0210		cds	NA	NA	NA	NA	NA	NA	NA	NA	NA	NA
HMPRNC0000_0211		cds	NA	NA	NA	NA	NA	NA	NA	NA	NA	NA
HMPRNC0000_0212		cds	NA	NA	NA	NA	NA	NA	NA	NA	NA	NA
HMPRNC0000_0213		cds	NA	NA	NA	NA	NA	NA	NA	NA	NA	NA
HMPRNC0000_0214		cds	NA	NA	NA	NA	NA	NA	NA	NA	NA	NA
HMPRNC0000_0215		cds	NA	NA	NA	NA	NA	NA	NA	NA	NA	NA
HMPRNC0000_0216		cds	NA	NA	NA	NA	NA	NA	NA	NA	NA	NA
HMPRNC0000_0217		cds	NA	NA	NA	NA	NA	NA	NA	NA	NA	NA
HMPRNC0000_0218		cds	NA	NA	NA	NA	NA	NA	NA	NA	NA	NA
HMPRNC0000_0219	oppF	cds	-1.79081	2.22575	3.57994	1.82381	-0.287118	0.45766	0.343558	0.115354	0.0441106	0.900764
HMPRNC0000_0220		ncrna	NA	NA	NA	NA	NA	NA	NA	NA	NA	NA
HMPRNC0000_0221		cds	-1.38866	-1.42737	2.91814	1.56389	3.02091	0.817632	0.675035	0.583134	0.469654	0.26149
HMPRNC0000_0222		cds	1.86755	-4.61643	-0.269397	1.70251	6.14839	0.817134	0.475268	0.97326	0.659624	0.0485876
HMPRNC0000_0223		cds	-2.68332	-0.556313	3.76278	1.05751	1.56506	0.598932	0.863816	0.432936	0.563864	0.544558
HMPRNC0000_0224	ggt	cds	0.0102471	0.224026	0.970907	0.969769	0.790534	0.997559	0.93947	0.77193	0.535058	0.755708
HMPRNC0000_0225		cds	NA	NA	NA	NA	NA	NA	NA	NA	NA	NA
HMPRNC0000_0226		cds	0.254116	-1.11293	3.35516	3.07153	4.21067	0.97465	0.738346	0.500945	0.205426	0.136093
HMPRNC0000_0227		cds	-1.43682	4.41775	5.13492	3.73876	-0.604958	0.639777	0.0774147	0.046752	0.000152118	0.8079
HMPRNC0000_0228		cds	3.71637	3.05681	2.23645	5.98444	2.99836	0.00346734	0.0531685	0.0253719	5.61173e-16	0.0595023
HMPRNC0000_0229		cds	5.48678	0.601835	0.615014	6.08093	5.48458	1.63828e-06	0.642237	0.512837	4.97526e-12	1.17901e-05
HMPRNC0000_0230	malC	cds	2.43479	3.76342	2.70423	5.15106	1.5698	0.0725458	0.0619995	0.0183723	4.60584e-10	0.383519
HMPRNC0000_0231	malD	cds	4.45625	4.67115	0.715162	5.17281	0.465128	0.00137509	0.0780951	0.576783	1.15383e-05	0.841022
HMPRNC0000_0232		cds	5.78245	4.71393	0.0665119	5.85288	1.45806	1.81169e-10	0.043893	0.943123	2.44048e-08	0.418108
HMPRNC0000_0233		cds	4.08582	5.78425	0.509454	4.60249	-1.17343	0.000176118	0.0200016	0.621884	6.39301e-07	0.606879
HMPRNC0000_0234		cds	5.45455	3.09559	0.659821	6.11822	3.43592	1.52101e-07	0.138309	0.502712	5.44502e-09	0.0214363
HMPRNC0000_0235		cds	4.90349	-3.81022	-4.15038	0.766256	4.21067	0.160548	0.509592	0.253852	0.808222	0.136093
HMPRNC0000_0236	uhpT	cds	-4.76615	-3.83499	-0.529082	-5.19595	-1.32259	1.50639e-05	0.0012994	0.737259	3.2776e-18	0.206292
HMPRNC0000_0237		ncrna	NA	NA	NA	NA	NA	NA	NA	NA	NA	NA
HMPRNC0000_0238		cds	-1.70002	0.761104	0.61218	-1.02482	-1.71528	0.371445	0.753708	0.776107	0.25923	0.450459
HMPRNC0000_0239		cds	3.51992	1.01185	-3.49118	0.0135667	-1.0476	0.0345703	0.722957	0.0480068	0.991911	0.673156
HMPRNC0000_0240		cds	-5.79584	0.239951	6.37067	0.477733	0.230533	0.109259	0.922713	0.0737582	0.695027	0.921199
HMPRNC0000_0241	pflB	cds	-3.17321	2.14154	2.93954	-0.250015	-2.31	1.23983e-22	1.37869e-14	3.58316e-30	0.435225	4.85951e-08
HMPRNC0000_0242		ncrna	NA	NA	NA	NA	NA	NA	NA	NA	NA	NA
HMPRNC0000_0243	pflA	cds	-3.83333	2.32776	3.34564	-0.50397	-2.7935	1.17589e-16	2.13686e-07	3.45655e-19	0.264967	4.25565e-05
HMPRNC0000_0244		cds	-3.20067	-5.41201	-1.04312	-4.14668	1.26382	0.498848	0.450371	0.897176	0.124598	0.622173
HMPRNC0000_0245	glpQ2	cds	-9.56436	3.75729	8.10232	-1.35942	-5.07566	0.000473427	0.140247	0.008406	0.0706122	0.0358682
HMPRNC0000_0246		cds	-4.75033	-1.51053	2.82782	-1.6722	-0.0528985	0.22913	0.667608	0.600275	0.337445	0.983227
HMPRNC0000_0247	coa	cds	1.86755	5.07284	9.49154	11.1488	6.14839	0.817134	0.041239	0.000753535	1.30027e-07	0.0485876
HMPRNC0000_0248	fadA	cds	-1.65713	-3.12366	-0.451958	-2.18694	1.05705	0.499202	0.196315	0.875933	0.0959859	0.609801
HMPRNC0000_0249	fadB	cds	2.46663	-4.72614	-3.92858	-1.5125	3.12022	0.269968	0.051706	0.118313	0.407697	0.143803
HMPRNC0000_0250		ncrna	NA	NA	NA	NA	NA	NA	NA	NA	NA	NA
HMPRNC0000_0251	fadD	cds	-4.21684	-4.61643	-0.269397	-4.29393	-0.0841987	0.325227	0.475268	0.97326	0.0782895	0.973292
HMPRNC0000_0252		ncrna	NA	NA	NA	NA	NA	NA	NA	NA	NA	NA
HMPRNC0000_0253	menE	cds	-0.349468	-5.1948	0.243958	-0.345231	5.00547	0.914968	0.0208714	0.944745	0.840106	0.00888176
HMPRNC0000_0254	pct	cds	-1.32155	-2.17504	-1.39758	-2.84704	-0.687029	0.67264	0.549578	0.717987	0.115031	0.782618
HMPRNC0000_0255		cds	0.314771	0.0343113	-1.19207	-0.830796	-0.813471	0.820221	0.987053	0.443515	0.310568	0.686799
HMPRNC0000_0256		cds	3.07478	4.08319	-1.40072	1.55985	-2.45884	0.0256217	0.106555	0.291114	0.0863462	0.316125
HMPRNC0000_0257		cds	3.60706	-1.26091	-1.33526	2.17321	3.6671	0.073082	0.589658	0.487761	0.1086	0.0881715
HMPRNC0000_0258		ncrna	2.10193	-4.61643	-0.269397	1.85109	6.16712	0.794986	0.475268	0.97326	0.668951	0.0485467
HMPRNC0000_0259		cds	1.34667	4.3895	0.727893	2.06237	-2.24679	0.422522	0.0791881	0.645947	0.0158581	0.35873
HMPRNC0000_0260	hmpA	cds	0.259426	3.5172	1.90452	2.12465	-1.27065	0.687834	0.00161554	0.00245836	2.09964e-07	0.223357
HMPRNC0000_0261	ldhA	cds	-3.8353	7.81102	0.710089	-3.13802	-10.8483	5.84254e-30	2.66493e-14	0.0366533	7.03302e-18	2.15696e-25
HMPRNC0000_0262	ptsG2	cds	-5.93799	-3.104	0.896065	-5.01242	-1.8907	0.00242661	0.108141	0.73773	2.60997e-09	0.273592
HMPRNC0000_0263	rihA	cds	0.665447	0.329263	-2.387	-1.57467	-1.88661	0.637965	0.897214	0.158797	0.104754	0.406731
HMPRNC0000_0264		cds	4.33307	1.5759	1.08496	5.15754	3.57904	0.203982	0.568283	0.682013	0.00571508	0.19311
HMPRNC0000_0265		cds	3.35276	-5.41201	-1.04312	2.32426	7.73806	0.680949	0.450371	0.897176	0.640381	0.0219077
HMPRNC0000_0266	gatB2	cds	NA	-6.93803	-2.55923	2.66509	NA	NA	0.394424	0.753447	0.743641	NA
HMPRNC0000_0267	gatC2	cds	-1.80999	-3.83822	2.04538	0.545932	4.41607	0.750645	0.228874	0.753931	0.813641	0.0783066
HMPRNC0000_0268	gutB	cds	0.0138781	-0.925416	-0.136142	-0.1342	0.98663	0.996689	0.780421	0.96982	0.939775	0.699136
HMPRNC0000_0269	gatD	cds	2.48831	-0.837355	-2.77008	-0.251857	0.575702	0.299498	0.798152	0.291072	0.882491	0.820143
HMPRNC0000_0270	ispD	cds	-2.96275	-0.562095	1.35379	-1.47904	-0.898308	0.0352067	0.733678	0.414457	0.0275604	0.555631
HMPRNC0000_0271	tarJ	cds	-3.2736	1.43742	1.37683	-1.84763	-3.2406	0.00389591	0.417038	0.30128	0.000406593	0.0593265
HMPRNC0000_0272		cds	-4.55038	-1.33497	3.5096	-0.98115	0.427086	0.000438075	0.180969	0.0136866	0.041195	0.661229
HMPRNC0000_0273	tagF	cds	1.44809	6.0467	-0.783135	0.676757	-5.31387	0.148597	0.0132106	0.445892	0.252583	0.0273454
HMPRNC0000_0274	ispD2	cds	0.334355	5.37026	-0.378003	-0.0393061	-5.3415	0.691093	0.0168445	0.668331	0.934925	0.0173443
HMPRNC0000_0275	tarJ2	cds	-0.729477	4.81606	1.0537	0.305241	-4.41781	0.256949	0.00155788	0.107275	0.390755	0.00378559
HMPRNC0000_0276		cds	1.30781	3.58298	0.52533	1.80164	-1.70051	0.0106928	0.000111068	0.269309	4.30224e-09	0.0807793
HMPRNC0000_0277		cds	1.27134	1.96373	-0.550871	0.699679	-1.14658	0.00128312	0.00307282	0.154911	0.00607763	0.0960786
HMPRNC0000_0278		ncrna	NA	NA	NA	NA	NA	NA	NA	NA	NA	NA
HMPRNC0000_0279	ric	cds	-3.0391	4.27638	2.3167	-0.692465	-4.91695	0.0844616	0.0879407	0.229518	0.326444	0.0415327
HMPRNC0000_0280	lytS	cds	0.488851	0.894926	-1.83118	-1.3578	-2.18003	0.586947	0.614214	0.0744378	0.0166635	0.206333
HMPRNC0000_0281	lytR	cds	1.00237	0.560772	0.460943	1.43777	0.973987	0.650882	0.817517	0.83128	0.20364	0.675688
HMPRNC0000_0282	lrgA	cds	2.82555	-0.823332	1.99837	4.8273	5.80164	0.123979	0.561471	0.182527	5.67513e-07	5.36882e-05
HMPRNC0000_0283		ncrna	NA	NA	NA	NA	NA	NA	NA	NA	NA	NA
HMPRNC0000_0284	lrgB	cds	3.5498	-0.0469139	-1.08385	2.46314	2.47372	7.91789e-14	0.949785	0.00676763	4.69339e-09	0.00485239
HMPRNC0000_0285		cds	-2.04794	2.37104	0.550524	-1.56778	-3.81869	0.141112	0.313955	0.731996	0.0221512	0.0893944
HMPRNC0000_0286	ptbA	cds	-3.92554	-1.08299	3.25459	-0.664517	0.396271	0.366981	0.745835	0.523391	0.700865	0.875286
HMPRNC0000_0287	bglA	cds	-2.37068	-3.53236	-0.222747	-2.42982	1.20524	0.159827	0.0238243	0.914094	0.00875375	0.406993
HMPRNC0000_0288	ubiE	cds	-2.94783	-0.638425	3.78344	0.786425	1.5399	0.546251	0.839677	0.423658	0.660689	0.550741
HMPRNC0000_0289	rbsK	cds	-0.240068	3.28961	0.605229	0.351384	-2.89558	0.866095	0.165651	0.673585	0.69414	0.211623
HMPRNC0000_0290	rbsD	cds	-3.1622	-5.73384	-1.34961	-4.34365	1.04755	0.511572	0.478358	0.86748	0.134098	0.681907
HMPRNC0000_0291		cds	-1.16667	2.01941	0.0518036	-1.08035	-3.1195	0.553803	0.457256	0.98152	0.285552	0.200228
HMPRNC0000_0292		cds	-0.729286	-1.84448	-1.85779	-2.59204	-0.74011	0.652326	0.407587	0.348172	0.0120648	0.715563
HMPRNC0000_0293		cds	2.10193	NA	NA	-2.30089	6.16712	0.794986	NA	NA	0.77612	0.0485467
HMPRNC0000_0294		cds	-2.72755	-1.73363	2.63656	-0.012913	1.83314	0.586772	0.620773	0.632319	0.99487	0.480593
HMPRNC0000_0295		cds	-2.03299	2.59362	2.15378	0.119751	-2.44206	0.407453	0.32551	0.402904	0.904164	0.317747
HMPRNC0000_0296	lytM	cds	-1.14309	3.0344	2.38048	1.13522	-1.75592	0.341069	0.0819087	0.0335671	0.0673262	0.326503
HMPRNC0000_0297		cds	-0.644317	-2.17504	-2.68363	-3.26473	-0.925404	0.802322	0.549578	0.411921	0.0587961	0.709776
HMPRNC0000_0298		cds	0.0138781	-0.206018	2.39437	2.48185	2.82943	0.996689	0.934065	0.431844	0.0782293	0.239306
HMPRNC0000_0299		cds	2.19704	0.224026	-0.289024	1.81777	1.57799	0.465287	0.93947	0.919789	0.287732	0.541727
HMPRNC0000_0300		ncrna	NA	NA	NA	NA	NA	NA	NA	NA	NA	NA
HMPRNC0000_0301		cds	1.15447	6.71518	0.725932	1.9354	-4.73508	0.309306	0.00594236	0.505558	0.0016345	0.0499195
HMPRNC0000_0302		ncrna	NA	NA	NA	NA	NA	NA	NA	NA	NA	NA
HMPRNC0000_0303		cds	NA	NA	NA	NA	NA	NA	NA	NA	NA	NA
HMPRNC0000_0304		cds	NA	NA	NA	NA	NA	NA	NA	NA	NA	NA
HMPRNC0000_0305		cds	-2.48899	1.01227	5.46925	2.99252	2.16103	0.630479	0.723014	0.158844	0.0705278	0.409874
HMPRNC0000_0306		cds	1.79932	-2.66274	-4.13701	-2.17952	0.333829	0.327298	0.402485	0.0759134	0.153755	0.88514
HMPRNC0000_0307	esxA	cds	2.97404	-1.76112	-1.67516	1.30957	3.15308	7.52213e-10	0.00106559	0.00041735	0.000298451	6.90419e-08
HMPRNC0000_0308	esaA	cds	3.03245	2.32816	-1.63238	1.36935	-0.846634	0.002751	0.256103	0.104044	0.0400449	0.675543
HMPRNC0000_0309		cds	-2.3785	-0.868709	3.57724	0.941384	1.871	0.653744	0.787353	0.460461	0.622249	0.472122
HMPRNC0000_0310	esaB	cds	1.86755	-2.17504	2.21307	3.94997	6.14839	0.817134	0.549578	0.703881	0.190387	0.0485876
HMPRNC0000_0311		cds	4.90349	-1.08299	-1.59796	3.19263	4.21067	0.160548	0.745835	0.606535	0.187973	0.136093
HMPRNC0000_0312	essC	cds	0.736499	2.28207	0.657376	1.41017	-0.763826	0.586068	0.265622	0.617748	0.0375333	0.706517
HMPRNC0000_0313		ncrna	NA	NA	NA	NA	NA	NA	NA	NA	NA	NA
HMPRNC0000_0314		cds	NA	NA	NA	NA	NA	NA	NA	NA	NA	NA
HMPRNC0000_0315		cds	NA	NA	NA	NA	NA	NA	NA	NA	NA	NA
HMPRNC0000_0316		cds	NA	NA	NA	NA	NA	NA	NA	NA	NA	NA
HMPRNC0000_0317		cds	NA	NA	NA	NA	NA	NA	NA	NA	NA	NA
HMPRNC0000_0318		cds	NA	NA	NA	NA	NA	NA	NA	NA	NA	NA
HMPRNC0000_0319		cds	0.254116	-5.41201	-1.04312	-0.985616	4.21067	0.97465	0.450371	0.897176	0.786152	0.136093
HMPRNC0000_0320		cds	NA	NA	NA	NA	NA	NA	NA	NA	NA	NA
HMPRNC0000_0321		cds	NA	NA	NA	NA	NA	NA	NA	NA	NA	NA
HMPRNC0000_0322		cds	NA	NA	NA	NA	NA	NA	NA	NA	NA	NA
HMPRNC0000_0323		cds	-1.89651	2.50149	3.21271	1.47656	-0.925404	0.526307	0.34298	0.267776	0.194457	0.709776
HMPRNC0000_0324		cds	-2.48899	-6.93803	-2.55923	-4.93542	2.16103	0.630479	0.394424	0.753447	0.127072	0.409874
HMPRNC0000_0325		cds	NA	NA	NA	NA	NA	NA	NA	NA	NA	NA
HMPRNC0000_0326		cds	NA	NA	NA	NA	NA	NA	NA	NA	NA	NA
HMPRNC0000_0327		cds	NA	NA	NA	NA	NA	NA	NA	NA	NA	NA
HMPRNC0000_0328		cds	3.0511	-3.81022	-4.15038	-1.082	2.24461	0.347063	0.509592	0.253852	0.700906	0.39418
HMPRNC0000_0329		cds	0.134857	-6.93803	-2.55923	-2.23389	4.99624	0.985528	0.394424	0.753447	0.582849	0.0891586
HMPRNC0000_0330		cds	NA	NA	NA	NA	NA	NA	NA	NA	NA	NA
HMPRNC0000_0331		cds	-4.33065	NA	NA	-8.66977	0.326585	0.294485	NA	NA	0.00380709	0.89712
HMPRNC0000_0332		cds	-3.20067	1.51635	5.87143	2.71618	1.26382	0.498848	0.580119	0.115618	0.0622759	0.622173
HMPRNC0000_0333	fnt	cds	-4.42284	-0.126447	-0.625579	-5.05339	-4.80683	0.0348893	0.966773	0.830587	4.94688e-06	0.0470256
HMPRNC0000_0334	brnQ	cds	-0.937112	-1.15165	1.30873	0.368346	1.60126	0.475613	0.346204	0.333333	0.544729	0.183664
HMPRNC0000_0335		cds	-1.48244	7.93613	1.18932	-0.293093	-8.17647	0.0914605	0.00100065	0.202341	0.525694	0.000644207
HMPRNC0000_0336		cds	-2.06665	-5.48388	-3.17078	-5.14709	0.30334	0.0395144	7.78118e-06	0.0278471	4.8087e-13	0.764237
HMPRNC0000_0337	lolD	cds	-0.86252	-4.00504	-2.69135	-3.64517	0.43263	0.480101	0.00618537	0.0750949	6.39953e-05	0.751162
HMPRNC0000_0338	pfoR	cds	-0.438809	-3.30225	-1.29298	-1.7143	1.69877	0.696641	0.00561047	0.326674	0.00992633	0.119347
HMPRNC0000_0339		cds	4.15244	-2.69256	-4.63906	-0.530573	2.20016	0.111311	0.496967	0.109863	0.818039	0.401682
HMPRNC0000_0340		cds	3.91989	-0.837355	-3.33709	0.643033	1.52817	0.0916401	0.798152	0.17244	0.723945	0.553702
HMPRNC0000_0341	nupC	cds	-2.44151	-6.63564	2.75934	-0.115963	6.3612	0.642307	0.00369898	0.608715	0.956282	0.00141482
HMPRNC0000_0342		ncrna	NA	NA	NA	NA	NA	NA	NA	NA	NA	NA
HMPRNC0000_0343		cds	-7.55773	-0.163466	4.13668	-3.2868	-3.24535	0.0141886	0.958878	0.36806	0.00869317	0.183679
HMPRNC0000_0344		ncrna	NA	NA	NA	NA	NA	NA	NA	NA	NA	NA
HMPRNC0000_0345	nanA	cds	-7.86798	-3.22653	2.68669	-4.67929	-1.65511	0.00878298	0.315165	0.653699	0.000665998	0.466693
HMPRNC0000_0346		ncrna	NA	NA	NA	NA	NA	NA	NA	NA	NA	NA
HMPRNC0000_0347		cds	-5.46027	-2.72685	6.87274	1.36704	4.13899	0.138368	0.105806	0.0430308	0.229281	0.0112221
HMPRNC0000_0348		cds	-6.52443	0.138255	6.35222	-0.15002	-0.174273	0.0489753	0.955304	0.0736501	0.889045	0.939604
HMPRNC0000_0349	nanE	cds	-8.40284	2.10243	6.51888	-1.95479	-3.95624	0.00372606	0.43296	0.0620015	0.0339075	0.102313
HMPRNC0000_0350		cds	-3.46709	-4.22195	1.6614	-1.31077	3.06825	0.448479	0.191095	0.80927	0.534304	0.204746
HMPRNC0000_0351		cds	6.80317	-0.927689	0.505171	7.26986	8.3303	6.62958e-50	0.0101415	0.137066	1.56256e-98	1.36423e-63
HMPRNC0000_0352		cds	1.70562	3.6712	3.21075	4.63308	1.05999	0.562456	0.167564	0.170655	0.00040273	0.678634
HMPRNC0000_0353		cds	3.09694	-1.69475	-0.668716	2.3945	4.19117	0.0372665	0.254259	0.633223	0.0090571	0.00450682
HMPRNC0000_0354		cds	0.110135	4.35305	1.95431	1.98098	-2.29397	0.939301	0.0550692	0.143406	0.00270872	0.312148
HMPRNC0000_0355		cds	1.79564	4.14233	1.65342	3.44292	-0.61396	0.390228	0.0996109	0.364171	0.000610864	0.805097
HMPRNC0000_0356		cds	3.58139	4.12512	-2.3754	1.16371	-2.86678	0.00225559	0.102216	0.0448602	0.164249	0.239387
HMPRNC0000_0357		cds	1.98406	-0.432876	-1.57349	0.423385	0.931518	0.11532	0.812125	0.231661	0.598552	0.598271
HMPRNC0000_0358	lplA	cds	-1.51475	2.88041	0.956707	-0.626708	-3.42205	0.431056	0.268148	0.648497	0.483033	0.158778
HMPRNC0000_0359		ncrna	NA	NA	NA	NA	NA	NA	NA	NA	NA	NA
HMPRNC0000_0360		cds	-1.80012	0.544563	1.37725	-0.459606	-0.910963	0.145032	0.727107	0.301087	0.415655	0.54889
HMPRNC0000_0361		ncrna	NA	NA	NA	NA	NA	NA	NA	NA	NA	NA
HMPRNC0000_0362		ncrna	3.88229	NA	-7.95765	-4.1602	4.99624	0.345343	NA	0.154146	0.369635	0.0891586
HMPRNC0000_0363		cds	1.98508	2.95374	0.86052	2.84545	-0.027777	0.138334	0.159748	0.484737	0.000189437	0.989145
HMPRNC0000_0364		cds	-6.6942	2.33317	6.6423	0.0792324	-2.35065	0.0413239	0.411255	0.0595055	0.942608	0.336911
HMPRNC0000_0365		cds	3.26348	3.33282	0.800224	4.07574	0.790534	0.147214	0.196199	0.678743	0.000918758	0.755708
HMPRNC0000_0366		cds	1.37442	2.08666	0.964792	2.31092	0.319043	0.205011	0.172201	0.334602	6.50878e-05	0.835968
HMPRNC0000_0367		cds	0.93619	-0.771395	-3.10013	-1.98433	-1.59019	0.641601	0.86776	0.220116	0.185103	0.518777
HMPRNC0000_0368	mepA	cds	-1.65424	-5.41201	-1.04312	-2.85402	2.24461	0.794876	0.450371	0.897176	0.377732	0.39418
HMPRNC0000_0369		cds	-3.42313	-2.17504	2.21307	-1.10364	1.23751	0.457029	0.549578	0.703881	0.582022	0.62976
HMPRNC0000_0370		cds	-8.13582	-1.56627	6.2472	-1.86707	-0.208795	0.000367051	0.233521	0.0116027	0.0206129	0.870596
HMPRNC0000_0371	gloA	cds	-0.749731	4.23065	1.7626	0.84947	-3.29925	0.684867	0.0951926	0.331373	0.318931	0.176302
HMPRNC0000_0372		cds	-0.0450269	1.17637	0.764254	0.661628	-0.399231	0.977028	0.574441	0.628831	0.388985	0.844196
HMPRNC0000_0373		cds	-0.353397	4.12418	1.64357	1.14175	-2.79719	0.84974	0.11798	0.374879	0.211271	0.251357
HMPRNC0000_0374		cds	-3.72233	-4.8375	-0.933472	-4.43725	0.399426	0.0863674	0.0196872	0.75638	0.000150875	0.820809
HMPRNC0000_0375		cds	1.86755	NA	NA	-2.55679	6.14839	0.817134	NA	NA	0.706815	0.0485876
HMPRNC0000_0376		cds	1.46963	-1.99597	-0.677805	0.597435	2.49845	0.630425	0.453177	0.817092	0.740412	0.298443
HMPRNC0000_0377		cds	3.35276	-5.41201	-1.04312	2.32426	7.73806	0.680949	0.450371	0.897176	0.640381	0.0219077
HMPRNC0000_0378		ncrna	NA	NA	NA	NA	NA	NA	NA	NA	NA	NA
HMPRNC0000_0379		ncrna	NA	NA	NA	NA	NA	NA	NA	NA	NA	NA
HMPRNC0000_0380		cds	2.45244	-1.74952	-2.27529	-0.0707773	1.871	0.419165	0.632073	0.478843	0.973434	0.472122
HMPRNC0000_0381		ncrna	NA	NA	NA	NA	NA	NA	NA	NA	NA	NA
HMPRNC0000_0382		cds	-2.72755	-0.351949	3.95585	1.44221	1.83314	0.586772	0.912313	0.399096	0.42326	0.480593
HMPRNC0000_0383		ncrna	NA	NA	NA	NA	NA	NA	NA	NA	NA	NA
HMPRNC0000_0384		cds	-2.95889	3.36212	7.80565	4.55479	1.28876	0.548822	0.201066	0.0129416	0.000568096	0.615809
HMPRNC0000_0385		cds	-3.89389	-0.163466	4.13668	0.218159	0.246648	0.380244	0.958878	0.36806	0.895494	0.922185
HMPRNC0000_0386	tatA	cds	-5.77046	-0.643437	3.72219	-1.65544	-1.40625	0.10492	0.890552	0.477663	0.278369	0.568587
HMPRNC0000_0387		cds	-6.91072	1.3878	5.81651	-1.19625	-2.46538	0.031381	0.615557	0.119982	0.275363	0.313026
HMPRNC0000_0388		cds	1.28803	-1.82136	-2.3297	-0.944974	0.98663	0.65076	0.608281	0.46931	0.618832	0.699136
HMPRNC0000_0389		cds	-4.99986	-6.93803	-2.55923	-7.4839	-0.482476	0.192605	0.394424	0.753447	0.00676993	0.846579
HMPRNC0000_0390		ncrna	NA	NA	NA	NA	NA	NA	NA	NA	NA	NA
HMPRNC0000_0391		cds	-1.08002	2.66113	2.17402	1.10457	-1.4532	0.666539	0.31964	0.381624	0.310437	0.555816
HMPRNC0000_0392		cds	1.48037	1.10163	-0.338418	1.04527	0.103851	0.410757	0.653423	0.851926	0.313259	0.964067
HMPRNC0000_0393	ltrA	cds	0.543538	1.62086	-2.005	-1.26281	-2.99027	0.736799	0.602649	0.302948	0.260676	0.220886
HMPRNC0000_0394	atoB	cds	0.557945	-2.00042	-1.04819	-0.487411	1.59819	0.345773	0.00398875	0.104301	0.223204	0.0165988
HMPRNC0000_0395		ncrna	NA	NA	NA	NA	NA	NA	NA	NA	NA	NA
HMPRNC0000_0396		ncrna	NA	NA	NA	NA	NA	NA	NA	NA	NA	NA
HMPRNC0000_0397		cds	-0.601751	-6.28816	-1.46127	-1.88869	4.46612	0.745959	1.60607e-05	0.513093	0.10855	0.000325813
HMPRNC0000_0398	metE	cds	1.51076	-4.00894	-4.30194	-2.71401	0.68181	0.62217	0.510165	0.243771	0.314007	0.789959
HMPRNC0000_0399		cds	-3.86991	-4.32965	4.53673	0.9377	5.45246	0.375827	0.0323761	0.295101	0.565026	0.00495863
HMPRNC0000_0400		ncrna	NA	NA	NA	NA	NA	NA	NA	NA	NA	NA
HMPRNC0000_0401		cds	NA	-3.18393	1.2762	6.40257	NA	NA	0.438326	0.846996	0.113947	NA
HMPRNC0000_0402	metB	cds	1.86755	-2.66187	1.6614	3.68659	6.14839	0.817134	0.611448	0.80927	0.263671	0.0485876
HMPRNC0000_0403	spoOJ	cds	-3.35154	1.3215	3.88109	0.498143	-0.74465	0.221935	0.57909	0.161723	0.591389	0.744814
HMPRNC0000_0404		cds	-0.744163	5.39744	1.73861	0.96058	-4.36048	0.620109	0.0283243	0.242541	0.153918	0.0714787
HMPRNC0000_0405		ncrna	NA	NA	NA	NA	NA	NA	NA	NA	NA	NA
HMPRNC0000_0406		cds	0.411847	2.20293	-0.313233	0.0748762	-2.10818	0.833477	0.408706	0.879135	0.944588	0.390827
HMPRNC0000_0407	ychF	cds	-0.691453	5.9771	0.533338	-0.157035	-6.05763	0.297197	0.00244527	0.443057	0.657859	0.00225335
HMPRNC0000_0408		cds	-5.08234	-1.65551	2.68669	-1.98729	-0.71912	0.183124	0.736208	0.653699	0.243622	0.772309
HMPRNC0000_0409		ncrna	NA	-2.57891	1.84768	7.01371	NA	NA	0.497421	0.762319	0.0634478	NA
HMPRNC0000_0410	rpsF	cds	-0.7668	4.07173	1.19755	0.418124	-3.57159	0.0568633	1.61711e-08	0.00153635	0.240384	3.6065e-06
HMPRNC0000_0411	ssb2	cds	0.736052	2.14886	0.0753336	0.796962	-1.26894	0.0329267	7.95723e-05	0.820505	0.00816191	0.0262159
HMPRNC0000_0412	rpsR	cds	-0.0467276	6.50172	1.12702	1.08304	-5.39539	0.913148	8.22204e-09	0.00527474	3.38602e-05	5.88446e-06
HMPRNC0000_0413		cds	-3.4331	-5.73384	-1.34961	-4.5108	1.01169	0.455786	0.478358	0.86748	0.105354	0.691809
HMPRNC0000_0414		ncrna	NA	NA	NA	NA	NA	NA	NA	NA	NA	NA
HMPRNC0000_0415		cds	-1.9656	-1.73363	2.63656	0.353759	1.91894	0.747528	0.620773	0.632319	0.874993	0.463193
HMPRNC0000_0416		cds	NA	NA	NA	NA	NA	NA	NA	NA	NA	NA
HMPRNC0000_0417		cds	-4.86023	0.0496596	-1.07382	-5.85011	-5.90328	0.000591666	0.984424	0.60505	8.09e-11	0.0100493
HMPRNC0000_0418		cds	-5.08394	1.98172	4.58688	-0.605124	-2.44986	0.042221	0.406071	0.0853756	0.441076	0.278866
HMPRNC0000_0419		cds	-2.78118	-5.76263	-3.90633	-6.61406	-0.759753	0.000274612	6.62782e-05	0.000905572	4.38953e-14	0.432644
HMPRNC0000_0420		cds	-4.97404	1.29622	5.6721	0.736497	-0.472722	0.195958	0.640099	0.136169	0.56605	0.849575
HMPRNC0000_0421		cds	-1.38866	-3.43569	2.48963	1.38753	4.86235	0.817632	0.280125	0.685076	0.552498	0.0563737
HMPRNC0000_0422		cds	0.156122	3.54465	0.861031	0.964207	-2.51281	0.910378	0.121511	0.529287	0.16615	0.267951
HMPRNC0000_0423		cds	-1.86772	-0.126447	4.26941	2.64983	2.97761	0.739619	0.966773	0.338515	0.171589	0.268366
HMPRNC0000_0424	ahpF	cds	0.421085	2.93593	1.64102	2.03867	-0.767941	0.26032	1.70862e-05	4.97662e-05	3.12021e-08	0.16062
HMPRNC0000_0425	ahpC	cds	0.495833	6.73794	1.64392	2.10144	-4.4358	0.434706	0.000212934	0.00905529	1.10569e-06	0.010286
HMPRNC0000_0426	nfrA	cds	2.10597	2.84797	0.874878	2.90532	0.338218	0.00880937	0.0391966	0.233389	2.06506e-08	0.787997
HMPRNC0000_0427		cds	-2.0385	3.75628	3.89025	1.73762	-1.81987	0.123218	0.0431969	0.001621	0.00323047	0.305278
HMPRNC0000_0428		ncrna	-3.15238	-1.11293	3.35516	-0.00282187	1.27517	0.50876	0.738346	0.500945	0.998791	0.619359
HMPRNC0000_0429		cds	1.20924	-2.50425	-2.30732	-1.06688	1.45498	0.0289989	0.00118289	0.000290882	0.0160152	0.0343073
HMPRNC0000_0430		cds	-0.45001	2.34997	0.862133	0.369313	-1.8904	0.730473	0.252513	0.514432	0.587094	0.352727
HMPRNC0000_0431		cds	-2.79183	-0.369816	2.51377	-0.307299	0.172601	0.00068843	0.605495	0.00164438	0.560046	0.845944
HMPRNC0000_0432	xpt	cds	-0.543907	-0.766666	0.0393434	-0.550117	0.312714	0.526719	0.458152	0.966284	0.236883	0.756944
HMPRNC0000_0433	pbuX	cds	1.45418	-0.0550429	-1.03847	0.383607	0.52427	0.0120441	0.93983	0.0553995	0.395057	0.535954
HMPRNC0000_0434	guaB	cds	1.07879	-0.647209	-0.459928	0.598822	1.26663	0.0101416	0.136831	0.224834	0.069373	0.0300803
HMPRNC0000_0435	guaA	cds	1.12419	0.191709	-0.0962226	1.00538	0.888623	0.000861756	0.692643	0.757729	0.000122634	0.103431
HMPRNC0000_0436		ncrna	NA	NA	NA	NA	NA	NA	NA	NA	NA	NA
HMPRNC0000_0437		cds	-3.4331	-1.11293	3.35516	-0.290819	1.01169	0.455786	0.738346	0.500945	0.87267	0.691809
HMPRNC0000_0438		cds	4.12151	-6.93803	-9.40741	-5.28163	1.56506	0.0813096	0.394424	0.00660969	0.099351	0.544558
HMPRNC0000_0439		cds	4.90349	-3.18393	-3.7189	1.04517	4.21067	0.160548	0.438326	0.282305	0.719667	0.136093
HMPRNC0000_0440		cds	NA	NA	NA	NA	NA	NA	NA	NA	NA	NA
HMPRNC0000_0441		cds	NA	NA	NA	NA	NA	NA	NA	NA	NA	NA
HMPRNC0000_0442	ytfG	cds	-6.65606	0.981871	9.73693	3.13736	2.29214	0.0424883	0.593173	0.000463002	0.000113976	0.210201
HMPRNC0000_0443		cds	NA	NA	NA	NA	NA	NA	NA	NA	NA	NA
HMPRNC0000_0444		cds	1.86755	NA	NA	-2.55679	6.14839	0.817134	NA	NA	0.706815	0.0485876
HMPRNC0000_0445		cds	3.35276	-3.76827	0.755662	3.84069	7.73806	0.680949	0.396728	0.915287	0.329942	0.0219077
HMPRNC0000_0446		cds	1.86755	-3.76827	0.755662	2.23181	6.14839	0.817134	0.396728	0.915287	0.521824	0.0485876
HMPRNC0000_0447		ncrna	NA	NA	NA	NA	NA	NA	NA	NA	NA	NA
HMPRNC0000_0448	set20	cds	NA	NA	NA	NA	NA	NA	NA	NA	NA	NA
HMPRNC0000_0449		cds	3.35276	NA	NA	-1.05745	7.73806	0.680949	NA	NA	0.896821	0.0219077
HMPRNC0000_0450		cds	NA	-6.93803	-2.55923	2.66509	NA	NA	0.394424	0.753447	0.743641	NA
HMPRNC0000_0451		ncrna	NA	NA	NA	NA	NA	NA	NA	NA	NA	NA
HMPRNC0000_0452		ncrna	NA	NA	NA	NA	NA	NA	NA	NA	NA	NA
HMPRNC0000_0453		cds	0.254116	NA	NA	-4.26922	4.21067	0.97465	NA	NA	0.419887	0.136093
HMPRNC0000_0454	set14	cds	0.254116	-4.61643	-0.269397	-0.0714617	4.21067	0.97465	0.475268	0.97326	0.983259	0.136093
HMPRNC0000_0455	hsdM	cds	-2.40138	-1.65007	2.32523	-0.0827023	1.59996	0.303229	0.376945	0.343635	0.930343	0.368446
HMPRNC0000_0456		cds	-1.80999	-6.93803	-2.55923	-4.36545	2.57451	0.750645	0.394424	0.753447	0.199015	0.331671
HMPRNC0000_0457		cds	NA	NA	NA	NA	NA	NA	NA	NA	NA	NA
HMPRNC0000_0458		cds	1.75486	0.892642	-1.98211	-0.332042	-1.0125	0.375164	0.758885	0.358101	0.799532	0.682819
HMPRNC0000_0459		cds	-2.68332	-0.910169	5.21429	2.45777	3.40592	0.598932	0.72298	0.194437	0.126776	0.16202
HMPRNC0000_0460		cds	-3.77723	-2.57891	1.84768	-2.1909	0.411756	0.400562	0.497421	0.762319	0.289294	0.870726
HMPRNC0000_0461		cds	2.14436	1.62612	-0.296233	1.75736	0.198762	0.364225	0.550513	0.895943	0.187687	0.937065
HMPRNC0000_0462		cds	1.86755	-2.57891	1.84768	3.51885	6.14839	0.817134	0.497421	0.762319	0.259063	0.0485876
HMPRNC0000_0463		cds	3.26348	-1.45709	-4.01362	-0.87187	0.790534	0.147214	0.67483	0.112486	0.638103	0.755708
HMPRNC0000_0464		ncrna	NA	NA	NA	NA	NA	NA	NA	NA	NA	NA
HMPRNC0000_0465		ncrna	NA	NA	NA	NA	NA	NA	NA	NA	NA	NA
HMPRNC0000_0466	nuoF	cds	4.04781	-3.7393	-4.42562	-0.390286	3.42535	0.000102541	0.00542868	7.7936e-05	0.675412	0.00745287
HMPRNC0000_0467		cds	2.9971	-4.64346	-2.39472	0.604829	5.33583	3.88881e-07	4.35818e-19	7.5145e-05	0.159871	5.43511e-22
HMPRNC0000_0468		cds	-0.474545	0.0403335	-0.7957	-1.2247	-1.12578	0.690545	0.98291	0.558457	0.0688496	0.522283
HMPRNC0000_0469		cds	0.433822	-3.18393	-3.7189	-3.27601	0.27435	0.874457	0.438326	0.282305	0.122861	0.913879
HMPRNC0000_0470		ncrna	NA	NA	NA	NA	NA	NA	NA	NA	NA	NA
HMPRNC0000_0471		cds	-0.903037	-2.75114	0.394211	-0.340656	2.40799	0.569977	0.0910791	0.830037	0.725277	0.0696033
HMPRNC0000_0472		cds	1.17409	5.72537	0.422772	1.57519	-4.05551	0.212759	0.011236	0.643474	0.00274318	0.0717605
HMPRNC0000_0473	tsr13 [srn_1095]	ncrna	NA	NA	NA	NA	NA	NA	NA	NA	NA	NA
HMPRNC0000_0474		cds	-3.73771	-2.57891	1.84768	-2.16185	0.422263	0.40754	0.497421	0.762319	0.295635	0.86745
HMPRNC0000_0475	cysM	cds	-1.65792	3.97789	1.48116	-0.355923	-4.08642	0.338433	0.141417	0.431925	0.685194	0.0913993
HMPRNC0000_0476	metC2	cds	-11.0295	5.3147	9.73717	-1.4171	-6.57267	2.10301e-05	0.035356	0.000488262	0.0222569	0.00621066
HMPRNC0000_0477	metN	cds	2.81016	-0.556313	-1.07722	1.88671	2.5469	0.360483	0.863816	0.721959	0.333191	0.336816
HMPRNC0000_0478	metI	cds	-1.22219	1.4261	2.23067	0.87959	-0.333919	0.694212	0.617505	0.470436	0.507223	0.893653
HMPRNC0000_0479		cds	-3.95468	1.41953	5.84893	1.85641	0.562706	0.359725	0.609489	0.116987	0.184648	0.824159
HMPRNC0000_0480	sle	cds	-1.01301	2.50416	0.164431	-0.854695	-3.2787	0.00922126	0.000239151	0.685484	0.00611873	2.844e-06
HMPRNC0000_0481		cds	2.45174	1.49573	-2.49525	-0.0571111	-1.45197	0.04839	0.52882	0.0609596	0.947232	0.523584
HMPRNC0000_0482		cds	-1.81545	-3.20008	1.67459	-0.24101	3.01459	0.450811	0.0606411	0.51123	0.817839	0.0579518
HMPRNC0000_0483		cds	1.64922	-2.63024	-2.88935	-1.15348	1.5222	0.190454	0.125518	0.0488832	0.212974	0.328018
HMPRNC0000_0484		cds	1.88937	3.34127	-2.33118	-0.488136	-3.75089	0.12754	0.192581	0.0851782	0.560425	0.121862
HMPRNC0000_0485		cds	-2.85692	-2.04379	-1.09207	-3.90516	-1.66785	0.0435413	0.3131	0.562107	8.37407e-07	0.34263
HMPRNC0000_0486		cds	-1.80999	-1.73363	2.63656	0.786344	2.57451	0.750645	0.620773	0.632319	0.714437	0.331671
HMPRNC0000_0487	gltB	cds	1.97753	2.97801	0.579787	2.49535	-0.349474	0.0351903	0.0489171	0.483903	1.40311e-05	0.823865
HMPRNC0000_0488	gltD	cds	2.52358	-0.518583	0.601232	3.08051	3.6479	0.0509274	0.686917	0.602533	0.000124183	0.00436824
HMPRNC0000_0490	treP	cds	-7.76132	1.27562	-1.08427	-8.81638	-10.0392	1.41572e-48	0.340019	0.161944	1.70485e-112	2.12742e-14
HMPRNC0000_0491	treC	cds	-8.68626	-1.12788	1.18153	-7.43995	-6.29879	1.23985e-26	0.307733	0.318331	7.88964e-88	5.89744e-10
HMPRNC0000_0492	treR	cds	-7.90397	3.86908	0.551587	-7.35263	-11.1749	5.04581e-12	0.127378	0.747038	6.64294e-44	2.74162e-06
HMPRNC0000_0493		ncrna	8.46737	-9.91008	-6.22845	2.20886	12.2089	4.86849e-36	7.17124e-296	2.08612e-94	3.50709e-05	5.19357e-103
HMPRNC0000_0494		cds	-0.610477	2.74116	0.235364	-0.424848	-3.1195	0.740925	0.293672	0.905882	0.650551	0.200228
HMPRNC0000_0495	dnaX	cds	-0.379909	-1.38425	-0.614205	-1.00175	0.465568	0.511712	0.0401131	0.327194	0.00398027	0.507072
HMPRNC0000_0496		cds	1.10838	-1.25514	-0.153726	0.936693	2.25465	0.0561304	0.0381213	0.784561	0.0162412	0.000932659
HMPRNC0000_0497	recR	cds	-1.92925	-1.51878	2.48641	0.569404	2.19598	0.00631014	0.00633117	0.000376096	0.086794	0.000499344
HMPRNC0000_0500		ncrna	5.90178	-5.15147	-4.49536	1.37943	6.63363	8.13753e-54	1.69103e-23	3.3747e-34	1.85828e-06	2.70094e-36
HMPRNC0000_0502		cds	-0.188728	3.18705	0.657907	0.473616	-2.69891	0.920448	0.219026	0.73569	0.614875	0.268936
HMPRNC0000_0503	tmk	cds	-0.369485	2.94903	-0.386499	-0.693391	-3.63045	0.820541	0.260577	0.83193	0.432097	0.134508
HMPRNC0000_0504		cds	-0.15705	-1.6461	-0.168791	-0.34595	1.38362	0.806152	0.0117797	0.802781	0.336941	0.0413017
HMPRNC0000_0505		cds	-0.214489	1.61968	-1.38509	-1.54597	-3.07803	0.831845	0.43744	0.239144	0.0115381	0.124003
HMPRNC0000_0506	yaaT	cds	-2.26747	4.78393	1.4625	-0.836789	-5.5735	0.12309	0.0540624	0.364346	0.209985	0.0207791
HMPRNC0000_0507		cds	1.27929	-3.03193	-3.53178	-2.29025	1.02525	0.445262	0.22167	0.0825966	0.0714801	0.618965
HMPRNC0000_0508		ncrna	NA	NA	NA	NA	NA	NA	NA	NA	NA	NA
HMPRNC0000_0509		cds	0.701274	-4.51589	-2.92859	-2.16813	2.42566	0.66576	0.0110772	0.136059	0.053943	0.123523
HMPRNC0000_0510		cds	2.81016	-2.79934	-3.13938	-0.0923753	2.5469	0.360483	0.599656	0.36745	0.969052	0.336816
HMPRNC0000_0511		cds	-2.14769	0.775194	0.61774	-1.41079	-2.12476	0.248425	0.754072	0.775573	0.128317	0.350404
HMPRNC0000_0512	metG	cds	0.493376	0.381615	-0.535889	-0.0370333	-0.346245	0.284281	0.532496	0.247291	0.900132	0.60591
HMPRNC0000_0513		cds	2.29061	-1.22117	-1.77132	0.499969	1.81556	5.95738e-06	0.0500835	0.000504489	0.147148	0.0056259
HMPRNC0000_0514	rnmV	cds	-3.74913	0.474635	4.47578	0.776605	0.388324	0.084172	0.79048	0.0382888	0.283547	0.826163
HMPRNC0000_0515	ksgA	cds	0.0234692	-2.52109	0.229485	0.259523	2.86474	0.981262	0.00449665	0.82556	0.623551	0.00113443
HMPRNC0000_0516		cds	-2.93803	-0.0305802	0.757233	-2.16148	-2.07037	4.5997e-08	0.96474	0.217789	9.04015e-12	0.00422595
HMPRNC0000_0517	ispE	cds	-0.703425	0.644587	-1.28669	-1.95734	-2.53251	0.260974	0.566616	0.0762741	6.38361e-07	0.0221857
HMPRNC0000_0518	purR	cds	-2.07351	-2.35816	-0.080555	-2.15219	0.280931	0.000310847	0.000445648	0.903558	3.36135e-11	0.674495
HMPRNC0000_0519	yjgF	cds	-1.34332	-2.08315	-1.7665	-3.12761	-0.937574	0.00866301	0.00155438	0.00251053	2.43038e-14	0.177825
HMPRNC0000_0520	spoVG	cds	-2.69919	-0.576568	-0.332403	-3.04081	-2.38306	8.76336e-07	0.425252	0.594783	7.67739e-14	0.00259913
HMPRNC0000_0521	glmU	cds	1.12725	-0.399126	-2.01923	-0.90232	-0.42269	0.0116057	0.54726	1.96348e-05	0.00452102	0.538224
HMPRNC0000_0522	prs	cds	0.0262694	2.96298	-0.907521	-0.871682	-3.7782	0.959727	0.0116984	0.103377	0.00702458	0.00151216
HMPRNC0000_0523	rplY	cds	0.813703	-0.33804	-1.60027	-0.794699	-0.324761	0.0146767	0.405511	1.36938e-08	0.00977558	0.555319
HMPRNC0000_0524	pth	cds	-6.65385	-1.75638	4.31201	-2.30428	-0.479577	0.000607789	0.188505	0.0528902	0.000366427	0.716218
HMPRNC0000_0525	mfd	cds	0.437162	-0.0623096	0.0332737	0.464946	0.5967	0.313305	0.900488	0.937994	0.0751685	0.282028
HMPRNC0000_0526		ncrna	NA	NA	NA	NA	NA	NA	NA	NA	NA	NA
HMPRNC0000_0527		cds	1.14358	3.44209	-0.866884	0.273238	-3.08094	0.0496951	0.0105621	0.144343	0.455375	0.0233139
HMPRNC0000_0528		cds	0.336422	0.447569	-0.12559	0.219401	-0.162172	0.595162	0.602607	0.84649	0.550839	0.855123
HMPRNC0000_0529		ncrna	NA	NA	NA	NA	NA	NA	NA	NA	NA	NA
HMPRNC0000_0530		cds	0.239954	2.64841	0.214687	0.445985	-2.151	0.868871	0.255779	0.885894	0.564058	0.343357
HMPRNC0000_0531		cds	0.117746	4.54696	0.885833	0.980033	-3.47207	0.897765	0.0225053	0.329674	0.0332683	0.081796
HMPRNC0000_0532		cds	1.13328	-0.994206	-0.379652	0.727274	1.7682	0.090493	0.17293	0.549406	0.14254	0.0389328
HMPRNC0000_0533	tilS	cds	1.41323	4.15165	-1.53151	-0.0589286	-4.24003	0.243903	0.109355	0.249394	0.941659	0.079716
HMPRNC0000_0534	hpt	cds	-4.4898	NA	NA	-8.83948	0.140409	0.268462	NA	NA	0.00283225	0.955537
HMPRNC0000_0535		ncrna	NA	NA	NA	NA	NA	NA	NA	NA	NA	NA
HMPRNC0000_0536		ncrna	NA	NA	NA	NA	NA	NA	NA	NA	NA	NA
HMPRNC0000_0537	hflB	cds	1.40981	-0.543323	-1.29349	0.108201	0.730759	4.40442e-06	0.094028	4.5395e-06	0.631274	0.0783781
HMPRNC0000_0538	hslO	cds	0.309512	2.50403	-0.309519	-0.0449286	-2.38755	0.636949	0.0579514	0.654264	0.909154	0.059901
HMPRNC0000_0539		cds	-1.11323	0.52385	1.16597	0.0172534	-0.40093	0.0316566	0.414336	0.0284771	0.952379	0.535609
HMPRNC0000_0540	folP	cds	1.12081	3.38944	-1.90646	-0.801227	-4.07136	0.380385	0.187804	0.176847	0.340034	0.0941177
HMPRNC0000_0541	folB	cds	2.43595	1.27772	-2.39241	-0.0435993	-1.20717	0.170535	0.64727	0.208326	0.97168	0.625152
HMPRNC0000_0542	folK	cds	0.616303	1.35313	-0.538643	0.101893	-1.17123	0.554007	0.442819	0.620498	0.865821	0.502919
HMPRNC0000_0543		cds	0.0399354	-0.164323	0.429492	0.462159	0.734157	0.919688	0.712822	0.25968	0.0686324	0.156325
HMPRNC0000_0560		cds	-0.999212	-4.61643	-0.269397	-0.963536	3.53493	0.87482	0.475268	0.97326	0.746447	0.197304
HMPRNC0000_0561		cds	4.61959	0.361585	-2.75883	1.86477	1.47933	8.15433e-17	0.753735	4.3944e-06	0.0170475	0.134907
HMPRNC0000_0562	pdxT	cds	2.84946	1.26503	-1.15037	1.70222	0.391015	0.000116908	0.370144	0.139132	0.0231322	0.751897
HMPRNC0000_0563		cds	0.0791989	2.8119	-1.02687	-0.908125	-3.6809	0.907945	0.0704718	0.163832	0.0527001	0.0187649
HMPRNC0000_0564		cds	-1.26589	0.252917	2.1451	0.898495	0.744086	0.413185	0.873344	0.165214	0.174043	0.630928
HMPRNC0000_0565	ctsR	cds	-0.884154	8.75754	5.42505	4.41202	-4.22538	0.582856	0.000488257	4.15931e-05	7.34505e-10	0.0823788
HMPRNC0000_0566		cds	-1.12867	3.91873	4.27379	3.02177	-0.669975	0.429152	0.0385466	0.000651754	2.36504e-06	0.706743
HMPRNC0000_0567		cds	2.11069	7.29995	1.55443	3.57471	-3.59536	0.031321	0.00130755	0.0564078	1.68331e-08	0.118262
HMPRNC0000_0568	clpC	cds	0.558331	2.93823	2.35501	2.89366	0.0261611	0.25772	0.000397169	4.53503e-07	3.76715e-09	0.972419
HMPRNC0000_0569	radA	cds	0.881736	-1.97656	0.983636	1.83448	3.91128	0.172236	0.000330098	0.108488	2.23782e-07	1.48025e-11
HMPRNC0000_0570	yacL	cds	1.1084	1.25849	-0.414441	0.679221	-0.486139	0.166307	0.322093	0.610126	0.143659	0.701344
HMPRNC0000_0571	gltX	cds	0.282212	0.971783	0.0207351	0.286009	-0.601065	0.533863	0.123978	0.963713	0.293937	0.363883
HMPRNC0000_0572	cysE	cds	1.44806	2.31977	1.25484	2.6092	0.40886	0.180463	0.140566	0.206976	8.41936e-06	0.790118
HMPRNC0000_0573	cysS	cds	0.193574	2.04362	2.08742	2.20261	0.307819	0.820088	0.0658462	0.00801789	1.28068e-06	0.77644
HMPRNC0000_0574		cds	-0.790077	-0.276417	1.68166	0.926528	1.28991	0.61919	0.861931	0.291703	0.198229	0.405691
HMPRNC0000_0575	rlmB	cds	-0.030442	0.832955	2.02998	1.96367	1.23114	0.974179	0.409428	0.0211678	8.77042e-06	0.227329
HMPRNC0000_0576		cds	1.60832	5.75751	-0.712214	0.844864	-4.83844	0.133827	0.0187558	0.510528	0.17943	0.0449138
HMPRNC0000_0577		cds	-3.03324	4.08319	3.61976	0.507404	-3.47711	0.177416	0.106555	0.110505	0.529211	0.152217
HMPRNC0000_0578	secE	cds	0.604669	2.89544	-0.674577	-0.0429977	-2.85074	0.528565	0.154517	0.509455	0.938118	0.154331
HMPRNC0000_0579	nusG	cds	0.42212	1.71283	-0.124834	0.263176	-1.34172	0.382992	0.0312377	0.801904	0.385669	0.0879016
HMPRNC0000_0580	rplK	cds	0.448535	1.79267	-0.0323355	0.409112	-1.35367	0.188705	0.00419323	0.921428	0.0643554	0.0504188
HMPRNC0000_0581	rplA	cds	0.816237	2.11666	-0.195406	0.61314	-1.52955	0.0117093	1.12554e-05	0.470329	0.0224662	0.0167413
HMPRNC0000_0582	rplJ	cds	-0.142432	0.640773	-0.403802	-0.553658	-1.13006	0.667891	0.0682183	0.157923	0.0477681	0.0252871
HMPRNC0000_0583	rplL	cds	-0.35618	0.192652	-0.0804376	-0.443283	-0.492611	0.299762	0.617901	0.787215	0.123788	0.359151
HMPRNC0000_0584		cds	-2.3018	7.20308	1.06637	-1.21826	-8.38656	0.00125264	0.00118724	0.160988	0.00393195	0.000207374
HMPRNC0000_0585	rpoB	cds	1.35351	0.138116	-0.722618	0.615905	0.54644	6.59618e-08	0.602219	0.00161604	0.00104611	0.088451
HMPRNC0000_0586	rpoC	cds	1.00659	0.291696	-0.0055819	0.986776	0.77464	9.67083e-05	0.276415	0.980419	5.20176e-06	0.018218
HMPRNC0000_0587	rplL3	cds	-1.29858	0.243744	0.921108	-0.38284	-0.526997	0.0074858	0.670398	0.0187264	0.469976	0.488463
HMPRNC0000_0588	rpsL	cds	0.325229	2.77359	0.362954	0.677422	-2.03049	0.346121	1.69147e-08	0.224156	0.0405645	0.000580963
HMPRNC0000_0589	rpsG	cds	0.484486	1.30303	0.60974	1.08502	-0.207461	0.148207	0.00079481	0.0223976	0.000474418	0.706341
HMPRNC0000_0590	fusA	cds	0.4183	0.324133	0.251712	0.657563	0.400926	0.164576	0.288025	0.261114	0.0421736	0.36987
HMPRNC0000_0591	tuf	cds	1.40711	-0.389504	-0.38443	1.01153	1.44389	2.19713e-08	0.0545574	0.0595808	4.98805e-07	2.65692e-05
HMPRNC0000_0592		cds	2.88347	1.81242	-1.31497	1.59059	-0.148835	0.049826	0.44301	0.365448	0.0890204	0.948378
HMPRNC0000_0593		cds	1.30496	1.51635	0.997546	2.28279	0.801402	0.647617	0.580119	0.707773	0.106231	0.752618
HMPRNC0000_0594	kbl	cds	0.924614	0.637046	-0.57528	0.348938	-0.158654	0.0380768	0.430584	0.253995	0.429497	0.811363
HMPRNC0000_0595	hchA	cds	1.71577	12.4747	-0.0416017	1.6587	-10.7097	0.000342588	2.84926e-07	0.929107	0.000548604	8.89411e-06
HMPRNC0000_0596	araB	cds	1.11593	-0.180296	-1.39807	-0.221988	-0.0290825	0.348761	0.921998	0.285459	0.769727	0.986728
HMPRNC0000_0597	tdh	cds	1.09188	-1.62792	2.68533	3.75821	5.46629	0.221946	0.0351446	0.000781469	1.89833e-09	1.75728e-15
HMPRNC0000_0598	ilvE	cds	0.0556474	1.65201	0.914484	0.982152	-0.582067	0.931217	0.0680678	0.149944	0.005499	0.531871
HMPRNC0000_0599		cds	0.820983	0.624895	-0.446643	0.443675	-0.100869	0.582441	0.780011	0.779315	0.618874	0.960492
HMPRNC0000_0600		cds	1.47567	3.35325	-0.607791	0.800231	-2.4533	0.213756	0.146326	0.614019	0.247775	0.278037
HMPRNC0000_0601		cds	-5.07714	-0.17588	4.21324	-0.865584	-0.604958	0.182249	0.953703	0.348034	0.549837	0.8079
HMPRNC0000_0602	tadA	cds	-2.70052	1.62612	1.14362	-1.63868	-3.18586	0.23921	0.550513	0.663808	0.111152	0.190669
HMPRNC0000_0603		cds	1.8969	2.11445	-1.53443	0.418632	-1.77229	0.14238	0.431847	0.29094	0.686777	0.436563
HMPRNC0000_0604		ncrna	NA	NA	NA	NA	NA	NA	NA	NA	NA	NA
HMPRNC0000_0605	azo	cds	0.950269	1.94713	-0.369165	0.680072	-1.15888	0.434452	0.396066	0.780838	0.405727	0.566767
HMPRNC0000_0606	sdrC	cds	-4.35792	-0.714601	2.10309	-2.22033	-1.45358	0.000400437	0.583716	0.148419	1.10663e-05	0.246162
HMPRNC0000_0607		ncrna	NA	NA	NA	NA	NA	NA	NA	NA	NA	NA
HMPRNC0000_0608	sdrD	cds	-3.1504	0.343871	1.017	-2.10254	-2.37439	3.83234e-08	0.679923	0.137453	5.77071e-09	0.00209082
HMPRNC0000_0609	sdrE	cds	0.449123	-0.615807	-0.725474	-0.28704	0.415702	0.692794	0.672541	0.543632	0.700049	0.772857
HMPRNC0000_0610		ncrna	NA	NA	NA	NA	NA	NA	NA	NA	NA	NA
HMPRNC0000_0611		cds	-2.59973	1.97184	1.33388	-1.24676	-3.14239	0.117401	0.401415	0.480203	0.0882396	0.163631
HMPRNC0000_0612		cds	-0.769148	6.30614	0.470044	-0.281493	-6.5369	0.462992	0.00963956	0.676416	0.598022	0.00644079
HMPRNC0000_0613		cds	-0.725968	2.79868	0.982032	0.208669	-2.46401	0.628811	0.232626	0.531	0.777023	0.276461
HMPRNC0000_0614		cds	-0.650574	-0.410593	0.102509	-0.556489	-0.0569641	0.479991	0.725737	0.917825	0.282605	0.96057
HMPRNC0000_0615	bshB2	cds	-0.550936	6.00818	-0.0894806	-0.657156	-6.59352	0.475271	0.00748951	0.914228	0.142167	0.00333346
HMPRNC0000_0616		cds	0.378715	0.915959	0.397448	0.776354	-0.0494981	0.735364	0.553261	0.725121	0.182128	0.974226
HMPRNC0000_0617	nagB	cds	1.28606	0.0707391	1.7572	2.85497	2.85738	0.450701	0.966208	0.245699	0.00127781	0.0741017
HMPRNC0000_0618		ncrna	8.80455	NA	-7.95765	NA	NA	0.0933975	NA	0.154146	NA	NA
HMPRNC0000_0619	hxlA	cds	-0.782439	-0.0213624	0.163228	-0.684887	-0.553547	0.338395	0.984312	0.853525	0.135428	0.602654
HMPRNC0000_0620	hxlB	cds	1.04692	1.39371	-1.09724	-0.0870205	-1.36634	0.099412	0.20265	0.0889739	0.83965	0.223952
HMPRNC0000_0621		cds	0.305411	0.899108	-1.60054	-1.37911	-2.20491	0.874994	0.751805	0.469716	0.245446	0.368093
HMPRNC0000_0622	proP	cds	3.27703	-0.156558	-2.28042	0.953133	1.26383	1.77542e-09	0.864131	5.33607e-05	0.0301789	0.135295
HMPRNC0000_0623	vraA	cds	-4.55845	-0.868709	3.57724	-1.14756	-0.145897	0.258212	0.787353	0.460461	0.47739	0.953521
HMPRNC0000_0624		ncrna	NA	NA	NA	NA	NA	NA	NA	NA	NA	NA
HMPRNC0000_0625	vraB	cds	1.56689	-5.24241	-3.52458	-2.03656	3.18813	0.424707	0.0122008	0.131264	0.160711	0.0797856
HMPRNC0000_0626		cds	0.134857	-3.2571	1.05241	1.78142	4.99624	0.985528	0.553208	0.888614	0.552781	0.0891586
HMPRNC0000_0627		cds	3.35276	-7.36221	-1.34961	2.04028	9.57798	0.680949	0.111359	0.86748	0.736179	0.00311774
HMPRNC0000_0628		cds	-3.79036	4.09108	4.3069	0.550404	-3.43006	0.00022194	0.0104099	4.52682e-05	0.22336	0.0233861
HMPRNC0000_0629	thiD	cds	1.23492	-0.824115	-0.618047	0.601928	1.51921	0.0472418	0.251418	0.323334	0.11773	0.0429529
HMPRNC0000_0630	ung	cds	-0.259305	1.64016	-1.69528	-1.90199	-3.47109	0.830396	0.488465	0.23578	0.011062	0.124419
HMPRNC0000_0631		cds	2.03377	3.62353	-1.81861	0.151528	-3.34905	0.120204	0.158218	0.190268	0.858896	0.16836
HMPRNC0000_0632		cds	-1.22317	3.13321	0.629466	-0.523063	-3.57412	0.493611	0.223405	0.745808	0.554514	0.14299
HMPRNC0000_0633		cds	-1.61099	-2.5148	-1.89543	-3.50144	-0.89401	0.0166871	0.0034036	0.0186545	1.16748e-10	0.315508
HMPRNC0000_0634		cds	1.96622	-2.73863	-2.70745	-0.750496	2.27479	0.214932	0.194057	0.124213	0.503573	0.214114
HMPRNC0000_0635		cds	-3.44605	0.319202	2.87276	-0.489118	-0.691008	0.207638	0.896204	0.331303	0.636624	0.763766
HMPRNC0000_0636	ywfI	cds	0.736142	0.114824	-0.172109	0.595599	0.546501	0.344142	0.914433	0.833693	0.234955	0.588876
HMPRNC0000_0637	pta	cds	0.286147	-1.41495	-1.42242	-1.13008	0.347776	0.492479	0.00367344	0.000833438	0.000708186	0.545571
HMPRNC0000_0638		cds	1.10244	1.862	-1.51358	-0.400001	-2.18341	0.0270165	0.0589208	0.00422461	0.242705	0.0273087
HMPRNC0000_0639	mvk	cds	-1.68158	-1.31743	-1.21008	-3.00388	-1.6164	0.059818	0.343596	0.283223	4.94452e-08	0.195488
HMPRNC0000_0640	mvaD	cds	-0.841036	-1.49195	-2.52217	-3.35098	-1.78863	0.236284	0.197472	0.00445506	1.67979e-11	0.105619
HMPRNC0000_0641	mvaK	cds	-1.9168	2.38519	-0.959808	-2.89069	-5.17511	0.0270685	0.243438	0.370862	7.16881e-09	0.00916265
HMPRNC0000_0642		ncrna	NA	NA	NA	NA	NA	NA	NA	NA	NA	NA
HMPRNC0000_0643		cds	3.22026	NA	NA	-1.18557	7.73169	0.692728	NA	NA	0.884337	0.0214378
HMPRNC0000_0644	merA2	cds	3.447	7.25265	1.89691	5.24162	-1.86785	0.0162688	0.00603157	0.11959	4.97559e-08	0.447291
HMPRNC0000_0645		cds	-4.16971	2.40103	6.8412	2.62227	0.352552	0.321726	0.367906	0.0436589	0.0381932	0.888878
HMPRNC0000_0646		cds	0.645788	-4.44954	-1.0487	-0.454999	4.059	0.693109	0.001097	0.556584	0.636657	0.00130451
HMPRNC0000_0647		cds	-4.33065	1.4261	5.89116	1.51573	0.326585	0.294485	0.617505	0.113433	0.281257	0.89712
HMPRNC0000_0648		cds	1.47539	1.11795	0.612471	2.20674	1.22512	0.608036	0.689461	0.821906	0.143441	0.633195
HMPRNC0000_0649		cds	-1.21	-1.73363	2.63656	1.06862	2.63527	0.85836	0.620773	0.632319	0.650236	0.323102
HMPRNC0000_0650		cds	1.682	-4.51692	-5.22046	-3.51174	1.19543	0.419595	0.142973	0.054242	0.0595358	0.609479
HMPRNC0000_0651		cds	0.413011	-0.225148	4.15598	4.08333	4.22759	0.958862	0.942193	0.359298	0.077146	0.13524
HMPRNC0000_0652		cds	-0.349468	-3.2571	-2.36666	-2.43462	0.552335	0.914968	0.553208	0.579359	0.242187	0.827263
HMPRNC0000_0653		cds	0.194338	-1.45709	-0.648405	-0.553255	1.22512	0.954194	0.67483	0.860968	0.77197	0.633195
HMPRNC0000_0654		cds	-1.29749	0.728452	5.1454	3.71313	3.0352	0.832768	0.798855	0.200768	0.0459159	0.26019
HMPRNC0000_0655		cds	1.86755	-0.372181	4.03665	5.72869	6.14839	0.817134	0.903627	0.378432	0.0302985	0.0485876
HMPRNC0000_0656		cds	-1.7314	-2.17504	2.21307	0.38903	2.58751	0.763916	0.549578	0.703881	0.862632	0.329573
HMPRNC0000_0657		cds	-3.38855	-1.08299	3.25459	-0.0773762	1.02267	0.464147	0.745835	0.523391	0.965644	0.688653
HMPRNC0000_0658		cds	0.143464	5.9	2.25239	2.3367	-3.47179	0.901919	0.00857367	0.0340316	8.8688e-06	0.123177
HMPRNC0000_0659		cds	-2.50152	0.806741	2.42809	-0.107714	-0.818119	0.0104418	0.465896	0.0172685	0.797096	0.457847
HMPRNC0000_0660		ncrna	NA	NA	NA	NA	NA	NA	NA	NA	NA	NA
HMPRNC0000_0661		cds	-1.1033	4.78161	0.530163	-0.555741	-5.29225	0.409242	0.0549869	0.717657	0.402064	0.0279555
HMPRNC0000_0662		cds	-1.78005	5.37419	2.12398	0.343254	-4.95633	0.0162802	0.00175659	0.00458843	0.319961	0.00420419
HMPRNC0000_0663		cds	0.63012	-1.2467	0.227612	0.814479	2.16009	0.474926	0.155291	0.794761	0.0948955	0.0169781
HMPRNC0000_0664	adhP	cds	-4.88026	7.17879	5.47573	0.563975	-6.48588	7.11292e-16	2.3647e-08	4.22354e-19	0.116494	1.87436e-07
HMPRNC0000_0665		cds	0.764421	0.591715	-0.477879	0.370353	-0.126336	0.606743	0.790682	0.764348	0.673229	0.950504
HMPRNC0000_0666	argS	cds	0.370503	3.9485	-0.727611	-0.373161	-4.22596	0.527498	0.00906591	0.241296	0.287184	0.00509533
HMPRNC0000_0667		cds	0.586105	-6.93803	-7.42088	-6.80467	0.176188	0.830715	0.394424	0.0813406	0.0172994	0.94415
HMPRNC0000_0668	btuF	cds	-1.45447	-3.20698	-0.627969	-2.06685	1.22488	0.341834	0.038788	0.732476	0.0128061	0.381758
HMPRNC0000_0669		cds	-2.20607	-2.5253	1.42242	-0.694438	1.8783	0.348203	0.185756	0.584525	0.499972	0.29232
HMPRNC0000_0670		ncrna	NA	NA	NA	NA	NA	NA	NA	NA	NA	NA
HMPRNC0000_0671		cds	-1.32503	2.60998	1.96909	0.579126	-1.92693	0.452815	0.263311	0.270717	0.446819	0.3956
HMPRNC0000_0672		cds	-3.74598	-0.64733	2.68821	-0.908719	-0.213187	0.0155934	0.671585	0.124676	0.182886	0.878424
HMPRNC0000_0673		cds	-0.584754	-0.122496	0.0160075	-0.585664	-0.353663	0.218433	0.884599	0.974023	0.0480662	0.671274
HMPRNC0000_0674		cds	-0.626314	2.77389	-0.50999	-1.24681	-3.89437	0.696471	0.293197	0.779876	0.157956	0.107922
HMPRNC0000_0675		ncrna	NA	NA	NA	NA	NA	NA	NA	NA	NA	NA
HMPRNC0000_0676		cds	-4.16524	0.313965	0.244562	-3.99401	-4.16936	0.00201566	0.884448	0.888403	6.39563e-08	0.0403208
HMPRNC0000_0677	sarA	cds	-1.7279	2.63944	1.98814	0.229566	-2.31784	0.0165903	0.0147653	0.00627238	0.521	0.0367853
HMPRNC0000_0678		cds	-0.621187	2.57555	2.0468	1.3823	-1.17837	0.810249	0.327948	0.412923	0.214848	0.633867
HMPRNC0000_0679		cds	NA	NA	NA	NA	NA	NA	NA	NA	NA	NA
HMPRNC0000_0680		cds	NA	NA	NA	NA	NA	NA	NA	NA	NA	NA
HMPRNC0000_0681		cds	-6.68486	-1.73363	2.63656	-3.98187	-2.13023	0.0410747	0.620773	0.632319	0.00906963	0.385779
HMPRNC0000_0682	mnhA2	cds	-8.97842	-4.09168	4.78056	-4.1755	-0.0856606	0.00140039	0.0404729	0.256027	6.29313e-05	0.960917
HMPRNC0000_0683		ncrna	NA	NA	NA	NA	NA	NA	NA	NA	NA	NA
HMPRNC0000_0684	mnhB2	cds	8.22325	-3.76827	-4.36304	3.84069	7.73806	0.0444643	0.396728	0.223869	0.329942	0.0219077
HMPRNC0000_0685	mnhC2	cds	-4.0725	-3.76827	0.755662	-3.8199	0.219607	0.341796	0.396728	0.915287	0.0966109	0.930542
HMPRNC0000_0686	mnhD2	cds	-4.73233	-0.0432154	1.1965	-3.38605	-3.35603	0.0218902	0.98644	0.653047	0.00013784	0.136342
HMPRNC0000_0687	mrpE	cds	3.3453	-2.57891	-4.53591	-1.23049	1.52817	0.180057	0.497421	0.11387	0.563335	0.553702
HMPRNC0000_0688	mnhF2	cds	-6.03591	0.856367	5.15768	-0.717192	-1.69407	0.0824799	0.781816	0.210274	0.573981	0.491157
HMPRNC0000_0689		cds	0.0794714	1.82016	0.600619	0.615627	-1.07682	0.911867	0.110781	0.413148	0.137871	0.329163
HMPRNC0000_0690	sitC	cds	-1.16508	5.93542	1.77619	0.58407	-5.27163	0.0123356	7.88052e-08	6.82696e-05	0.0637886	4.26975e-06
HMPRNC0000_0691	sitD	cds	-1.7533	7.12969	1.97062	0.188965	-6.83411	0.00161305	2.62837e-05	0.00046455	0.506248	5.89727e-05
HMPRNC0000_0692		cds	-1.86854	9.27485	0.970859	-0.910479	-10.121	0.000342997	2.87566e-05	0.0778275	0.0044869	6.05313e-06
HMPRNC0000_0693	sirR	cds	-0.0614117	-0.15111	-2.10187	-2.10285	-1.89346	0.937911	0.916275	0.0266476	6.39232e-05	0.164451
HMPRNC0000_0694		cds	-1.73697	2.8196	0.850245	-0.814322	-3.6019	0.359985	0.283062	0.689292	0.360314	0.137772
HMPRNC0000_0695		cds	-0.175512	4.28171	0.318273	0.126885	-4.13067	0.906984	0.0892049	0.83955	0.871499	0.0885951
HMPRNC0000_0696	tagH	cds	-0.954599	-1.20175	1.16923	0.180812	1.47536	0.285764	0.162239	0.207021	0.678386	0.0851352
HMPRNC0000_0697		ncrna	-6.22156	1.41953	5.84893	-0.456797	-1.73895	0.0674909	0.609489	0.116987	0.694127	0.479396
HMPRNC0000_0698	tagG2	cds	1.72851	4.31497	-1.52105	0.243252	-4.01441	0.0555277	0.0570022	0.101596	0.682481	0.0763586
HMPRNC0000_0699	tagB	cds	-0.137839	-1.75082	-0.815364	-0.948363	0.876505	0.913115	0.233962	0.563984	0.191212	0.530369
HMPRNC0000_0700	tagX	cds	1.85113	2.40891	-2.61697	-0.762363	-3.10329	0.0696211	0.301379	0.0208676	0.281005	0.168745
HMPRNC0000_0701	tagD	cds	-1.38254	0.867097	-0.99426	-2.37215	-3.1813	0.339765	0.720469	0.572667	0.00373165	0.158207
HMPRNC0000_0702	dacA	cds	0.216957	0.197701	-0.0276229	0.171569	0.0420058	0.87091	0.912137	0.984253	0.807462	0.980838
HMPRNC0000_0703		ncrna	-2.72755	-1.15257	3.17444	0.626043	1.83314	0.586772	0.731001	0.537937	0.743371	0.480593
HMPRNC0000_0704	abcA	cds	-1.13681	0.243372	0.318847	-0.774499	-0.946505	0.173594	0.830522	0.728371	0.0862107	0.400319
HMPRNC0000_0705		ncrna	NA	NA	NA	NA	NA	NA	NA	NA	NA	NA
HMPRNC0000_0706		cds	0.498047	0.960922	-0.768599	-0.250791	-1.1362	0.384538	0.29967	0.207532	0.49534	0.219774
HMPRNC0000_0707		cds	-0.242625	-3.51805	-0.163254	-0.354559	3.26662	0.859442	0.00190783	0.913394	0.626152	0.00214502
HMPRNC0000_0708	fhuC	cds	-2.02836	-2.23587	0.580909	-1.41253	0.90117	0.0982575	0.0583471	0.678588	0.021609	0.430788
HMPRNC0000_0709		ncrna	NA	NA	NA	NA	NA	NA	NA	NA	NA	NA
HMPRNC0000_0710		cds	1.71276	0.479063	-2.62121	-0.942426	-1.31989	0.216599	0.844209	0.0920894	0.322771	0.562151
HMPRNC0000_0711		ncrna	NA	NA	NA	NA	NA	NA	NA	NA	NA	NA
HMPRNC0000_0712	fhuG	cds	1.76556	-1.86807	-1.06478	0.631357	2.56905	0.202593	0.203407	0.446019	0.454942	0.0745393
HMPRNC0000_0713		ncrna	NA	NA	NA	NA	NA	NA	NA	NA	NA	NA
HMPRNC0000_0714	dhaK	cds	-1.98142	-2.12778	2.23996	0.247396	2.46212	0.200975	0.05502	0.162749	0.693543	0.0242186
HMPRNC0000_0715	dhaL	cds	-2.10487	1.48233	1.77854	-0.26231	-1.64115	0.181136	0.47702	0.292043	0.701702	0.416173
HMPRNC0000_0716		cds	-6.88696	-0.699736	5.49512	-1.53289	-0.801953	0.0435496	0.782437	0.156465	0.289881	0.741592
HMPRNC0000_0717		cds	-6.68743	0.455881	4.86927	-1.86264	-2.22818	1.13284e-06	0.710065	0.00138047	6.30076e-05	0.064976
HMPRNC0000_0718		cds	-0.50207	3.24921	0.0145139	-0.50985	-3.66489	0.401248	0.0109387	0.981676	0.193743	0.00408441
HMPRNC0000_0719		cds	1.15875	2.86793	-2.03287	-0.85577	-3.64416	0.249349	0.215185	0.0688124	0.194973	0.106089
HMPRNC0000_0720		ncrna	-0.426072	NA	NA	-4.78135	4.18023	0.950598	NA	NA	0.26774	0.138072
HMPRNC0000_0721		cds	-3.66603	1.73119	3.0601	-0.61788	-2.2706	0.0916861	0.46336	0.19157	0.436432	0.315806
HMPRNC0000_0722		cds	-0.766082	-3.23326	1.01174	0.232532	3.54127	0.593679	0.00209084	0.496759	0.738826	0.000567351
HMPRNC0000_0723		cds	0.0647054	3.17511	-1.0447	-1.0804	-4.09597	0.963847	0.227401	0.518227	0.205058	0.0906482
HMPRNC0000_0724	graR	cds	-5.64846	3.49001	5.93253	0.307888	-3.11734	0.0568133	0.173992	0.0504683	0.723986	0.200181
HMPRNC0000_0725	graS	cds	-4.52405	2.35541	5.15132	0.585253	-1.63152	0.0298787	0.254823	0.0136563	0.361762	0.418597
HMPRNC0000_0726	vraF	cds	0.499806	2.31136	-0.353429	0.136634	-2.08009	0.721415	0.322834	0.810305	0.859974	0.359458
HMPRNC0000_0727	vraG	cds	-0.247171	4.92391	-0.0517745	-0.332867	-5.15414	0.78893	0.0305459	0.958336	0.525704	0.0218193
HMPRNC0000_0728		cds	-1.71639	1.65941	0.954558	-0.776811	-2.37046	0.0276542	0.170429	0.24894	0.0967383	0.0552095
HMPRNC0000_0729		cds	-0.630066	1.80949	-0.494397	-1.12389	-2.8678	0.298926	0.0815945	0.419663	0.0130807	0.0115491
HMPRNC0000_0730	amiD7	cds	0.721162	-0.41079	-1.82494	-1.1109	-0.617629	0.035567	0.414062	5.82124e-07	0.000742046	0.214227
HMPRNC0000_0731		cds	-2.35295	3.67195	3.21202	0.737954	-2.83855	0.314083	0.151366	0.166903	0.403286	0.244324
HMPRNC0000_0732		ncrna	-5.49969	1.62612	6.03685	0.450469	-1.0934	0.131758	0.550513	0.0989565	0.705093	0.658479
HMPRNC0000_0733		cds	-3.43874	-1.24261	1.48793	-1.76166	-0.562958	0.118124	0.588556	0.573177	0.0784132	0.780583
HMPRNC0000_0734	sarX	cds	-3.20067	-2.69256	1.71638	-1.5334	1.26382	0.498848	0.496967	0.783552	0.470277	0.622173
HMPRNC0000_0735	yeeN	cds	0.523593	0.323908	-1.12394	-0.570113	-0.818296	0.490455	0.785255	0.170403	0.222186	0.490255
HMPRNC0000_0736		ncrna	NA	NA	NA	NA	NA	NA	NA	NA	NA	NA
HMPRNC0000_0737		cds	-1.32264	-0.402416	0.925483	-0.420636	0.0696533	0.121008	0.681874	0.31107	0.326416	0.942927
HMPRNC0000_0738		cds	-2.98209	5.4589	2.97006	-0.0690985	-5.4561	0.0642342	0.0263894	0.0768459	0.911297	0.0234674
HMPRNC0000_0739		cds	-2.04099	3.89887	1.05589	-0.980494	-4.79178	0.028327	0.0517239	0.305858	0.026985	0.0159528
HMPRNC0000_0740	setB	cds	-2.10993	4.90158	0.652342	-1.4253	-6.28269	0.0947229	0.0479609	0.653079	0.0195671	0.00892087
HMPRNC0000_0741		cds	-0.0264517	2.58011	0.0806371	0.0365514	-2.46538	0.988881	0.325245	0.967964	0.970292	0.313026
HMPRNC0000_0742		cds	-3.58904	-3.69021	3.33955	-0.250183	3.49536	0.287529	0.0607957	0.356471	0.8448	0.0563851
HMPRNC0000_0743		cds	3.05338	NA	-9.28564	-6.2437	2.57451	0.326627	NA	0.0378178	0.0907387	0.331671
HMPRNC0000_0744		cds	-4.99442	-3.36104	3.03023	-2.1407	1.48349	0.193639	0.246241	0.560022	0.210584	0.527969
HMPRNC0000_0745		cds	1.0994	-1.82136	-4.32101	-3.12459	-1.18388	0.588658	0.608281	0.0929075	0.0583819	0.633691
HMPRNC0000_0746		cds	-0.462173	-1.62089	-3.49644	-3.97139	-2.33625	0.767815	0.539712	0.0841567	0.000816704	0.307544
HMPRNC0000_0747		cds	-8.1806	-1.84837	2.48963	-5.22773	-3.73399	0.00532944	0.708476	0.685076	0.00012013	0.123523
HMPRNC0000_0748		cds	-3.678	3.57568	2.12028	-1.71822	-5.13082	0.00685927	0.129347	0.17534	0.00641591	0.0223436
HMPRNC0000_0749		cds	-0.748301	0.82704	-0.656068	-1.46788	-2.23558	0.642459	0.731756	0.720637	0.104283	0.325792
HMPRNC0000_0750		cds	-1.97745	-1.87668	-1.8896	-3.86542	-1.8716	0.0571949	0.177254	0.113571	2.68613e-05	0.218148
HMPRNC0000_0751		cds	1.20721	4.646	-1.6037	-0.363371	-4.98049	0.267766	0.0632605	0.178838	0.598085	0.03881
HMPRNC0000_0752		cds	-1.30299	0.645109	0.552978	-0.764152	-1.32025	0.0716133	0.51988	0.481878	0.0400965	0.186303
HMPRNC0000_0753		cds	-2.34181	1.78271	0.394992	-1.99946	-3.6709	0.000877755	0.160602	0.627714	2.67024e-07	0.00322132
HMPRNC0000_0754	mgrA	cds	-0.165679	2.54878	0.134484	-0.0456501	-2.55092	0.649718	2.27999e-05	0.709367	0.837166	0.000126619
HMPRNC0000_0755		cds	-2.7641	1.18509	1.89619	-0.898993	-1.9958	0.0966035	0.57415	0.292794	0.246996	0.329655
HMPRNC0000_0756		cds	-0.242535	-1.11038	-0.879462	-1.04511	0.377742	0.798581	0.47808	0.420694	0.0726721	0.74845
HMPRNC0000_0757		cds	-0.253439	2.31006	0.386644	0.0767898	-2.15009	0.902443	0.382748	0.858787	0.940566	0.380038
HMPRNC0000_0758		cds	-0.242734	-1.35087	1.56652	1.3108	2.75343	0.834496	0.159636	0.165143	0.0169183	0.00472953
HMPRNC0000_0759		ncrna	0.134857	NA	NA	-4.1602	4.99624	0.985528	NA	NA	0.369635	0.0891586
HMPRNC0000_0760	phrB	cds	1.3082	2.40804	-0.342359	0.921287	-1.37406	0.17057	0.175691	0.718508	0.0947108	0.434553
HMPRNC0000_0761		ncrna	NA	-6.93803	-2.55923	2.66509	NA	NA	0.394424	0.753447	0.743641	NA
HMPRNC0000_0762		cds	-0.733103	2.01913	1.56313	0.783008	-1.03661	0.774493	0.463685	0.543974	0.512599	0.676121
HMPRNC0000_0763		cds	-0.754821	0.781422	1.55764	0.722816	0.0927104	0.679193	0.714116	0.396081	0.383816	0.963752
HMPRNC0000_0764		cds	-1.88747	-0.648094	2.02526	0.165407	0.930833	0.431183	0.769405	0.418636	0.868956	0.650633
HMPRNC0000_0765	norA	cds	-0.218473	-2.13181	-2.01413	-2.14056	0.0816598	0.876581	0.271545	0.239112	0.0160336	0.96303
HMPRNC0000_0766		ncrna	NA	NA	NA	NA	NA	NA	NA	NA	NA	NA
HMPRNC0000_0767		cds	-3.25609	4.60594	0.918818	-2.27215	-6.84328	0.0130093	0.0643927	0.558048	0.000299132	0.00454893
HMPRNC0000_0768		cds	-3.77062	-3.2571	1.05241	-2.31221	0.586052	0.394253	0.553208	0.888614	0.274605	0.816954
HMPRNC0000_0769	lacR2	cds	-0.643432	5.37792	4.88566	4.15846	-1.0125	0.802027	0.0420457	0.0235336	5.0243e-05	0.682819
HMPRNC0000_0770		ncrna	NA	NA	NA	NA	NA	NA	NA	NA	NA	NA
HMPRNC0000_0771	pfkB	cds	-8.12163	6.78505	11.1915	2.94194	-3.70976	0.00587985	0.00646477	2.1958e-05	2.21992e-05	0.126021
HMPRNC0000_0772	fruA	cds	-5.98557	3.51961	6.87793	0.820172	-2.51804	1.74489e-05	0.0148446	7.76784e-07	0.0567906	0.0646809
HMPRNC0000_0773	nagA	cds	0.491456	6.22741	-2.27382	-1.73837	-7.9398	0.505961	0.0106743	0.00739125	0.000653094	0.000948125
HMPRNC0000_0774		cds	0.0887434	0.584426	-0.262256	-0.167217	-0.683838	0.857444	0.381722	0.59964	0.588236	0.349089
HMPRNC0000_0775	dkgB2	cds	-1.28915	1.04717	-0.86685	-2.15672	-3.11489	0.269385	0.620499	0.529124	0.00222596	0.123849
HMPRNC0000_0776	yfdH	cds	-2.01761	4.24896	0.602093	-1.49476	-5.64459	0.0521755	0.0621351	0.609166	0.00523723	0.0118328
HMPRNC0000_0777	saeS	cds	-0.675027	4.97061	1.96887	1.25234	-3.35908	0.27861	0.00105411	0.00330887	0.00916428	0.00770567
HMPRNC0000_0778	saeR	cds	0.790343	6.65098	1.55327	2.29538	-4.14858	0.222453	0.00028167	0.0148259	5.99893e-07	0.0165528
HMPRNC0000_0779		cds	1.52748	1.21511	0.701614	2.15713	1.1733	0.082064	0.354781	0.422031	0.000307225	0.301231
HMPRNC0000_0780		cds	-6.98217	1.49857	9.16617	2.01514	0.624156	0.0298287	0.473187	0.0013793	0.015326	0.761568
HMPRNC0000_0781		ncrna	NA	NA	NA	NA	NA	NA	NA	NA	NA	NA
HMPRNC0000_0782		ncrna	NA	NA	NA	NA	NA	NA	NA	NA	NA	NA
HMPRNC0000_0783		cds	-3.5821	6.40832	3.91779	0.361958	-5.98237	0.0220437	0.00876411	0.0138	0.534477	0.0132611
HMPRNC0000_0784	queE	cds	0.816802	4.5534	1.3734	2.20007	-2.26419	0.342441	0.00830589	0.0833354	1.43447e-06	0.192874
HMPRNC0000_0785	queD	cds	-1.65882	6.51494	4.04175	2.24408	-4.15707	0.340288	0.00846157	0.0109671	0.000809277	0.0860489
HMPRNC0000_0786	exsB	cds	-2.37881	6.26393	3.79256	1.33129	-4.84215	0.153105	0.0105306	0.0179189	0.0304205	0.0448324
HMPRNC0000_0787	pabA	cds	-4.10043	0.597092	5.07461	0.760682	0.373162	0.334683	0.843012	0.211507	0.618349	0.882528
HMPRNC0000_0788	pabB	cds	1.98637	1.24493	-4.03965	-1.97338	-3.24021	0.133361	0.662575	0.0116059	0.0619118	0.182778
HMPRNC0000_0789		cds	-1.19036	2.67118	2.17339	1.01358	-1.5626	0.632621	0.308329	0.379851	0.335383	0.526056
HMPRNC0000_0790		cds	-3.95609	3.2194	3.91739	0.00991936	-3.16857	0.135565	0.212077	0.158145	0.991045	0.192652
HMPRNC0000_0791		cds	0.17431	4.05017	0.0707134	0.195756	-3.7576	0.874497	0.0764915	0.951145	0.741346	0.0946615
HMPRNC0000_0792	ltaS	cds	-0.127905	1.66758	-0.120811	-0.274305	-1.83163	0.733648	0.00762913	0.758501	0.312258	0.00249596
HMPRNC0000_0793		ncrna	NA	NA	NA	NA	NA	NA	NA	NA	NA	NA
HMPRNC0000_0794	yjjK	cds	-1.6981	1.81926	0.323431	-1.4054	-3.10791	0.0308108	0.1961	0.71393	0.000855263	0.0240528
HMPRNC0000_0795	recQ	cds	-4.26527	1.10603	4.19557	-0.146875	-1.13934	0.000147566	0.338599	0.000366454	0.731448	0.299383
HMPRNC0000_0796		ncrna	NA	NA	NA	NA	NA	NA	NA	NA	NA	NA
HMPRNC0000_0797		cds	-3.10023	0.853704	1.39469	-1.76774	-2.53732	0.0148524	0.630335	0.338938	0.00317778	0.144568
HMPRNC0000_0798		ncrna	NA	NA	NA	NA	NA	NA	NA	NA	NA	NA
HMPRNC0000_0799	opuBB	cds	-0.948922	8.30601	1.09784	0.0817906	-8.13239	0.272016	0.000553706	0.202378	0.871023	0.000775191
HMPRNC0000_0800	hisC	cds	0.344173	-0.59383	0.776689	0.944563	1.58154	0.899916	0.814886	0.772913	0.488551	0.501654
HMPRNC0000_0801		ncrna	NA	-3.76827	0.755662	5.79524	NA	NA	0.396728	0.915287	0.182082	NA
HMPRNC0000_0802		cds	-2.69203	1.95658	3.30249	0.5883	-1.27432	0.23972	0.405292	0.152584	0.483533	0.575964
HMPRNC0000_0803	bmrU	cds	-1.98936	-0.192422	-3.49237	-5.36976	-5.22637	0.0722256	0.940097	0.0318831	2.93153e-11	0.019618
HMPRNC0000_0804		cds	-0.329707	-0.1538	-0.361843	-0.685948	-0.468864	0.459353	0.853974	0.449897	0.069882	0.556431
HMPRNC0000_0805	queF	cds	-2.29327	0.648045	3.16767	0.934398	0.368627	0.212887	0.716084	0.0830057	0.185136	0.834177
HMPRNC0000_0806		cds	-0.0022693	4.70253	1.08341	1.02803	-3.58728	0.998852	0.0595247	0.489108	0.174355	0.139375
HMPRNC0000_0807	nrdI	cds	2.97917	3.41204	1.68673	4.61646	1.37592	5.46422e-05	0.0028266	0.00786919	7.76966e-22	0.208013
HMPRNC0000_0808	nrdE	cds	2.12353	2.23226	1.69902	3.80227	1.67605	9.14346e-09	2.68026e-06	1.43377e-07	6.16502e-29	0.000673757
HMPRNC0000_0809	nrdF	cds	1.30992	5.34186	2.07979	3.359	-1.81045	0.00315131	6.89707e-09	2.48473e-07	4.05767e-26	0.0394844
HMPRNC0000_0810	ceuB	cds	-1.8776	-4.00894	-4.30194	-5.83967	-2.31048	0.433671	0.510165	0.243771	0.00166564	0.345297
HMPRNC0000_0811		cds	-4.16971	-11.5011	-2.55923	-6.6564	4.85436	0.321726	0.000178723	0.753447	0.0211048	0.010312
HMPRNC0000_0812		cds	-5.10205	-8.10322	0.310969	-4.21521	3.88527	0.178895	0.0011566	0.969054	0.0407126	0.0353283
HMPRNC0000_0813		cds	0.6615	-3.95266	-3.1428	-2.43243	1.52216	0.68345	0.0475987	0.11387	0.0342578	0.391478
HMPRNC0000_0814		cds	0.408666	4.0328	-0.189368	0.160565	-3.79653	0.779125	0.10951	0.901181	0.837862	0.11726
HMPRNC0000_0815	murB	cds	-0.992907	0.190472	-0.101739	-1.12031	-1.21562	0.310324	0.893969	0.925721	0.0432469	0.382902
HMPRNC0000_0816		ncrna	NA	NA	NA	NA	NA	NA	NA	NA	NA	NA
HMPRNC0000_0817		cds	-3.10605	2.56849	2.1028	-1.00032	-3.43392	0.167988	0.330469	0.397119	0.297306	0.160571
HMPRNC0000_0818		cds	-0.0535202	1.89507	3.24358	2.94417	1.07849	0.984425	0.42088	0.161491	0.0075285	0.64636
HMPRNC0000_0819	ytxJ	cds	-0.0434234	0.792345	0.70073	0.578104	-0.0763935	0.975105	0.667493	0.618045	0.40387	0.965715
HMPRNC0000_0820		ncrna	1.51648	-1.74952	-2.27529	-0.898184	1.23751	0.599149	0.632073	0.478843	0.6528	0.62976
HMPRNC0000_0821		cds	0.0190563	0.34621	0.848106	0.768923	0.534125	0.985122	0.7784	0.400153	0.17045	0.662546
HMPRNC0000_0822		ncrna	NA	NA	NA	NA	NA	NA	NA	NA	NA	NA
HMPRNC0000_0823	pepT	cds	2.6659	-2.17493	-2.4296	0.23773	2.50308	2.2726e-05	0.00474531	0.000220429	0.606704	0.00122402
HMPRNC0000_0824		ncrna	NA	NA	NA	NA	NA	NA	NA	NA	NA	NA
HMPRNC0000_0825		cds	4.21081	0.231162	-2.88317	1.33063	1.22387	0.000753981	0.914119	0.0218277	0.156374	0.552771
HMPRNC0000_0826		cds	0.280397	3.35364	0.449355	0.607281	-2.64506	0.876679	0.195805	0.806605	0.514672	0.278702
HMPRNC0000_0827		cds	0.317563	4.98094	-0.11552	0.182405	-4.71812	0.73176	0.0273881	0.905097	0.721089	0.0353063
HMPRNC0000_0828	tagO	cds	-2.45923	4.80261	0.839714	-1.60937	-6.34381	0.058378	0.0530267	0.575305	0.00943535	0.0084028
HMPRNC0000_0829		cds	-4.20123	3.31886	4.72774	0.490562	-2.73562	0.0511053	0.149203	0.0295342	0.464834	0.225826
HMPRNC0000_0830		ncrna	NA	NA	NA	NA	NA	NA	NA	NA	NA	NA
HMPRNC0000_0831		cds	-0.230727	-0.844745	-1.02213	-1.2359	-0.308782	0.763519	0.423709	0.236459	0.00688387	0.763966
HMPRNC0000_0832		cds	5.58996	-5.41201	-4.58741	0.992214	6.16712	0.24083	0.450371	0.330542	0.83167	0.0485467
HMPRNC0000_0833		cds	-0.999212	-1.74952	2.75934	1.49921	3.53493	0.87482	0.632073	0.608715	0.525754	0.197304
HMPRNC0000_0834	raiA	cds	-3.41478	0.0611362	3.40645	0.00973828	0.0287202	3.74201e-06	0.931264	1.01494e-05	0.977683	0.967116
HMPRNC0000_0835		ncrna	-3.56487	-2.57891	1.84768	-1.8803	0.801402	0.432056	0.497421	0.762319	0.358031	0.752618
HMPRNC0000_0836		ncrna	NA	NA	NA	NA	NA	NA	NA	NA	NA	NA
HMPRNC0000_0837	secA	cds	-0.814962	4.05854	0.337183	-0.499647	-4.49251	0.0345064	6.66947e-07	0.387422	0.0374309	1.66132e-07
HMPRNC0000_0838	prfB	cds	1.06935	0.433255	-1.5952	-0.502821	-0.853313	0.158842	0.737844	0.054684	0.30565	0.498389
HMPRNC0000_0839		cds	-1.17588	-1.655	-0.274347	-1.49322	0.357703	0.637845	0.532186	0.923684	0.264457	0.877373
HMPRNC0000_0840		cds	-8.13721	1.24493	5.55543	-2.40506	-3.68715	0.00570315	0.662575	0.152854	0.0185825	0.12839
HMPRNC0000_0841		cds	-5.31925	-0.680079	5.65923	0.080531	0.973987	0.15204	0.797531	0.138269	0.951426	0.675688
HMPRNC0000_0842	uvrB	cds	-1.88429	1.6001	1.78663	-0.123205	-1.61612	0.0150177	0.120166	0.0249179	0.755586	0.126497
HMPRNC0000_0843	uvrA	cds	-0.386064	3.97773	0.123675	-0.286823	-4.1657	0.418234	0.00021817	0.803282	0.310246	0.000117102
HMPRNC0000_0844		ncrna	NA	NA	NA	NA	NA	NA	NA	NA	NA	NA
HMPRNC0000_0845		ncrna	NA	NA	NA	NA	NA	NA	NA	NA	NA	NA
HMPRNC0000_0846		ncrna	NA	NA	NA	NA	NA	NA	NA	NA	NA	NA
HMPRNC0000_0847	hprK	cds	-0.417847	0.130679	0.681755	0.255881	0.221525	0.599769	0.891459	0.405669	0.537954	0.818711
HMPRNC0000_0848	lgt	cds	-1.48962	2.80326	1.44141	-0.0159821	-2.74321	0.140667	0.105914	0.174255	0.973294	0.112131
HMPRNC0000_0849		cds	0.52443	-2.40182	0.484445	1.03429	3.54838	0.642038	0.0185852	0.667601	0.0790807	0.000309137
HMPRNC0000_0850		cds	-0.235826	-1.10536	-0.607396	-0.824604	0.36078	0.760372	0.240162	0.468979	0.072581	0.707237
HMPRNC0000_0851	trxB	cds	0.962848	1.04825	0.0289224	0.962567	-0.001486	0.0236949	0.0641475	0.942311	0.00181458	0.998104
HMPRNC0000_0852	yhbJ	cds	0.0465447	5.52024	0.522935	0.540072	-4.88182	0.960262	0.0147277	0.583727	0.286456	0.0298302
HMPRNC0000_0853		cds	-1.06875	1.6167	-0.102524	-1.22193	-2.72988	0.0932832	0.145187	0.882832	0.00184811	0.0137425
HMPRNC0000_0854		cds	-0.284139	0.881838	-0.271999	-0.616052	-1.29087	0.631885	0.384243	0.673488	0.111828	0.16188
HMPRNC0000_0856	clpP	cds	0.376606	2.26972	1.2023	1.5424	-0.601347	0.501904	0.00363149	0.0214578	1.47779e-06	0.467493
HMPRNC0000_0857	yfcH	cds	-3.58268	-0.579665	2.8366	-0.826486	-0.142476	0.0270224	0.684341	0.0936791	0.276289	0.923867
HMPRNC0000_0858		cds	1.22541	2.74251	-0.256813	0.906834	-1.68174	0.205696	0.116766	0.775454	0.179713	0.353695
HMPRNC0000_0859	cggR	cds	1.0883	2.79226	-0.611817	0.454975	-2.25315	0.00316265	0.000216875	0.136003	0.397766	0.000537295
HMPRNC0000_0860	gapA1	cds	1.00235	4.23275	0.431251	1.40955	-2.75002	0.000228347	9.86588e-11	0.23276	0.00114327	1.28764e-09
HMPRNC0000_0861	pgk	cds	0.418123	5.33529	1.03732	1.43318	-3.72498	0.23203	1.67167e-09	0.0101377	0.0011578	5.36445e-07
HMPRNC0000_0862		ncrna	NA	NA	NA	NA	NA	NA	NA	NA	NA	NA
HMPRNC0000_0863	tpiA	cds	0.359021	3.58795	1.06029	1.39447	-2.18239	0.296063	1.31094e-05	0.0116757	0.00297319	0.000567204
HMPRNC0000_0864	gpmI	cds	0.185137	5.04455	0.411543	0.574745	-4.35435	0.550938	4.29544e-11	0.270643	0.17876	5.14023e-12
HMPRNC0000_0865	eno	cds	0.452715	1.90133	-0.19104	0.240866	-1.52693	0.12688	0.00111542	0.57792	0.468112	0.000889216
HMPRNC0000_0866		ncrna	NA	NA	NA	NA	NA	NA	NA	NA	NA	NA
HMPRNC0000_0867		cds	-5.19118	0.696564	4.57208	-0.692907	-1.20321	0.0101807	0.709971	0.0336126	0.277835	0.493308
HMPRNC0000_0868	secG	cds	-2.62596	-0.940848	1.04254	-1.59369	-0.572317	0.00714318	0.385701	0.34982	0.000835066	0.591909
HMPRNC0000_0869		cds	-3.23692	1.96875	2.25508	-1.04347	-2.92148	0.00670421	0.2629	0.088724	0.0357994	0.0891253
HMPRNC0000_0870	rnr	cds	-0.616411	0.832975	-0.522334	-1.16217	-1.89755	0.124229	0.198745	0.224912	9.32315e-06	0.00355715
HMPRNC0000_0871	smpB	cds	-1.74105	3.27724	0.436325	-1.30213	-4.48842	0.0284808	0.0622155	0.62441	0.00181681	0.0097675
HMPRNC0000_0872	sRNA167 [srn_1950]	ncrna	5.39452	0.849435	-2.83033	2.61981	1.83314	0.00890708	0.768064	0.148352	0.107661	0.480593
HMPRNC0000_0873		cds	NA	NA	NA	NA	NA	NA	NA	NA	NA	NA
HMPRNC0000_0874		cds	NA	NA	NA	NA	NA	NA	NA	NA	NA	NA
HMPRNC0000_0875		cds	NA	NA	NA	NA	NA	NA	NA	NA	NA	NA
HMPRNC0000_0876		cds	NA	NA	NA	NA	NA	NA	NA	NA	NA	NA
HMPRNC0000_0877	clfA	cds	-0.855651	-5.87651	-3.46418	-4.34469	1.61781	0.0309841	1.82243e-23	6.48304e-14	3.39116e-35	0.00358098
HMPRNC0000_0878		cds	-1.33733	-0.580226	0.210248	-1.1472	-0.359571	0.665575	0.853777	0.952218	0.460007	0.885713
HMPRNC0000_0879	empbp	cds	-0.7985	-1.42737	-1.93981	-2.67465	-1.21869	0.753903	0.675035	0.538296	0.0866912	0.622039
HMPRNC0000_0880		ncrna	NA	NA	NA	NA	NA	NA	NA	NA	NA	NA
HMPRNC0000_0881		cds	-2.17017	1.01227	0.549806	-1.71015	-2.51806	0.357966	0.723014	0.840424	0.139479	0.303913
HMPRNC0000_0882		cds	-0.935799	4.11201	1.18107	0.341941	-3.7486	0.58246	0.107223	0.509873	0.671513	0.122198
HMPRNC0000_0883	cspA2	cds	1.24214	-4.06483	-2.94464	-1.70651	2.38586	8.97249e-05	7.29411e-28	5.61822e-21	3.48657e-13	1.85575e-07
HMPRNC0000_0884		cds	-1.38866	NA	NA	-5.80666	3.02091	0.817632	NA	NA	0.131192	0.26149
HMPRNC0000_0885		ncrna	NA	NA	NA	NA	NA	NA	NA	NA	NA	NA
HMPRNC0000_0886		cds	-5.53806	-4.61643	-0.269397	-5.39999	-1.0125	0.127056	0.475268	0.97326	0.0121945	0.682819
HMPRNC0000_0887		cds	-5.35553	-2.20501	4.03665	-1.24285	1.1655	0.148484	0.411777	0.378432	0.405468	0.619367
HMPRNC0000_0888		cds	-2.33296	-2.57891	-1.79208	-4.2749	-1.53484	0.422751	0.497421	0.650403	0.0140097	0.533146
HMPRNC0000_0889		cds	2.13915	-1.83418	-2.47281	-0.51742	1.31871	0.331022	0.494331	0.287433	0.742728	0.575107
HMPRNC0000_0890		cds	-2.56548	-6.25151	-2.45183	-4.86005	1.23599	0.0506829	1.42363e-05	0.194487	1.15e-07	0.270411
HMPRNC0000_0891		cds	-8.41028	0.032905	2.55832	-6.09007	-5.88435	0.00139975	0.991371	0.506136	4.21203e-09	0.014381
HMPRNC0000_0892	gpmA	cds	-6.45939	-0.126447	4.26941	-2.15109	-1.87489	0.0530346	0.966773	0.338515	0.107283	0.446636
HMPRNC0000_0893		cds	-5.90201	1.01227	5.46925	-0.596521	-1.44118	0.0923089	0.723014	0.158844	0.630782	0.558893
HMPRNC0000_0894		cds	-3.59365	-2.46021	1.37787	-2.07828	0.49021	0.0619235	0.150555	0.547199	0.0190345	0.75935
HMPRNC0000_0895	osmC	cds	-2.69916	-0.740824	-1.48589	-4.04798	-3.37582	0.103398	0.783403	0.511699	7.07001e-05	0.136828
HMPRNC0000_0896	aroD	cds	-5.27755	0.0537272	4.43262	-0.927452	-0.954441	0.1589	0.985628	0.311082	0.508657	0.700232
HMPRNC0000_0897		ncrna	NA	NA	NA	NA	NA	NA	NA	NA	NA	NA
HMPRNC0000_0898		cds	1.90691	-4.20258	-2.01693	-0.0672484	4.19993	0.160812	0.000902419	0.166774	0.940754	0.000477436
HMPRNC0000_0899		ncrna	-0.206276	-4.86817	2.39391	2.15817	7.05352	0.96177	0.0204235	0.539544	0.254757	0.000610974
HMPRNC0000_0900		ncrna	NA	-10.4826	NA	NA	11.4952	NA	0.143054	NA	NA	0.000435449
HMPRNC0000_0901		ncrna	NA	NA	NA	NA	NA	NA	NA	NA	NA	NA
HMPRNC0000_0902		cds	NA	NA	NA	NA	NA	NA	NA	NA	NA	NA
HMPRNC0000_0903		cds	-0.511691	3.07023	0.635686	0.151971	-2.83496	0.639272	0.131693	0.579614	0.786306	0.156853
HMPRNC0000_0904	gcvH	cds	0.488568	-0.967681	0.000799627	0.494094	1.5618	0.341439	0.171235	0.998814	0.197035	0.0173252
HMPRNC0000_0905		cds	1.07126	1.19088	1.51384	2.56867	1.46993	0.425413	0.439164	0.215606	7.3366e-05	0.344083
HMPRNC0000_0906		cds	-0.673039	1.6898	2.40337	1.91822	0.326585	0.834288	0.540848	0.432679	0.157727	0.89712
HMPRNC0000_0907		ncrna	NA	NA	NA	NA	NA	NA	NA	NA	NA	NA
HMPRNC0000_0908		cds	1.03344	1.86456	-0.602629	0.479998	-1.33585	0.613379	0.492451	0.778305	0.675458	0.588294
HMPRNC0000_0909		ncrna	4.17998	-3.86373	-1.98641	2.12491	6.35946	0.000527868	0.00863625	0.0863578	0.0156775	1.87474e-07
HMPRNC0000_0910	metN2	cds	-4.53501	1.67241	4.28706	-0.383516	-1.92203	0.077948	0.48548	0.113787	0.64803	0.397023
HMPRNC0000_0911		cds	1.88886	-3.85989	-1.88021	0.0541123	3.9063	0.370254	0.0581368	0.409427	0.969388	0.0345336
HMPRNC0000_0912		cds	0.71853	1.00995	0.486131	1.28884	0.198762	0.795794	0.744299	0.862776	0.384152	0.937065
HMPRNC0000_0913		ncrna	NA	NA	NA	NA	NA	NA	NA	NA	NA	NA
HMPRNC0000_0914	int4	cds	-1.30493	-1.76338	2.58722	1.32223	2.61729	0.844927	0.731034	0.671361	0.606974	0.325244
HMPRNC0000_0915		ncrna	NA	NA	NA	NA	NA	NA	NA	NA	NA	NA
HMPRNC0000_0916	sei	cds	-0.435252	-0.220869	-0.744763	-0.979029	-0.770876	0.866905	0.945359	0.803066	0.503314	0.756494
HMPRNC0000_0917		ncrna	NA	NA	NA	NA	NA	NA	NA	NA	NA	NA
HMPRNC0000_0918		cds	-4.79111	0.221785	4.51884	-0.129145	-0.432566	0.223889	0.943489	0.304807	0.929887	0.862413
HMPRNC0000_0919		ncrna	3.35276	NA	NA	-1.05745	7.73806	0.680949	NA	NA	0.896821	0.0219077
HMPRNC0000_0920		cds	3.35276	NA	NA	-1.05745	7.73806	0.680949	NA	NA	0.896821	0.0219077
HMPRNC0000_0921	virE	cds	0.289619	-1.08299	-1.59796	-1.37323	-0.389517	0.916959	0.745835	0.606535	0.429797	0.876521
HMPRNC0000_0922		cds	0.254116	NA	NA	-4.26922	4.21067	0.97465	NA	NA	0.419887	0.136093
HMPRNC0000_0923		cds	-2.10834	-1.11293	3.35516	0.964422	2.20016	0.700537	0.738346	0.500945	0.630048	0.401682
HMPRNC0000_0924		cds	-5.28102	-1.14083	5.19876	-0.424984	0.792793	0.162772	0.665354	0.19383	0.760944	0.733795
HMPRNC0000_0925		cds	-1.72086	0.701889	0.528765	-1.14833	-1.83714	0.367851	0.776079	0.808544	0.223351	0.41899
HMPRNC0000_0926		cds	-2.99963	-1.82136	2.53699	-0.367879	1.52817	0.536373	0.608281	0.649962	0.852683	0.553702
HMPRNC0000_0927		cds	-1.80999	-3.2571	1.05241	-0.401688	2.57451	0.750645	0.553208	0.888614	0.871494	0.331671
HMPRNC0000_0928		ncrna	NA	NA	NA	NA	NA	NA	NA	NA	NA	NA
HMPRNC0000_0929		ncrna	NA	NA	NA	NA	NA	NA	NA	NA	NA	NA
HMPRNC0000_0930		cds	0.134857	-1.11293	3.35516	3.6364	4.99624	0.985528	0.738346	0.500945	0.146268	0.0891586
HMPRNC0000_0931		cds	-5.43309	-0.11521	4.19434	-1.08462	-0.991861	0.139182	0.97113	0.358344	0.446534	0.688952
HMPRNC0000_0932		cds	NA	NA	NA	NA	NA	NA	NA	NA	NA	NA
HMPRNC0000_0933		cds	NA	NA	NA	NA	NA	NA	NA	NA	NA	NA
HMPRNC0000_0934		cds	-8.82362	-4.20147	3.15876	-5.63656	-1.36091	2.35683e-16	1.4918e-06	0.0202081	1.2662e-15	0.122946
HMPRNC0000_0935		cds	-2.76474	2.25386	-2.68568	-5.40389	-7.67644	0.0120796	0.403928	0.0888793	2.21641e-12	0.00142436
HMPRNC0000_0936	sufC	cds	-0.028657	1.08523	-1.39289	-1.46202	-2.44098	0.955951	0.25899	0.0155127	2.12025e-05	0.0100484
HMPRNC0000_0937	sufD	cds	-0.710328	2.95816	-0.677719	-1.41656	-4.28555	0.0978273	0.00120956	0.135012	2.23047e-06	4.92074e-06
HMPRNC0000_0938	sufS	cds	-0.473454	0.0751594	-1.26648	-1.73826	-1.73231	0.250685	0.904475	0.00521492	9.33948e-09	0.0066111
HMPRNC0000_0939	nifU	cds	-0.126453	-2.19691	-0.808937	-0.960149	1.41352	0.858883	0.00151308	0.247593	0.0927874	0.101852
HMPRNC0000_0940	sufB	cds	-1.1712	-1.9921	-0.392003	-1.57926	0.51693	0.00318158	1.52346e-06	0.355156	3.90285e-10	0.254439
HMPRNC0000_0941		cds	-0.426072	NA	NA	-4.78135	4.18023	0.950598	NA	NA	0.26774	0.138072
HMPRNC0000_0942		cds	-0.624272	2.70933	0.225555	-0.54076	-3.20574	0.742588	0.300042	0.909725	0.604121	0.194505
HMPRNC0000_0943		ncrna	NA	NA	NA	NA	NA	NA	NA	NA	NA	NA
HMPRNC0000_0944	fabK	cds	-0.36383	1.38001	-2.30213	-2.67969	-4.04968	0.813937	0.617127	0.223983	0.00780246	0.0951891
HMPRNC0000_0945		ncrna	NA	NA	NA	NA	NA	NA	NA	NA	NA	NA
HMPRNC0000_0946		cds	-0.354922	5.927	0.792277	0.41689	-5.43018	0.767252	0.0155444	0.520918	0.483392	0.0241375
HMPRNC0000_0947		cds	1.84643	2.58332	-0.262484	1.50789	-0.957815	0.111551	0.20998	0.815341	0.0276875	0.637457
HMPRNC0000_0948		cds	0.746416	3.19995	0.36849	1.07305	-2.02571	0.352344	0.0359421	0.638066	0.0159672	0.187218
HMPRNC0000_0949	lipA	cds	0.479988	3.27972	-0.527001	-0.0593982	-3.24989	0.318069	0.0012675	0.283782	0.841081	0.00171014
HMPRNC0000_0950		cds	-1.70007	4.75464	2.84368	1.04744	-3.60909	0.3726	0.0577163	0.1276	0.172518	0.13734
HMPRNC0000_0951		cds	2.75998	-3.10547	-1.4351	1.27763	4.44957	0.126049	0.0667852	0.42563	0.266675	0.00663867
HMPRNC0000_0952		ncrna	NA	NA	NA	NA	NA	NA	NA	NA	NA	NA
HMPRNC0000_0953		cds	0.577483	2.11846	1.60711	2.11703	0.0326189	0.834128	0.427181	0.530525	0.0943408	0.989634
HMPRNC0000_0954	pdxp	cds	0.273772	4.62007	-0.284397	0.00697963	-4.53497	0.71923	0.0209631	0.724617	0.987439	0.0225319
HMPRNC0000_0955	pdxB	cds	0.476387	3.45567	-0.39563	0.0739467	-3.29039	0.474192	0.0219312	0.567979	0.848961	0.0288051
HMPRNC0000_0956		cds	1.19712	2.32667	-0.148383	1.01792	-1.14428	0.555852	0.38679	0.942037	0.372101	0.644124
HMPRNC0000_0957	dltA	cds	0.200262	2.07944	-0.326005	-0.135942	-2.18279	0.624213	0.00227378	0.396015	0.704744	0.00449276
HMPRNC0000_0958	dltB	cds	0.603745	2.69148	0.703759	1.29145	-1.30653	0.175273	0.000364443	0.104409	0.000125514	0.0839239
HMPRNC0000_0959	dltC	cds	-0.213967	6.55709	1.46362	1.23757	-5.23501	0.815169	0.00366202	0.100414	0.0126092	0.0203752
HMPRNC0000_0960	dltD	cds	1.50529	3.39612	-0.85455	0.63902	-2.66221	2.81801e-05	5.25639e-07	0.0105935	0.0539384	0.00023447
HMPRNC0000_0961		cds	-5.13265	-1.0582	4.51267	-0.548193	0.565077	0.00127962	0.339775	0.00754245	0.315147	0.61423
HMPRNC0000_0962	yuzD	cds	-5.60234	1.38001	5.74025	0.203601	-1.11331	0.120499	0.617127	0.129025	0.866872	0.652769
HMPRNC0000_0963		cds	2.08318	-2.11951	-1.69508	0.419751	2.67235	0.00374837	0.0310947	0.02558	0.403571	0.00217785
HMPRNC0000_0964		cds	-7.57892	-3.30932	7.66034	-0.0597896	3.27643	0.013732	0.0183585	0.0155589	0.947452	0.0143204
HMPRNC0000_0965		cds	1.89142	-1.82127	0.0684955	1.88538	3.82873	0.029884	0.0216377	0.932936	0.000230863	5.50213e-06
HMPRNC0000_0966	ndh	cds	1.44572	-0.924589	-2.20728	-0.76243	0.258922	4.92936e-05	0.0468242	1.13237e-09	0.00357964	0.615042
HMPRNC0000_0967		ncrna	NA	NA	NA	NA	NA	NA	NA	NA	NA	NA
HMPRNC0000_0968	ampA	cds	1.66979	1.47089	-1.28628	0.358348	-1.01579	0.0164597	0.244836	0.0724919	0.417212	0.42041
HMPRNC0000_0969	yuiF	cds	-3.58552	0.444011	-0.653745	-4.24566	-4.59628	0.013392	0.856615	0.738829	5.12859e-08	0.0407859
HMPRNC0000_0970	ybdB	cds	-8.16132	-2.23706	6.55337	-1.4545	0.823331	0.00551218	0.239635	0.0616364	0.121741	0.64117
HMPRNC0000_0971		ncrna	NA	NA	NA	NA	NA	NA	NA	NA	NA	NA
HMPRNC0000_0972		cds	0.175596	-2.69256	-3.2075	-3.01487	-0.177665	0.947823	0.496967	0.342554	0.115397	0.943422
HMPRNC0000_0973		ncrna	NA	NA	NA	NA	NA	NA	NA	NA	NA	NA
HMPRNC0000_0974		ncrna	NA	NA	NA	NA	NA	NA	NA	NA	NA	NA
HMPRNC0000_0975		cds	1.47132	3.82314	0.154551	1.56064	-2.20491	0.386243	0.130784	0.924995	0.0863744	0.368093
HMPRNC0000_0976	mnhF	cds	-7.91184	-0.20807	8.67697	0.73885	1.01597	0.00809313	0.908554	0.00327736	0.349168	0.565132
HMPRNC0000_0977	mnhE	cds	1.9784	-2.16245	-0.522829	1.46903	3.7277	0.0966073	0.0559439	0.653701	0.0383361	0.00107776
HMPRNC0000_0978	mnhD	cds	2.00824	0.904909	-0.0242014	1.93828	1.16358	0.000629824	0.273558	0.965613	1.59667e-07	0.156057
HMPRNC0000_0979	mnhC	cds	3.31781	1.13843	-1.11038	2.2061	1.22305	0.00379153	0.540333	0.311506	0.003139	0.496067
HMPRNC0000_0980		cds	0.442098	1.89233	0.757611	1.20618	-0.574212	0.707999	0.291454	0.515405	0.0422288	0.744468
HMPRNC0000_0981	mnhA	cds	0.271267	0.514815	0.589846	0.860216	0.370768	0.596648	0.430899	0.240978	0.00310546	0.607295
HMPRNC0000_0982		ncrna	NA	NA	NA	NA	NA	NA	NA	NA	NA	NA
HMPRNC0000_0983	kapB	cds	1.85049	2.89464	-0.777867	1.01075	-1.81884	0.151984	0.210068	0.542498	0.192763	0.424689
HMPRNC0000_0984	ppi	cds	1.02895	1.30984	-0.245154	0.773146	-0.444753	0.207068	0.300243	0.765612	0.0967494	0.72523
HMPRNC0000_0985		cds	-0.0703138	-0.642724	0.531709	0.408385	1.1303	0.926789	0.426664	0.479771	0.37055	0.201452
HMPRNC0000_0986	namA	cds	-0.437433	1.02896	2.90737	2.38101	1.4838	0.649819	0.273223	0.000672923	4.26997e-07	0.131883
HMPRNC0000_0987	rocD	cds	2.10593	-2.46522	-0.673393	1.41842	3.95721	1.23164e-05	1.97182e-06	0.135715	0.00369237	1.36261e-11
HMPRNC0000_0988	gluD	cds	0.930635	-0.206189	0.464047	1.37767	1.66856	0.019472	0.783774	0.192633	6.77145e-05	0.0345848
HMPRNC0000_0989	glpQ4	cds	-3.92624	4.48656	3.94972	0.10988	-4.42159	0.068054	0.0858128	0.0815986	0.89126	0.0675675
HMPRNC0000_0990	argH	cds	-11.2548	-2.36796	-1.84402	-12.9761	-10.6879	1.33303e-30	0.216951	0.304106	8.34206e-97	4.09934e-10
HMPRNC0000_0991	argG	cds	-13.9055	-0.690987	0.0868576	-13.9369	-13.1764	2.4832e-11	0.833842	0.98053	7.04645e-48	3.10311e-08
HMPRNC0000_0992	pgi	cds	0.883666	2.23456	-0.434219	0.449979	-1.7123	0.0594793	0.00742175	0.359506	0.156556	0.0449104
HMPRNC0000_0993		ncrna	NA	NA	NA	NA	NA	NA	NA	NA	NA	NA
HMPRNC0000_0994		cds	-0.918762	-0.664615	-1.11268	-2.04275	-1.23275	0.535914	0.762191	0.529171	0.0153745	0.541294
HMPRNC0000_0995	lepB	cds	1.63387	2.28273	-0.551164	1.10562	-1.07535	0.153428	0.265208	0.630469	0.0939201	0.594887
HMPRNC0000_0996	lepB	cds	-0.840609	2.75527	0.0631402	-0.753184	-3.41812	0.412319	0.176663	0.955469	0.167328	0.087752
HMPRNC0000_0997	addB	cds	-0.392297	1.15593	1.31773	0.935246	-0.137451	0.59137	0.204572	0.0635607	0.0161885	0.886566
HMPRNC0000_0998		ncrna	NA	NA	NA	NA	NA	NA	NA	NA	NA	NA
HMPRNC0000_0999	addA	cds	1.12692	1.0491	0.11253	1.2106	0.259362	0.0185575	0.0997084	0.806911	3.18913e-05	0.699707
HMPRNC0000_1000		ncrna	NA	NA	NA	NA	NA	NA	NA	NA	NA	NA
HMPRNC0000_1001	fahA	cds	-0.378741	1.16394	0.704575	0.317421	-0.776341	0.437866	0.0730682	0.150059	0.269421	0.261939
HMPRNC0000_1002		cds	-0.999212	-5.41201	-1.04312	-1.93069	3.53493	0.87482	0.450371	0.897176	0.543016	0.197304
HMPRNC0000_1003		cds	3.20974	2.4352	-3.77579	-0.513468	-2.97793	0.00770304	0.371337	0.00543894	0.605044	0.221322
HMPRNC0000_1004	cdr	cds	-0.219723	2.79004	0.632959	0.404911	-2.31264	0.695696	0.00426349	0.261685	0.192527	0.0213632
HMPRNC0000_1005	yitU	cds	-2.65234	5.14267	2.6586	-0.0369177	-5.10152	0.105211	0.0373709	0.120237	0.954346	0.0342299
HMPRNC0000_1006		cds	0.191016	1.72739	0.392497	0.58228	-1.10961	0.766289	0.0805198	0.534446	0.152936	0.288053
HMPRNC0000_1007		cds	-5.55495	0.0537272	4.43262	-1.01296	-0.925404	0.125828	0.985628	0.311082	0.469046	0.709776
HMPRNC0000_1008	clpB	cds	1.84844	5.37913	2.96275	4.78404	-0.473061	0.0097409	1.5671e-05	1.03354e-06	4.88366e-15	0.694574
HMPRNC0000_1009		ncrna	NA	NA	NA	NA	NA	NA	NA	NA	NA	NA
HMPRNC0000_1010		cds	3.35276	-3.76827	0.755662	3.84069	7.73806	0.680949	0.396728	0.915287	0.329942	0.0219077
HMPRNC0000_1011		cds	-0.317321	-2.57891	1.84768	1.07696	3.57904	0.967036	0.497421	0.762319	0.683599	0.19311
HMPRNC0000_1012		cds	-4.33065	-3.76827	0.755662	-3.91411	0.326585	0.294485	0.396728	0.915287	0.0847599	0.89712
HMPRNC0000_1013		cds	3.70426	-0.354493	-1.15853	2.41446	2.80596	0.0128777	0.845614	0.389831	0.0152109	0.126008
HMPRNC0000_1014		cds	0.970363	0.0717977	1.06431	1.96661	2.01013	0.585785	0.969612	0.520512	0.0267312	0.271252
HMPRNC0000_1015	fabH	cds	2.52026	0.858293	-3.06774	-0.525603	-1.39564	4.33978e-05	0.528602	5.66979e-06	0.356599	0.280843
HMPRNC0000_1016	fabF	cds	1.66463	0.660925	-1.54151	0.122599	-0.486188	0.000251869	0.292972	0.000224024	0.753567	0.52732
HMPRNC0000_1017		ncrna	NA	NA	NA	NA	NA	NA	NA	NA	NA	NA
HMPRNC0000_1018		cds	3.92085	-3.81022	-4.15038	-0.105228	3.53493	0.226316	0.509592	0.253852	0.969764	0.197304
HMPRNC0000_1019	oppB	cds	-1.73487	-4.23868	1.87544	0.229239	4.55806	0.222129	7.66128e-07	0.20662	0.719318	8.85249e-08
HMPRNC0000_1020	oppC3	cds	1.97672	-1.31258	-0.277675	1.75532	3.18504	0.0584042	0.251471	0.788625	0.00666854	0.00311555
HMPRNC0000_1021	oppD	cds	1.30899	-1.99389	0.0580488	1.39584	3.46773	0.13797	0.0163665	0.947306	0.00729258	2.66524e-05
HMPRNC0000_1022	oppF3	cds	2.52166	-3.97243	-0.281709	2.25779	6.32857	0.0189934	5.12979e-07	0.781341	0.000345557	4.89645e-14
HMPRNC0000_1023	oppA2	cds	3.8044	-1.10917	-0.828644	2.96067	4.17342	3.54862e-09	0.109445	0.161194	3.24619e-10	1.42496e-08
HMPRNC0000_1024		cds	0.134857	NA	NA	-4.1602	4.99624	0.985528	NA	NA	0.369635	0.0891586
HMPRNC0000_1025		cds	NA	NA	NA	NA	NA	NA	NA	NA	NA	NA
HMPRNC0000_1026		ncrna	NA	NA	NA	NA	NA	NA	NA	NA	NA	NA
HMPRNC0000_1027	appB	cds	NA	-4.61643	-0.269397	5.02477	NA	NA	0.475268	0.97326	0.363425	NA
HMPRNC0000_1028	oppA	cds	1.86755	-10.4826	NA	-2.55679	7.98831	0.817134	0.143054	NA	0.706815	0.00748334
HMPRNC0000_1029		cds	-3.14788	-0.159804	1.08044	-1.78456	-1.65772	0.15984	0.95388	0.694052	0.105095	0.467429
HMPRNC0000_1030	spxA	cds	-0.680157	0.826023	-0.112127	-0.810725	-1.49964	0.0391707	0.476872	0.724217	0.00111314	0.174077
HMPRNC0000_1031	mecA2	cds	-1.80345	1.71322	1.26861	-0.585984	-2.2212	0.0407327	0.178558	0.160265	0.255516	0.0977995
HMPRNC0000_1032		cds	0.134857	NA	NA	-4.1602	4.99624	0.985528	NA	NA	0.369635	0.0891586
HMPRNC0000_1033	pepF	cds	-2.13262	4.94104	0.885998	-1.20777	-6.08358	0.00537411	0.0137003	0.307698	0.00309591	0.00214928
HMPRNC0000_1034		cds	0.705444	0.0205698	-1.12151	-0.394614	-0.331203	0.449044	0.988372	0.267536	0.480363	0.809909
HMPRNC0000_1035		ncrna	NA	NA	NA	NA	NA	NA	NA	NA	NA	NA
HMPRNC0000_1036	hbO	cds	1.09731	-1.0705	-0.109967	0.942413	2.09577	0.372215	0.415144	0.928604	0.16373	0.107542
HMPRNC0000_1037	cyaA	cds	0.795507	-0.884705	-2.61324	-1.80204	-0.780101	0.547332	0.689828	0.0936402	0.0432539	0.700047
HMPRNC0000_1038		cds	0.664527	-0.655328	-1.40334	-0.631009	-0.0260841	0.737794	0.807816	0.534139	0.615172	0.990968
HMPRNC0000_1039	relA2	cds	-2.62551	-1.36621	1.827	-0.742642	0.716333	0.0407847	0.255293	0.198678	0.19432	0.525716
HMPRNC0000_1040	ppnK	cds	0.295412	1.64122	-0.196206	0.0812663	-1.4448	0.71976	0.245412	0.819699	0.858617	0.296379
HMPRNC0000_1041	yjbO	cds	0.068657	-0.528356	0.649839	0.751808	1.3556	0.967207	0.77191	0.701937	0.368958	0.445151
HMPRNC0000_1042	mgtE	cds	-2.27297	2.37911	2.83236	0.567481	-1.72025	0.0823716	0.17517	0.0323535	0.278192	0.322136
HMPRNC0000_1043	kefC	cds	0.784124	1.19505	0.0517224	0.835132	-0.268363	0.229145	0.203175	0.9366	0.0242168	0.780124
HMPRNC0000_1044	fabI	cds	3.75389	0.924136	-4.49796	-0.751898	-1.70271	5.60839e-16	0.343651	1.31969e-25	0.1029	0.125428
HMPRNC0000_1045		ncrna	NA	NA	NA	NA	NA	NA	NA	NA	NA	NA
HMPRNC0000_1046		cds	-0.87595	0.554679	0.0494763	-0.791588	-1.29742	0.427217	0.733219	0.966649	0.223082	0.426213
HMPRNC0000_1047	agcS	cds	-1.66473	-3.63951	-0.709644	-2.30711	1.59253	0.444862	0.100285	0.793272	0.0461339	0.37758
HMPRNC0000_1048		ncrna	NA	NA	NA	NA	NA	NA	NA	NA	NA	NA
HMPRNC0000_1049		cds	1.98321	-5.001	-0.479004	1.42669	6.43565	0.284048	7.88855e-05	0.792105	0.18033	1.43728e-07
HMPRNC0000_1050		cds	3.18062	-2.7907	-2.10225	1.06303	3.92578	6.55191e-09	1.98069e-06	9.74766e-05	0.0113796	9.21609e-10
HMPRNC0000_1051		cds	-2.19137	2.077	1.88719	-0.332063	-2.31122	0.0326791	0.178665	0.083672	0.490005	0.128181
HMPRNC0000_1052	ypfP	cds	-1.14092	3.40751	0.440936	-0.732375	-4.01035	0.242877	0.0991604	0.679021	0.191337	0.0473391
HMPRNC0000_1053	murE	cds	-0.614667	-0.249157	-0.0194489	-0.608958	-0.303757	0.385198	0.784651	0.979604	0.127045	0.744056
HMPRNC0000_1054		cds	0.347746	3.17524	-0.158868	0.272126	-2.87722	0.837554	0.227198	0.929859	0.770092	0.238003
HMPRNC0000_1055	prfC	cds	0.134631	1.71747	0.22709	0.334837	-1.2811	0.817053	0.0659745	0.703074	0.320529	0.169391
HMPRNC0000_1056		cds	2.51056	-0.291848	-0.792562	1.67781	2.07788	0.000611545	0.743172	0.255038	0.000322065	0.0261466
HMPRNC0000_1057	htrA	cds	-0.0156933	2.464	-0.114034	-0.105675	-2.48586	0.988588	0.232646	0.922846	0.862358	0.214959
HMPRNC0000_1058	ntpJ2	cds	0.215082	0.193681	-0.439607	-0.235646	-0.339208	0.788182	0.864426	0.605094	0.60429	0.762829
HMPRNC0000_1059		cds	-0.658076	-0.179297	-1.00029	-1.68336	-1.4442	0.567106	0.920806	0.454548	0.0104109	0.404365
HMPRNC0000_1062	comK	cds	-0.999212	-0.137416	4.34093	3.2047	3.53493	0.87482	0.964951	0.325563	0.119573	0.197304
HMPRNC0000_1063		cds	-2.65671	-0.0695288	3.29557	0.651746	0.827126	0.104712	0.961365	0.045257	0.288004	0.556129
HMPRNC0000_1064	lplA2	cds	-0.563037	5.81628	0.689495	0.0620995	-5.65572	0.634606	0.0181556	0.579733	0.916844	0.0186861
HMPRNC0000_1065		cds	-1.72281	-0.888963	0.548321	-1.15078	-0.191428	0.171812	0.53766	0.694169	0.0880078	0.894108
HMPRNC0000_1066		cds	-5.60711	3.0544	4.37694	-1.19051	-4.18575	0.000352249	0.131753	0.0104753	0.0280619	0.0385154
HMPRNC0000_1067		cds	-0.426072	-6.93803	-2.55923	-2.88483	4.18023	0.950598	0.394424	0.753447	0.452337	0.138072
HMPRNC0000_1068		cds	0.30386	-0.163466	-0.691492	-0.152749	0.107076	0.911041	0.958878	0.81597	0.923007	0.966177
HMPRNC0000_1069		cds	0.0793989	-5.59268	-1.59796	-1.50005	4.06742	0.976369	0.00855767	0.606535	0.356393	0.0284406
HMPRNC0000_1070		cds	-0.426072	-1.21797	3.13198	3.08295	4.18023	0.950598	0.797962	0.578493	0.214737	0.138072
HMPRNC0000_1071		cds	-3.46709	-1.06264	3.29063	0.309609	1.22512	0.448479	0.821979	0.551647	0.871219	0.633195
HMPRNC0000_1072	menA	cds	-0.0109949	2.36349	0.0787407	-0.0130443	-2.24791	0.990716	0.185337	0.937144	0.980242	0.19464
HMPRNC0000_1073	menF	cds	0.0280925	6.73726	0.0459199	-0.011045	-6.63995	0.976506	0.00600875	0.96379	0.983545	0.00564617
HMPRNC0000_1074	menD	cds	1.02609	1.19189	-0.635701	0.362212	-0.730971	0.0978161	0.235273	0.318767	0.338413	0.465222
HMPRNC0000_1075	menH	cds	0.37297	5.36914	0.19139	0.537571	-4.74676	0.685049	0.017036	0.83866	0.276155	0.0342702
HMPRNC0000_1076	menB	cds	1.01329	-0.644437	-0.562012	0.438838	1.1481	0.0339628	0.257498	0.241334	0.139324	0.0610645
HMPRNC0000_1077		ncrna	NA	NA	NA	NA	NA	NA	NA	NA	NA	NA
HMPRNC0000_1078	sspC	cds	1.86755	-3.81022	0.496999	2.55484	6.14839	0.817134	0.509592	0.950502	0.475999	0.0485876
HMPRNC0000_1079		ncrna	NA	NA	NA	NA	NA	NA	NA	NA	NA	NA
HMPRNC0000_1080	sspB	cds	5.42796	-0.644086	-3.05628	2.35804	3.10589	0.00392655	0.799669	0.0890833	0.116291	0.198781
HMPRNC0000_1081	sspA	cds	5.39111	1.86456	-2.11213	3.31787	1.52817	0.00612901	0.492451	0.238681	0.0231371	0.553702
HMPRNC0000_1082		cds	-3.7966	4.99186	4.53464	0.679069	-4.17872	0.0791199	0.0475378	0.0359768	0.359625	0.0849835
HMPRNC0000_1083		ncrna	NA	NA	NA	NA	NA	NA	NA	NA	NA	NA
HMPRNC0000_1084		cds	-0.832482	1.1308	1.92797	0.994352	0.000483339	0.793809	0.68832	0.5394	0.466632	0.999846
HMPRNC0000_1085		cds	-0.0927933	-1.42737	-3.92858	-3.93602	-2.44543	0.96098	0.675035	0.118313	0.00633616	0.318314
HMPRNC0000_1086	atl	cds	-0.617706	2.23518	-0.452558	-1.08694	-3.26094	0.04837	1.18154e-07	0.102164	0.000110402	5.49261e-10
HMPRNC0000_1087		cds	-1.76075	0.332854	4.33239	2.37719	2.13943	0.565134	0.876909	0.108539	0.0238298	0.308225
HMPRNC0000_1088		cds	-0.661396	1.41231	0.679418	-0.0654575	-1.28889	0.520522	0.387988	0.538405	0.907552	0.398072
HMPRNC0000_1089		cds	-0.600448	6.63836	0.450518	-0.195184	-6.74539	0.419578	0.00291967	0.564922	0.623996	0.00250337
HMPRNC0000_1090		ncrna	1.06208	NA	NA	-3.40196	5.04439	0.894894	NA	NA	0.569255	0.0872546
HMPRNC0000_1091		cds	-2.39612	2.68733	0.739238	-1.61137	-4.24028	0.190048	0.306109	0.728924	0.0617452	0.0799661
HMPRNC0000_1092		ncrna	NA	NA	NA	NA	NA	NA	NA	NA	NA	NA
HMPRNC0000_1093		cds	1.49815	-1.7752	-1.08605	0.403168	2.2373	1.26788e-05	8.43407e-07	0.00118699	0.129436	1.29334e-07
HMPRNC0000_1094	qoxB	cds	0.353763	-1.25906	-0.350683	-0.00837578	1.31021	0.146335	0.000129622	0.102719	0.961473	0.00142088
HMPRNC0000_1095	qoxA	cds	-0.163423	-1.96655	-0.37545	-0.547688	1.46967	0.553823	4.61383e-28	0.106464	0.0203756	1.84763e-05
HMPRNC0000_1096		ncrna	NA	NA	NA	NA	NA	NA	NA	NA	NA	NA
HMPRNC0000_1097		cds	-3.59724	4.926	3.01384	-0.701914	-5.50274	0.0352781	0.0499575	0.103361	0.288626	0.0221969
HMPRNC0000_1098	folD	cds	1.25414	-2.79116	-0.12964	1.10555	3.99653	0.0519742	3.46165e-07	0.833886	0.0194383	2.03241e-10
HMPRNC0000_1099	purE	cds	3.29508	-0.374647	-1.61782	1.69557	2.16182	0.00159291	0.793883	0.115917	0.0163356	0.126727
HMPRNC0000_1100	purK	cds	-0.542158	4.01636	0.6655	0.214702	-3.76162	0.648926	0.0820868	0.598388	0.735165	0.0952075
HMPRNC0000_1101	purC	cds	3.04038	3.89253	-2.2364	0.847109	-2.97695	0.0128938	0.123418	0.0741411	0.320918	0.222541
HMPRNC0000_1102		ncrna	NA	NA	NA	NA	NA	NA	NA	NA	NA	NA
HMPRNC0000_1103	purS	cds	2.84864	2.30631	-2.40165	0.481816	-1.756	0.0636659	0.384331	0.135375	0.653972	0.475742
HMPRNC0000_1104	purQ	cds	2.04941	3.71874	-1.06699	1.0198	-2.62012	0.01626	0.0649928	0.212461	0.0593791	0.192693
HMPRNC0000_1105	purL	cds	0.85611	-0.286794	0.075008	0.921317	1.28331	0.102412	0.66863	0.884611	0.0185792	0.0654649
HMPRNC0000_1106	purF	cds	0.395756	-0.500204	0.202504	0.621839	1.2094	0.629903	0.590571	0.807585	0.16776	0.204106
HMPRNC0000_1107		ncrna	NA	NA	NA	NA	NA	NA	NA	NA	NA	NA
HMPRNC0000_1108		ncrna	NA	NA	NA	NA	NA	NA	NA	NA	NA	NA
HMPRNC0000_1109	purM	cds	0.0585444	1.37044	0.0875339	0.108772	-1.12533	0.939312	0.268761	0.912585	0.797825	0.350645
HMPRNC0000_1110	purN	cds	2.27531	-1.87188	-1.92025	0.282938	2.24641	0.00460493	0.0590219	0.0204927	0.618955	0.0210874
HMPRNC0000_1111	purH	cds	0.963732	0.465518	0.3824	1.30738	0.946125	0.0772645	0.508532	0.45629	0.00127131	0.20423
HMPRNC0000_1112	purD	cds	0.797387	0.180997	0.691284	1.44195	1.33338	0.206641	0.793761	0.231479	0.000495947	0.0929558
HMPRNC0000_1113		cds	10.0509	-1.78061	-1.17056	8.85803	10.7148	2.05222e-138	2.08249e-07	9.63477e-05	4.38755e-101	3.8735e-116
HMPRNC0000_1114		cds	10.4188	0.610609	-0.999666	9.40452	8.8277	3.05019e-73	0.435033	0.00866699	1.04614e-68	1.3387e-21
HMPRNC0000_1115		cds	NA	NA	NA	NA	NA	NA	NA	NA	NA	NA
HMPRNC0000_1116		cds	-0.30122	-2.07035	-0.79297	-1.05712	1.08208	0.609061	0.00353771	0.238347	0.0105516	0.100996
HMPRNC0000_1117		ncrna	NA	NA	NA	NA	NA	NA	NA	NA	NA	NA
HMPRNC0000_1118		cds	0.742448	0.314077	-0.957036	-0.163753	-0.340014	0.474697	0.851929	0.397457	0.796294	0.825793
HMPRNC0000_1119		cds	-1.24039	-1.40842	-2.58925	-3.86352	-2.38009	0.0953189	0.232134	0.00316219	4.05783e-10	0.0515451
HMPRNC0000_1120	ptsH	cds	0.547049	1.3573	-0.107728	0.407947	-0.857683	0.491308	0.284449	0.895201	0.360057	0.494445
HMPRNC0000_1121		ncrna	NA	NA	NA	NA	NA	NA	NA	NA	NA	NA
HMPRNC0000_1122	ptsP	cds	0.658223	-0.795136	-0.957788	-0.309719	0.56248	0.0105337	0.000335101	5.81661e-05	0.111519	0.0560181
HMPRNC0000_1123		cds	1.49051	1.41953	0.946364	2.34322	1.02267	0.604318	0.609489	0.7226	0.106485	0.688653
HMPRNC0000_1124	cydA	cds	-1.01055	1.61648	0.805244	-0.248766	-1.76617	0.183303	0.176146	0.320244	0.537691	0.129163
HMPRNC0000_1125	cydB	cds	-2.25176	8.38149	2.71668	0.416591	-7.85585	0.0234264	0.000585385	0.00772861	0.374417	0.00105613
HMPRNC0000_1126	ktrA	cds	0.395681	1.34131	0.0417434	0.388599	-0.846149	0.566904	0.205457	0.952621	0.325989	0.425155
HMPRNC0000_1127		cds	-0.114621	1.21845	0.00944699	-0.132388	-1.24838	0.781983	0.0599549	0.982329	0.613727	0.0558873
HMPRNC0000_1128		cds	1.71081	4.82622	-1.77656	-0.13839	-4.82322	0.10439	0.0565409	0.119694	0.845087	0.0456471
HMPRNC0000_1129		cds	NA	-3.76827	0.755662	5.79524	NA	NA	0.396728	0.915287	0.182082	NA
HMPRNC0000_1130	def	cds	-1.52758	6.97467	2.74606	1.15574	-5.74662	0.244066	0.00398205	0.030777	0.0345023	0.0169732
HMPRNC0000_1131		cds	-3.61345	2.06393	3.9424	0.279829	-1.6684	0.0204575	0.248041	0.0128253	0.611195	0.341237
HMPRNC0000_1132		cds	1.58774	-1.62612	-0.699471	0.873206	2.60182	1.94241e-08	1.62432e-12	0.00434489	0.000791748	4.03145e-16
HMPRNC0000_1133	pdhB	cds	2.98034	-3.69357	-1.88941	1.07498	4.85611	1.73607e-23	2.25732e-30	7.52442e-15	0.00028233	6.34569e-34
HMPRNC0000_1134	pdhC	cds	2.91468	-2.50919	-1.98958	0.910766	3.51208	2.94384e-31	3.961e-37	1.14129e-19	1.02675e-05	1.16816e-40
HMPRNC0000_1135	lpdA	cds	2.33358	-2.2087	-1.41523	0.906892	3.20688	5.02182e-20	1.50887e-25	4.40671e-10	4.28982e-07	3.4472e-30
HMPRNC0000_1136		ncrna	NA	NA	NA	NA	NA	NA	NA	NA	NA	NA
HMPRNC0000_1137		cds	4.99836	4.34128	0.694771	5.5465	1.28876	0.0141992	0.0878238	0.66383	5.82904e-06	0.615809
HMPRNC0000_1138		cds	-1.26094	3.84032	3.3736	2.02923	-1.72045	0.611417	0.130676	0.142492	0.0311446	0.484076
HMPRNC0000_1139	potA	cds	1.35644	7.6398	1.83049	3.12499	-4.42063	0.248503	0.00165784	0.0785299	7.3888e-08	0.0673335
HMPRNC0000_1140	potB	cds	5.04606	3.93167	1.45123	6.4277	2.57451	0.0408089	0.119989	0.431552	4.7402e-06	0.331671
HMPRNC0000_1141		ncrna	NA	NA	NA	NA	NA	NA	NA	NA	NA	NA
HMPRNC0000_1142	potC	cds	0.0785283	6.19717	2.90842	2.97811	-3.13356	0.962494	0.011287	0.0481972	1.99858e-05	0.198027
HMPRNC0000_1143		cds	0.934818	1.92335	1.21142	2.1007	0.298173	0.312921	0.137102	0.16537	1.58803e-05	0.815118
HMPRNC0000_1144		cds	-0.620297	2.12595	1.22096	0.574799	-1.44896	0.240909	0.00820333	0.0218076	0.0569332	0.0719262
HMPRNC0000_1145		cds	-1.25732	0.0752236	-0.61421	-1.81561	-1.79224	0.478982	0.975885	0.769865	0.0630242	0.431066
HMPRNC0000_1146	mntH	cds	-1.05598	4.63238	1.71527	0.721441	-3.85504	0.532388	0.0631862	0.317484	0.335174	0.111989
HMPRNC0000_1147		cds	-0.707483	0.26447	-0.103085	-0.755329	-0.95074	0.471655	0.852764	0.925262	0.164826	0.487791
HMPRNC0000_1148	suhB2	cds	0.0429339	0.171214	0.663546	0.714982	0.618822	0.946319	0.818878	0.29898	0.0411419	0.425833
HMPRNC0000_1149		cds	-0.211934	-4.49238	-0.99178	-1.0375	3.79277	0.935705	0.0669828	0.74373	0.496552	0.0428479
HMPRNC0000_1150	typA	cds	0.912074	1.6471	-1.46689	-0.558651	-2.07141	0.027923	0.0175715	0.000184819	0.0956908	0.00952936
HMPRNC0000_1151		cds	3.38777	-4.67667	-3.96853	-0.648804	4.03629	0.0592814	0.0239484	0.0479248	0.660494	0.029442
HMPRNC0000_1152		cds	1.62813	3.52317	-1.02386	0.58973	-2.84562	0.134617	0.124151	0.360656	0.366392	0.207582
HMPRNC0000_1153		cds	-3.95677	3.03474	4.83985	0.902627	-2.08991	3.0164e-08	0.000172474	2.83384e-12	0.00408413	0.0167554
HMPRNC0000_1154	ftsW	cds	-1.34396	-0.5307	-0.931334	-2.23691	-1.62895	0.0969206	0.664169	0.336199	2.17423e-06	0.166434
HMPRNC0000_1155	pyc	cds	0.292955	2.39523	0.740832	1.03511	-1.33873	0.487537	0.000491877	0.0701377	0.000125044	0.0739469
HMPRNC0000_1156		ncrna	NA	NA	NA	NA	NA	NA	NA	NA	NA	NA
HMPRNC0000_1157	ctaA	cds	-0.689191	2.85896	0.745319	0.0437213	-2.71759	0.356644	0.0393415	0.337495	0.910242	0.0487317
HMPRNC0000_1158	cyoE	cds	-0.48394	0.316246	-0.388827	-0.874389	-1.10734	0.302886	0.616459	0.417373	0.00589699	0.118545
HMPRNC0000_1159		cds	-1.29252	1.58195	1.18646	-0.0958492	-1.66097	0.157165	0.238671	0.202408	0.853375	0.233142
HMPRNC0000_1160		cds	-2.22913	0.856006	1.45061	-0.777509	-1.5479	0.0338207	0.538322	0.208122	0.105824	0.256787
HMPRNC0000_1161		cds	-0.981512	0.799055	1.80968	0.792035	0.0967759	0.466247	0.609828	0.178937	0.184392	0.949875
HMPRNC0000_1162		cds	1.65929	-1.22019	-0.728975	0.937963	2.25629	0.129311	0.324595	0.509161	0.143566	0.065371
HMPRNC0000_1163		cds	-3.99129	0.692658	5.10405	1.12325	0.552335	0.352607	0.809063	0.206672	0.444173	0.827263
HMPRNC0000_1164		cds	-7.62533	0.728452	5.1454	-2.56446	-3.17457	0.0122759	0.798855	0.200768	0.0209869	0.191994
HMPRNC0000_1165		cds	-1.61634	3.26698	0.757384	-0.776617	-3.97248	0.355432	0.202592	0.694352	0.364901	0.103306
HMPRNC0000_1166	coaD	cds	-1.84663	1.40385	2.16338	0.31461	-0.962502	0.28121	0.502645	0.220897	0.663643	0.634418
HMPRNC0000_1167		cds	-2.69122	2.19319	1.51239	-1.13567	-3.25269	0.0999178	0.349087	0.411127	0.114192	0.149658
HMPRNC0000_1168		cds	-1.35966	6.08899	1.25045	-0.120819	-6.13628	0.0030935	2.00046e-07	0.00504294	0.733559	4.37684e-07
HMPRNC0000_1169	rpmF	cds	1.15989	3.85618	-0.330725	0.812096	-2.94903	0.0748976	0.0107477	0.615415	0.0416948	0.0496815
HMPRNC0000_1170	isdB	cds	6.84111	NA	-9.28564	-2.30089	6.16712	0.0813579	NA	0.0378178	0.77612	0.0485467
HMPRNC0000_1171		ncrna	NA	NA	NA	NA	NA	NA	NA	NA	NA	NA
HMPRNC0000_1172		ncrna	NA	NA	NA	NA	NA	NA	NA	NA	NA	NA
HMPRNC0000_1173	sasE	cds	0.892326	-0.573403	-0.968008	0.0402217	0.235011	0.753764	0.900775	0.759589	0.982445	0.9258
HMPRNC0000_1174		ncrna	NA	NA	NA	NA	NA	NA	NA	NA	NA	NA
HMPRNC0000_1175	isdC	cds	-3.38855	-5.73384	-1.34961	-4.47286	1.02267	0.464147	0.478358	0.86748	0.109166	0.688653
HMPRNC0000_1176		cds	-4.61133	-4.00894	0.310969	-3.69677	-0.0228839	0.249052	0.510165	0.969054	0.0850756	0.992726
HMPRNC0000_1177	isdE	cds	5.74666	-7.43545	-4.36304	1.25067	8.37457	0.114575	0.00893669	0.223869	0.705038	0.00138978
HMPRNC0000_1178		ncrna	NA	NA	NA	NA	NA	NA	NA	NA	NA	NA
HMPRNC0000_1179	isdF	cds	-3.63892	-2.57891	1.84768	-1.81666	0.98663	0.4164	0.497421	0.762319	0.374711	0.699136
HMPRNC0000_1180		ncrna	NA	NA	NA	NA	NA	NA	NA	NA	NA	NA
HMPRNC0000_1181		ncrna	NA	NA	NA	NA	NA	NA	NA	NA	NA	NA
HMPRNC0000_1182	srtB	cds	1.06208	-6.93803	-2.55923	-1.60949	5.04439	0.894894	0.394424	0.753447	0.733153	0.0872546
HMPRNC0000_1183	isdG	cds	NA	NA	NA	NA	NA	NA	NA	NA	NA	NA
HMPRNC0000_1184		cds	-0.784383	-1.51453	1.41246	0.642958	2.24615	0.492354	0.127112	0.220907	0.229134	0.0250371
HMPRNC0000_1185	pheS	cds	0.277048	-0.153812	0.475731	0.805237	1.03507	0.75181	0.880942	0.590575	0.100033	0.318613
HMPRNC0000_1186	pheT	cds	0.610951	0.399872	0.0404538	0.662483	0.347015	0.238049	0.543631	0.937359	0.0419072	0.620679
HMPRNC0000_1187		cds	-5.66943	1.39159	5.85915	-0.0631845	-1.30033	0.114643	0.62455	0.116382	0.959379	0.598546
HMPRNC0000_1188		ncrna	NA	NA	NA	NA	NA	NA	NA	NA	NA	NA
HMPRNC0000_1189	zapA	cds	-2.4851	-0.408791	0.3182	-2.0103	-1.64431	0.388751	0.89909	0.92816	0.14454	0.504093
HMPRNC0000_1190	cvpA	cds	-0.992104	1.30342	0.656896	-0.367896	-1.55756	0.581604	0.585779	0.734663	0.674745	0.493767
HMPRNC0000_1191		cds	0.659325	0.289312	0.0143376	0.608368	0.420406	0.414754	0.79036	0.986111	0.196755	0.692607
HMPRNC0000_1192	mutS3	cds	0.307828	4.96894	0.624641	0.884866	-3.9683	0.614283	0.000945087	0.304716	0.0123108	0.00797207
HMPRNC0000_1193	trxA	cds	0.0386677	4.38142	1.84128	1.85265	-2.27514	0.930308	0.000644271	6.71745e-06	1.53114e-13	0.0437283
HMPRNC0000_1194	uvrC	cds	-1.52006	7.29255	3.07489	1.45089	-5.75441	0.250221	0.00262033	0.0137667	0.00931624	0.0171367
HMPRNC0000_1195	sdhC	cds	0.0640721	0.203474	-0.605363	-0.537058	-0.658898	0.926208	0.840782	0.418216	0.193077	0.511947
HMPRNC0000_1196		ncrna	NA	NA	NA	NA	NA	NA	NA	NA	NA	NA
HMPRNC0000_1197	sdhA	cds	0.340254	-3.06209	-0.307633	0.0227291	3.17085	0.302306	2.69765e-22	0.344171	0.933249	8.49453e-20
HMPRNC0000_1198	sdhB	cds	0.0563574	-2.59057	-0.65182	-0.599759	2.07049	0.885581	1.4215e-11	0.108953	0.0436858	7.50462e-07
HMPRNC0000_1199	murI	cds	-7.2556	2.19897	6.08942	-1.21205	-3.28391	0.000107395	0.218712	0.00228398	0.0124106	0.0582851
HMPRNC0000_1200	rdgB	cds	-2.39725	4.52052	1.87417	-0.618167	-5.00742	0.0439691	0.049057	0.147567	0.256221	0.0254302
HMPRNC0000_1201		cds	-0.229671	0.797022	-0.643148	-0.954111	-1.58068	0.889011	0.745771	0.726945	0.309663	0.487865
HMPRNC0000_1202		ncrna	NA	NA	NA	NA	NA	NA	NA	NA	NA	NA
HMPRNC0000_1203		cds	-4.11939	2.88697	4.21774	0.0342638	-2.67626	0.0134559	0.167197	0.01457	0.954912	0.183755
HMPRNC0000_1204		cds	1.57702	-0.62473	0.122092	1.52636	2.34174	0.448102	0.784191	0.95171	0.187714	0.263814
HMPRNC0000_1205		cds	-6.39915	-0.56571	3.93114	-2.81779	-1.85907	0.0562005	0.86541	0.397676	0.0519187	0.44975
HMPRNC0000_1206	fib	cds	-0.59473	3.27092	1.03656	0.363989	-2.79894	0.515885	0.0623113	0.272045	0.445312	0.103915
HMPRNC0000_1207	scn	cds	0.634335	-1.44926	1.19541	1.78024	3.37054	0.854696	0.579878	0.716632	0.276782	0.166026
HMPRNC0000_1208		cds	-4.58824	0.728452	5.1454	0.472037	-0.15536	0.253369	0.798855	0.200768	0.733645	0.950499
HMPRNC0000_1209		cds	-8.7732	3.24197	9.41506	0.589009	-2.59722	0.00214928	0.159785	0.000887034	0.424789	0.25328
HMPRNC0000_1210		cds	-11.685	5.12588	11.3673	-0.42037	-5.44453	4.72855e-06	0.0234441	1.32771e-05	0.408828	0.0152231
HMPRNC0000_1211		cds	-5.39292	-3.61996	2.27359	-2.674	0.768697	0.145519	0.278611	0.7204	0.12677	0.740794
HMPRNC0000_1212		cds	-0.999212	-3.18393	1.2762	0.148788	3.53493	0.87482	0.438326	0.846996	0.954778	0.197304
HMPRNC0000_1213	argF	cds	0.0776709	2.22914	1.75229	1.65588	-0.540262	0.977077	0.402088	0.489549	0.176274	0.828689
HMPRNC0000_1214		ncrna	NA	NA	NA	NA	NA	NA	NA	NA	NA	NA
HMPRNC0000_1215	arcC	cds	-5.13675	-2.57891	1.84768	-3.53435	-0.919947	0.180529	0.497421	0.762319	0.0607836	0.711377
HMPRNC0000_1216		ncrna	NA	NA	NA	NA	NA	NA	NA	NA	NA	NA
HMPRNC0000_1217		cds	-1.57505	0.863534	-0.351156	-2.08049	-2.9229	0.482475	0.760109	0.893868	0.0843848	0.234408
HMPRNC0000_1218		ncrna	NA	NA	NA	NA	NA	NA	NA	NA	NA	NA
HMPRNC0000_1219		cds	-4.41851	1.04163	2.4333	-2.05316	-2.94124	0.0375884	0.673172	0.319577	0.0306672	0.204094
HMPRNC0000_1220		cds	-2.31306	3.35583	1.221	-1.07903	-4.35892	0.0768484	0.143739	0.404363	0.0715281	0.0524505
HMPRNC0000_1221		cds	-0.0832175	0.856367	0.329385	0.364062	-0.584212	0.974973	0.781816	0.90742	0.792457	0.814401
HMPRNC0000_1223		cds	NA	NA	NA	NA	NA	NA	NA	NA	NA	NA
HMPRNC0000_1224		cds	0.134857	NA	NA	-4.1602	4.99624	0.985528	NA	NA	0.369635	0.0891586
HMPRNC0000_1225		cds	-3.20948	0.585646	4.61923	1.33287	0.823964	0.149609	0.744614	0.0314497	0.0689042	0.639923
HMPRNC0000_1226		cds	1.85237	-1.89264	-0.969854	0.899347	2.88346	0.0527892	0.0600357	0.317162	0.123722	0.00431205
HMPRNC0000_1227	bshC	cds	-1.47919	7.46696	2.39436	0.856836	-6.51018	0.0817746	0.000820691	0.0044928	0.0283487	0.00353923
HMPRNC0000_1228	mraZ	cds	-1.30639	-1.33813	0.733251	-0.578304	0.783218	0.0287698	0.0249673	0.221823	0.158085	0.273728
HMPRNC0000_1229	mraW	cds	-1.74896	-0.942936	1.05719	-0.697975	0.298518	0.00141563	0.0919469	0.0641586	0.0277404	0.634526
HMPRNC0000_1230	pbpI	cds	-0.257941	-1.11342	0.235257	-0.0368967	1.14614	0.569176	0.0197874	0.609691	0.890759	0.0279221
HMPRNC0000_1231	mraY	cds	-0.119788	0.855146	0.248004	0.0841974	-0.67194	0.885069	0.470194	0.773897	0.849776	0.567062
HMPRNC0000_1232	murD	cds	0.665928	-0.428688	-0.646922	0.00657856	0.524638	0.190876	0.505353	0.215854	0.983365	0.436424
HMPRNC0000_1233	divIB	cds	0.522842	1.93443	0.527399	1.02069	-0.813375	0.335943	0.0166082	0.318843	0.00095819	0.330017
HMPRNC0000_1234		cds	-0.00905466	1.66733	-0.0162315	-0.0441413	-1.6327	0.9812	0.00300444	0.965982	0.855987	0.00736819
HMPRNC0000_1235	ftsZ	cds	0.260904	-0.628118	-0.599069	-0.348201	0.3547	0.381573	0.0322851	0.0363458	0.0778191	0.328059
HMPRNC0000_1236		ncrna	-0.426072	NA	NA	-4.78135	4.18023	0.950598	NA	NA	0.26774	0.138072
HMPRNC0000_1237	yfiH	cds	0.732984	-1.13641	-0.348169	0.357112	1.57615	0.530258	0.387931	0.773479	0.581176	0.22163
HMPRNC0000_1238	ylmE	cds	-0.568883	-2.93203	-0.140388	-0.709993	2.30724	0.423924	4.96737e-06	0.855845	0.0707716	0.000441583
HMPRNC0000_1239		cds	0.560323	0.364668	-1.25661	-0.711869	-0.879493	0.410443	0.764795	0.088729	0.0958744	0.425729
HMPRNC0000_1240	ylmG	cds	0.441542	1.56642	-0.560546	-0.0612846	-1.52436	0.775927	0.508851	0.73127	0.94622	0.508208
HMPRNC0000_1241		ncrna	NA	NA	NA	NA	NA	NA	NA	NA	NA	NA
HMPRNC0000_1242	ylmH	cds	0.786371	3.74144	-0.352075	0.394316	-3.25816	0.485683	0.10179	0.76309	0.526766	0.148105
HMPRNC0000_1243		cds	1.0344	0.151596	-0.725813	0.266022	0.218271	0.136606	0.874416	0.304267	0.537951	0.823445
HMPRNC0000_1244		ncrna	NA	NA	NA	NA	NA	NA	NA	NA	NA	NA
HMPRNC0000_1245	ileS	cds	0.347728	2.06245	0.762763	1.09924	-0.912374	0.474264	0.00708076	0.102869	0.000254099	0.262422
HMPRNC0000_1246	gloA2	cds	-0.666575	3.97467	1.47062	0.776141	-3.14184	0.716337	0.114953	0.425115	0.349767	0.196555
HMPRNC0000_1247		cds	NA	NA	NA	NA	NA	NA	NA	NA	NA	NA
HMPRNC0000_1248	lspA	cds	-1.94548	3.18514	2.55366	0.609477	-2.45981	0.259445	0.173254	0.140311	0.429026	0.282964
HMPRNC0000_1249	rluD	cds	-1.04188	-0.170322	1.38165	0.265273	0.489331	0.280016	0.884587	0.172631	0.598714	0.645552
HMPRNC0000_1250		ncrna	NA	NA	NA	NA	NA	NA	NA	NA	NA	NA
HMPRNC0000_1251	pyrR	cds	-0.6601	0.188491	-5.27757	-5.69377	-6.38918	0.534574	0.967758	0.00184151	4.2152e-08	0.00797591
HMPRNC0000_1252	pyrP	cds	0.208602	5.33846	-2.20612	-1.93428	-7.28879	0.809358	0.0362746	0.03224	0.00477997	0.00263965
HMPRNC0000_1253	pyrB	cds	0.954834	5.39204	-2.06293	-1.06349	-6.48157	0.297214	0.0415172	0.0526395	0.197603	0.00802908
HMPRNC0000_1254	pyrC	cds	-0.143212	8.08854	-0.11862	-0.244013	-8.33039	0.849683	0.00170076	0.894019	0.730687	0.000556524
HMPRNC0000_1255	carA	cds	0.891203	6.84691	-1.13363	-0.252401	-7.07399	0.177206	0.00384881	0.127949	0.716342	0.00193453
HMPRNC0000_1256	carB	cds	1.55375	12.4463	-1.41659	0.11249	-12.3172	0.000748201	6.03482e-07	0.00499248	0.864463	4.79495e-07
HMPRNC0000_1257	pyrF	cds	1.36886	6.57085	-1.77278	-0.384301	-6.95735	0.102558	0.00946052	0.0482248	0.611676	0.00470349
HMPRNC0000_1258	pyrE	cds	1.81377	6.95341	-0.625913	1.23607	-5.70534	0.0545234	0.0056051	0.508751	0.095043	0.0199273
HMPRNC0000_1259		cds	0.558575	4.82292	0.584594	1.26149	-3.55065	0.704753	0.0671771	0.699991	0.155349	0.14475
HMPRNC0000_1260		cds	1.58022	-0.678776	-1.98329	-0.422541	0.340072	0.13011	0.670564	0.0816012	0.536964	0.824534
HMPRNC0000_1261	fbpA	cds	-1.8206	7.42317	1.61469	-0.290225	-7.59803	0.0654254	0.00236068	0.127224	0.5443	0.00149759
HMPRNC0000_1262		ncrna	NA	NA	NA	NA	NA	NA	NA	NA	NA	NA
HMPRNC0000_1263	gmk	cds	-1.43517	1.92716	-0.0221456	-1.41233	-3.22259	0.0367218	0.157368	0.977761	0.000582111	0.0107109
HMPRNC0000_1264	rpoZ	cds	-0.409342	0.738	0.325147	-0.144466	-0.687918	0.637575	0.570542	0.722725	0.758462	0.571187
HMPRNC0000_1265	dfp	cds	-0.549818	-0.0514461	0.403552	-0.271595	-0.0902962	0.625037	0.97234	0.738715	0.663269	0.947983
HMPRNC0000_1266		ncrna	7.67141	0.032905	-2.47281	5.05611	5.04439	0.00870603	0.991371	0.287433	0.0347754	0.0872546
HMPRNC0000_1267		cds	0.210691	1.83817	0.283768	0.475288	-1.26696	0.773813	0.112884	0.703504	0.225771	0.277281
HMPRNC0000_1268		ncrna	NA	NA	NA	NA	NA	NA	NA	NA	NA	NA
HMPRNC0000_1269		cds	1.18829	1.39159	-1.91004	-0.804905	-1.96194	0.504558	0.62455	0.335758	0.49571	0.425199
HMPRNC0000_1270		ncrna	NA	NA	NA	NA	NA	NA	NA	NA	NA	NA
HMPRNC0000_1271		cds	-6.19452	-1.75842	5.3572	-0.882619	0.964652	0.00148534	0.109185	0.00947403	0.125875	0.373269
HMPRNC0000_1272	def	cds	-3.3077	2.1234	1.65004	-1.75338	-3.78561	0.136177	0.426774	0.517819	0.062912	0.118722
HMPRNC0000_1273	fmt	cds	-2.75308	3.32104	1.87521	-0.958198	-4.11465	0.0145881	0.107592	0.13291	0.067345	0.0394593
HMPRNC0000_1274	sun	cds	-0.437514	2.38369	-0.0698038	-0.514987	-2.81579	0.541473	0.0816705	0.927215	0.21041	0.0400026
HMPRNC0000_1275	rlmN	cds	0.551764	1.5807	-1.09213	-0.550989	-2.04297	0.376652	0.177091	0.103038	0.148007	0.0799529
HMPRNC0000_1276	pphA	cds	1.13006	2.2863	-1.51307	-0.385154	-2.5617	0.15464	0.199357	0.0761491	0.442331	0.142128
HMPRNC0000_1277	prkC	cds	-0.354887	2.11656	0.184773	-0.184436	-2.22592	0.484785	0.013842	0.723266	0.556793	0.0119939
HMPRNC0000_1278	rsgA	cds	-2.54389	-1.62714	0.504437	-2.04575	-0.319497	0.0251777	0.194904	0.708105	0.000228401	0.787562
HMPRNC0000_1279	rpe	cds	-2.35276	-0.443589	1.56883	-0.854005	-0.153571	0.0589099	0.76204	0.252977	0.129987	0.905813
HMPRNC0000_1280	thiN	cds	0.721314	3.12591	-1.89637	-1.08938	-4.18569	0.457878	0.181904	0.0875889	0.101382	0.0635123
HMPRNC0000_1281	rpmB	cds	-1.50589	-2.2838	2.26154	0.742481	3.11621	0.000122459	0.00232566	1.29518e-11	0.0694568	8.78832e-05
HMPRNC0000_1282		cds	1.27942	-0.614315	-1.83174	-0.544578	0.155346	0.17834	0.667637	0.0789698	0.372104	0.910506
HMPRNC0000_1283		cds	-0.624981	0.154584	-1.17553	-1.82298	-1.88983	0.210625	0.848811	0.0366977	6.98347e-09	0.0195164
HMPRNC0000_1284		ncrna	NA	NA	NA	NA	NA	NA	NA	NA	NA	NA
HMPRNC0000_1285	recG	cds	0.573286	1.53774	0.322235	0.830339	-0.610151	0.489101	0.231684	0.699465	0.0741895	0.627662
HMPRNC0000_1286		ncrna	NA	NA	NA	NA	NA	NA	NA	NA	NA	NA
HMPRNC0000_1287		cds	-2.71702	8.45793	2.64985	-0.0818539	-8.47603	0.00404087	0.000433002	0.00704484	0.842082	0.000405134
HMPRNC0000_1288	plsX	cds	1.21776	0.389162	-1.46771	-0.231014	-0.56781	0.0266748	0.657026	0.0107343	0.531557	0.528216
HMPRNC0000_1289	fabD	cds	-0.00570352	1.86017	-0.613951	-0.600102	-2.44079	0.992295	0.072832	0.309065	0.135287	0.0285073
HMPRNC0000_1290	fabG	cds	0.313068	0.622703	-0.47698	-0.154358	-0.696846	0.533235	0.37607	0.341144	0.697869	0.371126
HMPRNC0000_1291		ncrna	NA	NA	NA	NA	NA	NA	NA	NA	NA	NA
HMPRNC0000_1292	acpP	cds	0.525218	-1.09288	0.43171	0.981363	2.13084	0.389138	0.10699	0.488205	0.0148998	0.00115197
HMPRNC0000_1293		ncrna	NA	NA	NA	NA	NA	NA	NA	NA	NA	NA
HMPRNC0000_1294	rnc	cds	0.818719	2.56118	-2.54111	-1.76648	-4.2735	0.528947	0.328123	0.0940671	0.0424422	0.0773976
HMPRNC0000_1295		cds	1.63026	2.03233	-1.48107	0.142124	-1.8039	0.00494086	0.0804911	0.0135286	0.70419	0.122752
HMPRNC0000_1296		ncrna	NA	NA	NA	NA	NA	NA	NA	NA	NA	NA
HMPRNC0000_1297		ncrna	NA	NA	NA	NA	NA	NA	NA	NA	NA	NA
HMPRNC0000_1298	ftsY	cds	1.30102	1.62869	-1.29691	0.0148499	-1.53015	0.0717491	0.235773	0.0877532	0.973858	0.262992
HMPRNC0000_1299		ncrna	NA	NA	NA	NA	NA	NA	NA	NA	NA	NA
HMPRNC0000_1300		cds	-1.92082	2.15413	-0.371668	-2.12512	-4.2809	0.264471	0.436039	0.859124	0.0282942	0.0791161
HMPRNC0000_1301	ffh	cds	-0.144212	1.03006	0.226169	0.0492342	-0.87878	0.78543	0.176368	0.678588	0.872951	0.253878
HMPRNC0000_1302		ncrna	NA	NA	NA	NA	NA	NA	NA	NA	NA	NA
HMPRNC0000_1303		ncrna	NA	NA	NA	NA	NA	NA	NA	NA	NA	NA
HMPRNC0000_1304	rpsP	cds	-2.53148	1.21003	1.4033	-1.09625	-2.2393	0.000411878	0.234086	0.0785473	0.00253404	0.0265303
HMPRNC0000_1305	rimM	cds	0.498183	0.804335	-0.650147	-0.125296	-0.790214	0.77304	0.740001	0.722976	0.900717	0.7317
HMPRNC0000_1306	trmD	cds	-0.274055	7.20601	0.848998	0.557555	-6.56921	0.781993	0.00302085	0.399186	0.280643	0.00634629
HMPRNC0000_1307	rplS	cds	1.28929	0.60038	-1.03411	0.252238	-0.352251	0.000183887	0.307921	0.00110306	0.368008	0.608556
HMPRNC0000_1308		cds	-9.42888	2.22044	8.48005	-1.08063	-3.1813	0.000607819	0.347466	0.00456211	0.139989	0.158207
HMPRNC0000_1309		ncrna	NA	NA	NA	NA	NA	NA	NA	NA	NA	NA
HMPRNC0000_1310	ylqF	cds	2.3942	5.41479	-0.940447	1.42348	-3.94157	0.0378139	0.0278091	0.405048	0.0447813	0.10411
HMPRNC0000_1311	rnhB	cds	-1.12037	2.47583	1.04838	-0.0626332	-2.43795	0.369932	0.227167	0.423357	0.918909	0.228434
HMPRNC0000_1312	sucC	cds	-0.275725	-2.67525	0.269252	-0.0111976	2.71802	0.494103	3.19447e-09	0.533801	0.974823	1.06187e-11
HMPRNC0000_1313	sucD	cds	0.187251	-3.37614	-0.211906	-0.0348917	3.43155	0.649687	3.2395e-19	0.608694	0.922203	9.6097e-17
HMPRNC0000_1314	dprA	cds	0.254116	-6.93803	-2.55923	-2.4758	4.21067	0.97465	0.394424	0.753447	0.568431	0.136093
HMPRNC0000_1315	topA	cds	-1.20681	2.38106	0.926646	-0.304854	-2.58714	0.0213758	0.00610753	0.0908232	0.285967	0.00314282
HMPRNC0000_1316	trmFO	cds	0.573004	3.27461	-0.0547167	0.516786	-2.69573	0.267005	0.00133565	0.915014	0.0934711	0.0106645
HMPRNC0000_1317	hslV	cds	0.26143	-0.408129	-0.77809	-0.525323	-0.0297149	0.66863	0.613852	0.230952	0.15239	0.971289
HMPRNC0000_1318	hslU	cds	-1.24353	0.397234	0.942589	-0.33275	-0.616516	0.0323764	0.572703	0.115558	0.311724	0.405761
HMPRNC0000_1319	codY	cds	-0.889079	1.09199	0.665118	-0.239616	-1.23735	0.107398	0.157352	0.247692	0.424127	0.11758
HMPRNC0000_1320	rpsB	cds	0.53889	0.23768	-0.83639	-0.297924	-0.484118	0.131061	0.615416	0.0188653	0.296292	0.367423
HMPRNC0000_1321		cds	0.440342	-0.611295	-0.802979	-0.36959	0.332457	0.193038	0.116807	0.0176402	0.120667	0.442767
HMPRNC0000_1322	pyrH	cds	-1.01382	2.71409	0.672995	-0.327784	-2.93819	0.223184	0.084053	0.453076	0.472962	0.0534084
HMPRNC0000_1323	frr	cds	-1.58148	0.575655	0.243474	-1.30614	-1.81648	0.0169875	0.549163	0.74189	0.000567121	0.0618406
HMPRNC0000_1324		cds	-2.37852	3.9344	0.623556	-1.66667	-5.57961	0.0281547	0.0886361	0.626445	0.00321065	0.0128881
HMPRNC0000_1325	cdsA	cds	-0.784781	-0.745653	-2.13558	-2.87908	-2.05601	0.402291	0.644976	0.0626016	4.5015e-06	0.185124
HMPRNC0000_1326	rseP	cds	-0.0213722	2.15389	-0.260749	-0.268389	-2.34654	0.97484	0.0845765	0.715364	0.489746	0.0619874
HMPRNC0000_1327	proS	cds	-0.063059	0.381706	0.719075	0.645609	0.342284	0.90344	0.540785	0.157963	0.0448698	0.612329
HMPRNC0000_1328	polC	cds	0.0672054	0.940286	0.797995	0.851156	0.00509166	0.890579	0.115093	0.0933513	0.00180784	0.993656
HMPRNC0000_1329		ncrna	NA	NA	NA	NA	NA	NA	NA	NA	NA	NA
HMPRNC0000_1330	yhbC	cds	2.28168	2.44707	-1.22386	1.0105	-1.31061	0.000696219	0.0816939	0.0746761	0.027486	0.337297
HMPRNC0000_1331	nusA	cds	1.73488	0.589888	-0.481957	1.21795	0.735672	0.000567993	0.3996	0.32916	0.000155739	0.299606
HMPRNC0000_1332		cds	-0.536746	0.761617	0.449512	-0.093449	-0.716149	0.63857	0.643963	0.708088	0.880502	0.651703
HMPRNC0000_1333	rplL2	cds	0.0545332	0.163923	1.02259	1.00986	0.940709	0.958478	0.893209	0.326825	0.0579248	0.429417
HMPRNC0000_1334	infB	cds	1.42154	2.05583	0.344739	1.73946	-0.260261	0.000258386	0.000137474	0.325825	1.38751e-10	0.677802
HMPRNC0000_1335		ncrna	NA	-10.4826	NA	NA	11.4952	NA	0.143054	NA	NA	0.000435449
HMPRNC0000_1336	rbfA	cds	-0.357853	3.43832	0.910674	0.524853	-2.80399	0.738987	0.0891009	0.406189	0.321468	0.161189
HMPRNC0000_1337	truB	cds	0.142815	0.816992	-3.88739	-3.59402	-4.80746	0.912973	0.851841	0.0302413	0.00141575	0.0479758
HMPRNC0000_1338	ribF	cds	-1.91068	2.98545	2.24782	0.270245	-2.60094	0.0499653	0.0523442	0.0225011	0.547792	0.0908263
HMPRNC0000_1339	rpsO	cds	1.24795	0.983158	0.21467	1.45077	0.505912	0.00168583	0.106003	0.565599	4.15497e-08	0.454378
HMPRNC0000_1340	pnp	cds	-0.553713	-1.62855	-0.613088	-1.16991	0.578266	0.12295	4.23425e-06	0.0702147	3.48485e-05	0.235108
HMPRNC0000_1341		cds	-1.73272	-1.04772	0.564388	-1.18092	-0.0676111	0.000156922	0.0334377	0.251689	5.26801e-06	0.899176
HMPRNC0000_1342		cds	-0.326285	5.98377	0.23606	-0.109019	-5.99638	0.549179	0.000448807	0.675706	0.726115	0.000451337
HMPRNC0000_1343		cds	-3.06648	1.28727	2.55562	-0.506485	-1.70172	0.0822477	0.539466	0.179388	0.471412	0.398404
HMPRNC0000_1344		cds	-1.58039	2.82467	0.401799	-1.19495	-3.96044	0.227458	0.222394	0.785218	0.0707126	0.07859
HMPRNC0000_1345		cds	0.432059	5.81377	-1.94145	-1.46133	-7.25297	0.597769	0.0180758	0.0405207	0.00648521	0.00246346
HMPRNC0000_1346	phbB	cds	-1.15531	3.99278	0.159229	-1.02517	-4.9299	0.271569	0.0800085	0.892186	0.059101	0.0277373
HMPRNC0000_1347		cds	-0.742838	1.76787	-0.121109	-0.82265	-2.48619	0.387661	0.266446	0.899569	0.0856727	0.102109
HMPRNC0000_1348		cds	-1.75383	2.04762	2.02109	0.275821	-1.65233	0.24815	0.324222	0.194307	0.687986	0.417609
HMPRNC0000_1349	pgsA	cds	-2.22259	-1.65862	1.43067	-0.729675	1.00889	0.0657529	0.130979	0.279371	0.19692	0.354466
HMPRNC0000_1350	cinA	cds	-0.396631	5.90569	2.59442	2.23548	-3.62527	0.810775	0.0164741	0.0909224	0.00143408	0.135002
HMPRNC0000_1351	recA	cds	1.20512	-1.75158	-2.27947	-1.07146	0.757534	0.00287866	0.00111933	1.54873e-07	0.000791948	0.167446
HMPRNC0000_1352	cvfA	cds	1.05666	0.139952	-0.623285	0.412519	0.369515	0.000729412	0.716321	0.0399679	0.0567081	0.362107
HMPRNC0000_1353		cds	-3.33331	-2.0959	3.86526	0.53677	2.68345	0.226307	0.20882	0.16599	0.578692	0.0907242
HMPRNC0000_1354		cds	0.145254	-0.604121	-1.32213	-1.17679	-0.480998	0.870186	0.644681	0.187027	0.0277113	0.704047
HMPRNC0000_1355		cds	1.81836	1.36612	0.107279	1.94083	0.623156	0.0131319	0.234733	0.884841	0.000262294	0.556371
HMPRNC0000_1356	porB	cds	1.8587	-0.444677	0.694777	2.60145	3.13575	0.0436176	0.627514	0.414803	6.19562e-07	0.000961072
HMPRNC0000_1357		ncrna	NA	NA	NA	NA	NA	NA	NA	NA	NA	NA
HMPRNC0000_1358		cds	0.188935	-4.61643	-3.7351	-3.38407	1.01169	0.955452	0.475268	0.412609	0.170596	0.691809
HMPRNC0000_1359	miaB	cds	-0.581044	3.35143	0.813991	0.207862	-3.0468	0.44868	0.0259931	0.304196	0.598584	0.0421547
HMPRNC0000_1360		ncrna	NA	NA	NA	NA	NA	NA	NA	NA	NA	NA
HMPRNC0000_1361		cds	1.98894	4.44419	-1.5377	0.498763	-3.89392	0.093337	0.0757671	0.213978	0.509592	0.108252
HMPRNC0000_1362	thiW	cds	2.05015	1.24059	-1.81661	0.187655	-0.951502	0.0110576	0.425101	0.0326532	0.727971	0.530782
HMPRNC0000_1363	mutS	cds	1.36344	5.43804	-1.51418	-0.175401	-5.53159	0.0615134	0.0156099	0.0512822	0.706893	0.0133691
HMPRNC0000_1364	mutL	cds	-0.345936	3.18167	-0.881581	-1.2065	-4.30494	0.681966	0.115821	0.352491	0.0151288	0.0312079
HMPRNC0000_1365		cds	-8.14237	2.98917	7.339	-0.69403	-3.6303	0.00572037	0.250094	0.0242759	0.433018	0.135498
HMPRNC0000_1366	glpF	cds	0.622239	-2.79263	-2.32523	-1.70811	1.1401	0.0660123	8.98952e-09	3.43489e-09	3.56031e-06	0.00469047
HMPRNC0000_1367	glpK	cds	-2.0948	-0.724416	1.32122	-0.778037	0.0520148	4.9973e-05	0.181253	0.0156661	0.0128124	0.927732
HMPRNC0000_1368	glpD	cds	1.4224	2.84874	-1.91814	-0.514376	-3.29504	4.99361e-08	5.27591e-07	6.75293e-13	0.0279746	5.62531e-10
HMPRNC0000_1369		cds	-2.41677	-0.428622	0.811195	-1.46487	-1.01792	0.298647	0.867605	0.76541	0.177373	0.655567
HMPRNC0000_1370	miaA	cds	-1.1688	3.46328	0.946554	-0.232482	-3.65348	0.512558	0.17503	0.619655	0.78128	0.132085
HMPRNC0000_1371	hfq	cds	-2.10834	-2.17504	2.21307	-0.00145928	2.20016	0.700537	0.549578	0.703881	0.999465	0.401682
HMPRNC0000_1372	gpo2	cds	-1.52975	-0.35805	2.35719	0.845883	1.29562	0.285974	0.784639	0.100761	0.161457	0.314638
HMPRNC0000_1373	hflX	cds	0.358884	2.50716	1.28678	1.67721	-0.721117	0.798011	0.223119	0.334774	0.017048	0.72478
HMPRNC0000_1374		cds	0.264983	5.78618	-0.00832758	0.163992	-5.49938	0.811667	0.0199254	0.994333	0.792084	0.0222715
HMPRNC0000_1375		ncrna	NA	NA	NA	NA	NA	NA	NA	NA	NA	NA
HMPRNC0000_1376		cds	NA	NA	NA	NA	NA	NA	NA	NA	NA	NA
HMPRNC0000_1377	glnR	cds	1.74371	-1.1669	-2.41037	-0.622946	0.615242	0.018177	0.291257	0.00311083	0.238704	0.564489
HMPRNC0000_1378		ncrna	NA	NA	NA	NA	NA	NA	NA	NA	NA	NA
HMPRNC0000_1379	glnA	cds	0.532145	1.62251	-1.04057	-0.520658	-2.0948	0.134487	0.00916528	0.00380204	0.18704	0.00135451
HMPRNC0000_1380		cds	NA	NA	NA	NA	NA	NA	NA	NA	NA	NA
HMPRNC0000_1381		cds	NA	NA	NA	NA	NA	NA	NA	NA	NA	NA
HMPRNC0000_1382		cds	NA	NA	NA	NA	NA	NA	NA	NA	NA	NA
HMPRNC0000_1383		cds	NA	NA	NA	NA	NA	NA	NA	NA	NA	NA
HMPRNC0000_1384		cds	NA	NA	NA	NA	NA	NA	NA	NA	NA	NA
HMPRNC0000_1385		cds	NA	NA	NA	NA	NA	NA	NA	NA	NA	NA
HMPRNC0000_1386		cds	NA	NA	NA	NA	NA	NA	NA	NA	NA	NA
HMPRNC0000_1387		cds	NA	NA	NA	NA	NA	NA	NA	NA	NA	NA
HMPRNC0000_1388		cds	NA	NA	NA	NA	NA	NA	NA	NA	NA	NA
HMPRNC0000_1389		cds	NA	NA	NA	NA	NA	NA	NA	NA	NA	NA
HMPRNC0000_1390		cds	NA	NA	NA	NA	NA	NA	NA	NA	NA	NA
HMPRNC0000_1391		cds	NA	NA	NA	NA	NA	NA	NA	NA	NA	NA
HMPRNC0000_1392		cds	NA	NA	NA	NA	NA	NA	NA	NA	NA	NA
HMPRNC0000_1393		cds	NA	NA	NA	NA	NA	NA	NA	NA	NA	NA
HMPRNC0000_1394		cds	NA	NA	NA	NA	NA	NA	NA	NA	NA	NA
HMPRNC0000_1395		cds	NA	NA	NA	NA	NA	NA	NA	NA	NA	NA
HMPRNC0000_1396		cds	NA	NA	NA	NA	NA	NA	NA	NA	NA	NA
HMPRNC0000_1397		cds	NA	NA	NA	NA	NA	NA	NA	NA	NA	NA
HMPRNC0000_1398		cds	NA	NA	NA	NA	NA	NA	NA	NA	NA	NA
HMPRNC0000_1399		cds	NA	NA	NA	NA	NA	NA	NA	NA	NA	NA
HMPRNC0000_1400		cds	NA	NA	NA	NA	NA	NA	NA	NA	NA	NA
HMPRNC0000_1401		cds	NA	NA	NA	NA	NA	NA	NA	NA	NA	NA
HMPRNC0000_1402		cds	NA	NA	NA	NA	NA	NA	NA	NA	NA	NA
HMPRNC0000_1403		cds	NA	NA	NA	NA	NA	NA	NA	NA	NA	NA
HMPRNC0000_1404		cds	NA	NA	NA	NA	NA	NA	NA	NA	NA	NA
HMPRNC0000_1405		cds	NA	NA	NA	NA	NA	NA	NA	NA	NA	NA
HMPRNC0000_1406		cds	NA	NA	NA	NA	NA	NA	NA	NA	NA	NA
HMPRNC0000_1407		cds	NA	NA	NA	NA	NA	NA	NA	NA	NA	NA
HMPRNC0000_1408		ncrna	NA	-6.93803	-2.55923	2.66509	NA	NA	0.394424	0.753447	0.743641	NA
HMPRNC0000_1409		ncrna	NA	NA	NA	NA	NA	NA	NA	NA	NA	NA
HMPRNC0000_1410	ltaE	cds	-1.38866	NA	NA	-5.80666	3.02091	0.817632	NA	NA	0.131192	0.26149
HMPRNC0000_1411		cds	-5.72577	-0.17588	4.21324	-1.50643	-1.23504	0.108168	0.953703	0.348034	0.275333	0.617234
HMPRNC0000_1412	cls2	cds	0.418209	0.718714	-0.596869	-0.168249	-0.802446	0.673074	0.642905	0.569846	0.76916	0.600579
HMPRNC0000_1413		cds	-1.86772	-3.81022	0.496999	-0.80544	2.97761	0.739619	0.509592	0.950502	0.761016	0.268366
HMPRNC0000_1414		cds	1.78619	-0.868709	-0.0694017	1.59093	2.57451	0.629164	0.787353	0.98448	0.42544	0.331671
HMPRNC0000_1415		cds	0.0289147	0.464372	1.2198	1.17315	0.850729	0.987912	0.828933	0.515291	0.195863	0.678821
HMPRNC0000_1416		cds	0.667858	-0.528529	0.329238	0.923632	1.52708	0.735042	0.80498	0.867873	0.365976	0.458842
HMPRNC0000_1417		cds	-4.70576	-0.320982	5.83928	1.14983	1.53927	0.235573	0.898188	0.119114	0.372762	0.511759
HMPRNC0000_1418		ncrna	NA	NA	NA	NA	NA	NA	NA	NA	NA	NA
HMPRNC0000_1419		cds	NA	NA	NA	NA	NA	NA	NA	NA	NA	NA
HMPRNC0000_1420		cds	-2.45908	1.35122	2.79202	0.242966	-0.990266	0.0383616	0.338324	0.0220077	0.628141	0.469903
HMPRNC0000_1421		cds	-0.893867	-0.14077	-0.359281	-1.19455	-0.91434	0.489603	0.941277	0.808412	0.0873446	0.602848
HMPRNC0000_1422	lysC2	cds	1.49554	-3.76827	-6.45092	-5.10617	-1.18105	0.489028	0.396728	0.0272427	0.0256167	0.63726
HMPRNC0000_1423	thrA	cds	-2.92923	2.77389	-1.44464	-4.46658	-7.09225	0.0153554	0.293197	0.380806	6.56132e-10	0.003139
HMPRNC0000_1424	thrC	cds	-5.90911	1.70712	2.98167	-2.84217	-4.52359	0.00259374	0.473956	0.208033	4.01064e-05	0.0437125
HMPRNC0000_1425	thrB	cds	-3.66929	2.20759	1.82085	-1.97904	-4.11227	0.0994377	0.406592	0.487375	0.0308117	0.0895703
HMPRNC0000_1426		cds	0.907737	2.07543	-1.28757	-0.394524	-2.37189	0.176891	0.136938	0.0723018	0.362161	0.0856332
HMPRNC0000_1427		cds	-8.27203	1.27368	8.88764	0.661319	-0.498952	0.00461295	0.542027	0.00228686	0.37947	0.805949
HMPRNC0000_1428	lysP2	cds	-1.24705	0.811685	0.363498	-0.861322	-1.5686	0.245099	0.61219	0.759033	0.116289	0.312057
HMPRNC0000_1429		ncrna	NA	NA	NA	NA	NA	NA	NA	NA	NA	NA
HMPRNC0000_1430	kataA	cds	-0.150191	2.91441	0.76402	0.609291	-2.24095	0.769064	0.000751279	0.127257	0.0426067	0.0137654
HMPRNC0000_1431	rpmG	cds	-2.71383	1.59741	2.94838	0.26011	-1.28458	0.0221715	0.260821	0.0144218	0.606351	0.371857
HMPRNC0000_1432	rpsN	cds	-0.919731	1.24716	0.776689	-0.216825	-1.33585	0.715868	0.655269	0.772913	0.857904	0.588294
HMPRNC0000_1433	guaC	cds	1.28595	4.65111	0.133153	1.4619	-3.12762	0.377961	0.0617112	0.925946	0.0627206	0.198878
HMPRNC0000_1434		cds	-0.98626	6.05444	1.11927	0.175698	-5.8261	0.41452	0.0135382	0.373028	0.772384	0.0159568
HMPRNC0000_1435		ncrna	NA	NA	NA	NA	NA	NA	NA	NA	NA	NA
HMPRNC0000_1436	lexA	cds	0.917825	0.904127	-2.21962	-1.31405	-2.11403	0.0631367	0.361915	3.46468e-05	0.000259582	0.0298655
HMPRNC0000_1437		cds	-2.90305	-1.11293	3.35516	0.0102204	1.08173	0.590539	0.738346	0.500945	0.995987	0.67365
HMPRNC0000_1438		cds	4.54588	-1.83252	-1.87282	2.65543	4.53237	0.00845272	0.32815	0.245946	0.0294786	0.0156766
HMPRNC0000_1439	tkt	cds	-0.0451245	1.62253	0.166596	0.104026	-1.42474	0.894071	0.00178654	0.622859	0.696668	0.00678788
HMPRNC0000_1440		cds	-4.24267	-2.40749	3.86655	-0.333765	2.1196	0.00513637	0.0131698	0.0166164	0.531047	0.0225197
HMPRNC0000_1441		ncrna	NA	-4.43636	1.84768	7.01371	11.4952	NA	0.142332	0.762319	0.0634478	0.000435449
HMPRNC0000_1442		cds	-1.64007	1.40544	1.9904	0.278213	-1.03166	0.229863	0.432158	0.158519	0.645827	0.552433
HMPRNC0000_1443	sbcD	cds	-0.530397	2.28434	-0.235086	-0.732509	-2.98383	0.773917	0.391794	0.908849	0.453412	0.220387
HMPRNC0000_1444	sbcC2	cds	1.66799	4.19999	-0.675035	0.970647	-3.15556	0.10858	0.0642322	0.517584	0.110525	0.161644
HMPRNC0000_1445		cds	-0.300809	1.48958	-1.45766	-1.6203	-3.13356	0.862986	0.599212	0.48292	0.121832	0.198027
HMPRNC0000_1446		ncrna	NA	NA	NA	NA	NA	NA	NA	NA	NA	NA
HMPRNC0000_1447	mscL	cds	1.93034	0.937543	-2.26137	-0.279832	-1.16059	0.016152	0.551131	0.0100522	0.62388	0.445414
HMPRNC0000_1448	opuD2	cds	1.10684	0.634315	-0.956035	0.140962	-0.449468	0.00434753	0.257778	0.0118682	0.605199	0.475155
HMPRNC0000_1449	acnA	cds	1.33776	-1.31792	0.241467	1.5641	2.97069	0.000719052	0.000459096	0.500601	1.75881e-05	9.24488e-11
HMPRNC0000_1450		cds	-0.777727	-2.98198	0.613097	-0.135164	2.92766	0.553268	0.00568238	0.663148	0.845172	0.00405952
HMPRNC0000_1451		cds	0.69426	-2.94731	0.597056	1.19046	4.21099	0.674344	0.0165485	0.708539	0.162737	0.000594818
HMPRNC0000_1452	plsY	cds	-0.643651	-1.15702	-0.784596	-1.38723	-0.18338	0.483295	0.320436	0.442636	0.0139111	0.876892
HMPRNC0000_1453		ncrna	NA	NA	NA	NA	NA	NA	NA	NA	NA	NA
HMPRNC0000_1454	parE	cds	1.42368	0.29998	-1.35352	0.0298786	-0.129153	0.00457394	0.717744	0.0116609	0.934988	0.867184
HMPRNC0000_1455	parC	cds	-0.268158	6.01579	0.621665	0.330954	-5.57894	0.605988	7.53943e-05	0.239406	0.297881	0.000234115
HMPRNC0000_1456		ncrna	-4.16971	-5.41201	-1.04312	-5.08735	0.352552	0.321726	0.450371	0.897176	0.0458071	0.888878
HMPRNC0000_1457	agcS	cds	0.348054	0.719696	-1.74994	-1.37971	-2.0328	0.532633	0.487636	0.0048773	0.000397242	0.0472475
HMPRNC0000_1458	glcT	cds	-3.63483	2.69233	2.2148	-1.43796	-4.02816	0.0952326	0.304426	0.369276	0.0996895	0.0965597
HMPRNC0000_1459		cds	-0.592906	1.57941	1.46866	0.811019	-0.649729	0.430175	0.124691	0.0493431	0.0517581	0.521522
HMPRNC0000_1460		cds	1.07977	2.48732	0.0988651	1.16198	-1.23128	0.0123227	0.00192747	0.813686	0.000124772	0.129053
HMPRNC0000_1461		cds	1.06208	-5.41201	-1.04312	-0.125203	5.04439	0.894894	0.450371	0.897176	0.974344	0.0872546
HMPRNC0000_1462	msrA	cds	-0.537282	2.52878	1.44537	0.853141	-1.58456	0.754973	0.277618	0.400568	0.277633	0.485876
HMPRNC0000_1463	msrR	cds	-0.02549	2.11331	-1.66421	-1.65412	-3.67808	0.977495	0.308312	0.114245	0.00411522	0.0659258
HMPRNC0000_1464	dmpI	cds	-2.41443	0.77206	4.01055	1.59301	0.9163	0.187373	0.635378	0.0221098	0.0231154	0.555794
HMPRNC0000_1465	dinB2	cds	3.18805	2.22549	-1.43317	1.60006	-0.551872	0.0876644	0.410114	0.428163	0.194249	0.82485
HMPRNC0000_1466		cds	-2.3369	4.19587	3.71008	1.26656	-2.86956	0.319796	0.0953035	0.100048	0.137889	0.239969
HMPRNC0000_1467		cds	1.49235	0.292461	-2.25107	-0.763735	-0.976962	0.0812207	0.851216	0.017025	0.185512	0.51997
HMPRNC0000_1468	trpE	cds	0.134857	2.15148	6.47646	7.0434	4.99624	0.985528	0.425445	0.0665247	0.00062749	0.0891586
HMPRNC0000_1469	trpG	cds	2.10193	-3.2571	1.05241	3.24047	6.16712	0.794986	0.553208	0.888614	0.392898	0.0485467
HMPRNC0000_1470	trpD	cds	1.86755	1.16614	5.61315	7.23937	6.14839	0.817134	0.680598	0.142152	0.00290663	0.0485876
HMPRNC0000_1471	trpC	cds	10.1195	-2.17504	-2.68363	7.42558	NA	0.0173463	0.549578	0.411921	0.0408105	NA
HMPRNC0000_1472	trpF	cds	8.22325	NA	-9.28564	-1.05745	7.73806	0.0444643	NA	0.0378178	0.896821	0.0219077
HMPRNC0000_1473	trpB	cds	-0.426072	2.52379	6.90256	6.61925	4.18023	0.950598	0.340181	0.0410642	0.000302568	0.138072
HMPRNC0000_1474	trpA	cds	3.78344	1.81383	1.28081	4.88008	3.05032	0.256461	0.507015	0.625591	0.00543455	0.258093
HMPRNC0000_1475	femA	cds	-3.05675	5.84275	1.28703	-1.7629	-7.54365	0.000315232	0.00908826	0.187608	2.2161e-05	0.000717704
HMPRNC0000_1476	femB	cds	-0.329748	2.85661	-0.770605	-1.117	-3.87068	0.51303	0.00815314	0.151987	0.00121696	0.000402743
HMPRNC0000_1477		cds	-1.1688	-1.87039	0.128739	-1.06881	0.83884	0.512558	0.316772	0.948724	0.234696	0.634166
HMPRNC0000_1478		cds	3.54897	-0.841016	-1.47549	2.06045	3.08029	0.121344	0.74437	0.502638	0.180691	0.202971
HMPRNC0000_1479	oppD	cds	4.28416	-0.580226	-1.87383	2.33916	3.02091	0.141075	0.853777	0.497037	0.246729	0.26149
HMPRNC0000_1480	oppC2	cds	-1.86772	-0.126447	4.26941	2.64983	2.97761	0.739619	0.966773	0.338515	0.171589	0.268366
HMPRNC0000_1481		cds	-1.73559	-2.17504	2.21307	0.164775	2.23007	0.782509	0.549578	0.703881	0.943893	0.396822
HMPRNC0000_1482		cds	-5.29616	0.217793	6.34361	1.138	0.982456	0.154805	0.930107	0.0759086	0.33775	0.673006
HMPRNC0000_1483	pepF	cds	0.178891	4.52184	-0.493703	-0.321387	-4.77089	0.84837	0.0455366	0.623127	0.539618	0.0332853
HMPRNC0000_1484		ncrna	NA	NA	NA	NA	NA	NA	NA	NA	NA	NA
HMPRNC0000_1485		ncrna	NA	NA	NA	NA	NA	NA	NA	NA	NA	NA
HMPRNC0000_1486	phoU	cds	-1.80999	NA	NA	-6.2437	2.57451	0.750645	NA	NA	0.0907387	0.331671
HMPRNC0000_1487		cds	1.87148	-2.17504	-2.68363	-0.888152	1.28876	0.527295	0.549578	0.411921	0.666647	0.615809
HMPRNC0000_1488		cds	3.14833	-5.41201	-5.87643	-2.6539	2.97761	0.314744	0.450371	0.133645	0.38088	0.268366
HMPRNC0000_1489		ncrna	NA	NA	NA	NA	NA	NA	NA	NA	NA	NA
HMPRNC0000_1490	pstC	cds	-1.80999	-0.372181	4.03665	2.12063	2.57451	0.750645	0.903627	0.378432	0.266278	0.331671
HMPRNC0000_1491		ncrna	0.134857	-6.93803	-2.55923	-2.23389	4.99624	0.985528	0.394424	0.753447	0.582849	0.0891586
HMPRNC0000_1492		cds	5.10364	-1.19405	-1.90274	3.17534	4.42832	0.0396228	0.645963	0.399897	0.0763616	0.0776884
HMPRNC0000_1493		ncrna	NA	NA	NA	NA	NA	NA	NA	NA	NA	NA
HMPRNC0000_1494	sRNA233 [srn_2930]	ncrna	3.98914	-9.72933	-7.513	-3.47748	6.65792	0.0192649	4.21434e-07	0.00107355	0.0954889	2.36465e-06
HMPRNC0000_1495		cds	-1.80999	-2.57891	1.84768	-0.118691	2.57451	0.750645	0.497421	0.762319	0.959194	0.331671
HMPRNC0000_1496		cds	-0.755312	-2.16084	-0.712996	-1.43512	0.802873	0.351146	0.0169235	0.44318	0.00218024	0.359249
HMPRNC0000_1497		cds	0.852515	0.896913	-1.13039	-0.276351	-1.11563	0.111333	0.277535	0.0324046	0.484125	0.221257
HMPRNC0000_1498	lysC	cds	3.45237	-3.81022	-6.07385	-2.53519	1.01169	0.12872	0.509592	0.0357601	0.266811	0.691809
HMPRNC0000_1499		ncrna	NA	NA	NA	NA	NA	NA	NA	NA	NA	NA
HMPRNC0000_1500		ncrna	NA	NA	NA	NA	NA	NA	NA	NA	NA	NA
HMPRNC0000_1501	asd	cds	1.49051	0.384192	-0.135562	1.37254	1.02267	0.604318	0.895764	0.962047	0.383756	0.688653
HMPRNC0000_1502	dapA	cds	1.69017	0.464633	-0.0563021	1.78009	1.26382	0.560286	0.883903	0.984489	0.284939	0.622173
HMPRNC0000_1503	dapB	cds	-6.39602	1.84744	6.24153	-0.0700059	-1.79354	0.0568146	0.49298	0.0818576	0.950265	0.467197
HMPRNC0000_1504	dapD	cds	1.08595	-3.1794	-2.66808	-1.36696	1.96213	0.589849	0.281538	0.2834	0.347238	0.346012
HMPRNC0000_1505		cds	-0.211934	0.199465	-0.274347	-0.579213	-0.61396	0.935705	0.946767	0.923684	0.681593	0.805097
HMPRNC0000_1506		ncrna	NA	NA	NA	NA	NA	NA	NA	NA	NA	NA
HMPRNC0000_1507	alr2	cds	2.59512	2.43159	-0.489906	2.0488	-0.302823	0.201651	0.359551	0.800663	0.085928	0.903487
HMPRNC0000_1508		cds	1.76413	2.84918	-1.68689	0.0314466	-2.73306	0.107965	0.218228	0.146432	0.964249	0.226355
HMPRNC0000_1509	cspA	cds	-1.88056	-0.486545	0.904768	-0.983651	-0.485219	6.1555e-09	0.182601	0.00113077	0.000890942	0.347891
HMPRNC0000_1510		cds	-3.77669	0.479273	3.24152	-0.587514	-0.835738	0.0843806	0.831054	0.16534	0.527086	0.688498
HMPRNC0000_1511	acyP	cds	1.8956	0.671411	0.486459	2.40308	1.8607	0.150276	0.681648	0.69333	0.000780468	0.240701
HMPRNC0000_1512		cds	-1.98302	4.47668	2.98986	0.986758	-3.41466	0.181844	0.048254	0.0411383	0.0913411	0.129371
HMPRNC0000_1513		cds	0.482711	2.84851	0.90722	1.34784	-1.39486	0.527624	0.0214294	0.208885	0.00167362	0.27544
HMPRNC0000_1514	brnQ	cds	0.0613222	0.441428	0.247742	0.273135	-0.0770686	0.957704	0.777217	0.836635	0.649676	0.959762
HMPRNC0000_1515		cds	0.139298	5.18881	0.909939	0.979384	-4.12328	0.896126	0.0210506	0.38193	0.0772635	0.0677533
HMPRNC0000_1516		cds	-0.774527	1.12193	0.424758	-0.325273	-1.37595	0.670524	0.639653	0.829228	0.716913	0.545485
HMPRNC0000_1517		cds	-0.940504	4.59796	0.925981	-0.0124122	-4.54424	0.5257	0.0646316	0.554119	0.985889	0.0599181
HMPRNC0000_1518		cds	0.324333	1.45973	0.582011	0.837382	-0.523614	0.707502	0.224726	0.476535	0.131053	0.680805
HMPRNC0000_1519	sucB	cds	1.03375	-2.1892	-0.199856	0.821925	3.08273	0.10676	0.00894385	0.750449	0.320257	0.000182869
HMPRNC0000_1520	sucA	cds	0.385727	-2.79253	0.0885925	0.465577	3.31677	0.406533	3.67931e-05	0.861274	0.470658	4.22825e-09
HMPRNC0000_1521		ncrna	NA	NA	NA	NA	NA	NA	NA	NA	NA	NA
HMPRNC0000_1522	arlS	cds	-0.819963	3.24236	-0.212053	-1.14689	-4.26442	0.473445	0.163816	0.869063	0.0715763	0.0578224
HMPRNC0000_1523	arlR	cds	0.330227	1.85071	-1.64838	-1.31968	-3.12939	0.788557	0.434132	0.239061	0.0908468	0.166838
HMPRNC0000_1524		cds	0.0491684	-4.33645	-0.306357	-0.460915	4.09525	0.988329	0.0972803	0.932615	0.797871	0.0591879
HMPRNC0000_1525		cds	0.583153	0.733958	-1.12445	-0.536162	-1.20997	0.645511	0.724182	0.417507	0.477297	0.548149
HMPRNC0000_1526	murG	cds	1.1648	1.52858	-0.751968	0.44198	-0.99347	0.343037	0.466605	0.559076	0.541953	0.623032
HMPRNC0000_1527		cds	-0.622899	-0.573403	-0.968008	-1.28983	-1.00365	0.808435	0.900775	0.759589	0.397185	0.685397
HMPRNC0000_1528		ncrna	NA	NA	NA	NA	NA	NA	NA	NA	NA	NA
HMPRNC0000_1529		ncrna	NA	NA	NA	NA	NA	NA	NA	NA	NA	NA
HMPRNC0000_1530	ctpA	cds	-3.16402	0.452543	1.69731	-1.46845	-1.82844	0.0113831	0.77418	0.233032	0.00777485	0.229319
HMPRNC0000_1531		cds	-1.57317	4.17649	2.93418	1.29508	-2.78279	0.220089	0.0369527	0.014782	0.0271017	0.172792
HMPRNC0000_1532	msrB	cds	-1.02012	-0.676816	2.55294	1.48053	2.25155	0.493867	0.576297	0.0714799	0.0203311	0.0661919
HMPRNC0000_1533		cds	-1.05023	4.81148	1.93588	0.817922	-3.91239	0.404269	0.0328716	0.117413	0.155517	0.0831192
HMPRNC0000_1534		cds	-1.21155	3.13435	-0.144416	-1.30894	-4.38588	0.112137	0.0784044	0.870007	0.00490792	0.0106818
HMPRNC0000_1535	folA	cds	0.627339	-2.43063	-1.09964	-0.467576	2.03129	0.472178	0.0109858	0.245479	0.369796	0.0284638
HMPRNC0000_1536	thyA	cds	-2.94549	0.686305	1.0179	-1.82876	-2.53249	0.00603495	0.680721	0.435834	0.00129842	0.0922618
HMPRNC0000_1537		cds	0.250875	0.201386	0.0367862	0.310799	0.192777	0.723488	0.827361	0.959993	0.442337	0.83603
HMPRNC0000_1538		cds	0.525562	3.78014	-0.476603	0.0844852	-3.66788	0.71977	0.137886	0.760175	0.917716	0.130399
HMPRNC0000_1539		cds	-2.46215	2.54853	3.32268	0.754141	-1.70527	0.394611	0.333827	0.247108	0.475738	0.488241
HMPRNC0000_1540		cds	-0.426072	NA	NA	-4.78135	4.18023	0.950598	NA	NA	0.26774	0.138072
HMPRNC0000_1541		cds	0.535879	-0.403074	0.709587	1.21051	1.66687	0.398858	0.588817	0.238018	0.00137544	0.0448666
HMPRNC0000_1542		ncrna	NA	NA	NA	NA	NA	NA	NA	NA	NA	NA
HMPRNC0000_1543		cds	0.44433	1.04993	1.4155	1.84297	0.838088	0.137623	0.00585545	5.87653e-08	2.79259e-17	0.0767474
HMPRNC0000_1544		ncrna	NA	NA	NA	NA	NA	NA	NA	NA	NA	NA
HMPRNC0000_1545		ncrna	3.35276	NA	NA	-1.05745	7.73806	0.680949	NA	NA	0.896821	0.0219077
HMPRNC0000_1546	norB	cds	-9.17793	2.05094	1.5099	-7.44292	-9.61701	2.91861e-07	0.466987	0.564728	1.14651e-27	5.705e-05
HMPRNC0000_1547		cds	-10.4479	4.74138	3.44419	-6.95724	-11.7102	7.99902e-12	0.0583004	0.0935985	4.61031e-49	9.10612e-07
HMPRNC0000_1548	ilvA	cds	-9.25314	5.43892	3.45694	-5.71291	-11.1636	3.16652e-11	0.0282611	0.0556732	4.67065e-37	2.83154e-06
HMPRNC0000_1549	ald	cds	-9.4951	6.43335	4.45956	-4.99289	-11.4063	7.84826e-12	0.00825391	0.00855497	2.44594e-35	1.70832e-06
HMPRNC0000_1550		cds	-1.33777	1.39988	1.51666	0.232059	-1.06398	0.312812	0.439635	0.269301	0.704039	0.548068
HMPRNC0000_1551		cds	1.04017	3.74495	-1.06543	0.00597239	-3.66117	0.124127	0.0325513	0.135071	0.988928	0.0350453
HMPRNC0000_1552		cds	-0.107989	3.11268	1.24899	1.12057	-1.88077	0.929186	0.125322	0.297476	0.0538277	0.349759
HMPRNC0000_1553		cds	-1.93757	2.08989	-1.16953	-3.18384	-5.1491	0.0939973	0.386916	0.412343	6.94237e-05	0.0256451
HMPRNC0000_1554		cds	0.521218	2.61716	-1.78101	-1.30619	-3.83573	0.620571	0.260143	0.136507	0.0487563	0.0880216
HMPRNC0000_1555	RNAseP	ncrna	4.16505	-3.30333	-2.03097	2.11723	5.47918	2.45893e-39	4.7953e-59	5.16571e-22	4.49449e-09	2.70039e-36
HMPRNC0000_1556	divIVA	cds	-1.31169	5.9425	0.549275	-0.791614	-6.65548	0.105656	0.00790937	0.534859	0.0591842	0.0028571
HMPRNC0000_1557		cds	-1.28834	4.02761	0.379507	-0.973768	-4.88722	0.134581	0.0451295	0.686405	0.0387863	0.0143931
HMPRNC0000_1558		cds	-1.74775	5.08407	1.7505	0.0262842	-5.01405	0.245567	0.0399727	0.26978	0.968207	0.0375305
HMPRNC0000_1559	recU	cds	-1.19958	1.01072	0.0552674	-1.14617	-2.07474	0.114252	0.394228	0.946339	0.0138542	0.0886428
HMPRNC0000_1560	pbp	cds	0.242818	0.919838	0.789945	1.01268	0.195225	0.459327	0.0467583	0.0160091	0.00011507	0.663971
HMPRNC0000_1561		ncrna	NA	NA	NA	NA	NA	NA	NA	NA	NA	NA
HMPRNC0000_1562		ncrna	NA	NA	NA	NA	NA	NA	NA	NA	NA	NA
HMPRNC0000_1563		cds	0.112378	4.56849	1.70534	1.6943	-2.76728	0.950693	0.0712779	0.322092	0.0458064	0.25724
HMPRNC0000_1564	dnaD	cds	-0.975324	4.14741	0.855286	-0.243609	-4.32177	0.552632	0.101225	0.610236	0.785696	0.0801298
HMPRNC0000_1565		ncrna	1.86755	-3.76827	0.755662	2.23181	6.14839	0.817134	0.396728	0.915287	0.521824	0.0485876
HMPRNC0000_1566		cds	-0.353271	-0.200363	-0.253737	-0.587456	-0.321689	0.542312	0.790551	0.682552	0.0908924	0.67924
HMPRNC0000_1567	dnaQ	cds	-0.0198449	3.45	0.0581918	0.00503048	-3.34094	0.977192	0.0230878	0.936461	0.989847	0.0260323
HMPRNC0000_1568		ncrna	NA	NA	NA	NA	NA	NA	NA	NA	NA	NA
HMPRNC0000_1569	birA	cds	-0.307336	4.37794	-0.537487	-0.872981	-5.20388	0.807404	0.0805317	0.70112	0.212572	0.03089
HMPRNC0000_1570	papS	cds	-0.604085	2.89216	0.237722	-0.384012	-3.16259	0.566848	0.157982	0.833442	0.499456	0.116589
HMPRNC0000_1571	bshA	cds	-1.59583	-0.520177	0.331481	-1.29529	-0.701972	0.264093	0.775113	0.838257	0.0692457	0.687047
HMPRNC0000_1572		ncrna	NA	NA	NA	NA	NA	NA	NA	NA	NA	NA
HMPRNC0000_1573	ypjD	cds	2.04445	0.548662	-1.94808	0.073916	-0.333919	0.334124	0.84953	0.387337	0.957518	0.893653
HMPRNC0000_1574		ncrna	NA	NA	NA	NA	NA	NA	NA	NA	NA	NA
HMPRNC0000_1575		cds	0.957277	-2.94956	-0.787005	0.146238	3.17908	0.0404949	8.00814e-11	0.100598	0.636131	2.39459e-11
HMPRNC0000_1576		cds	-2.2574	2.33024	2.15659	0.0224855	-2.28852	0.220138	0.333474	0.276516	0.977755	0.312111
HMPRNC0000_1577		cds	2.7503	2.281	-0.804643	1.88644	-0.300647	0.0600964	0.331164	0.56789	0.0344792	0.895838
HMPRNC0000_1578		cds	-0.80179	3.05843	1.38009	0.526841	-2.33166	0.367438	0.0591608	0.132429	0.266849	0.128109
HMPRNC0000_1579		ncrna	NA	NA	NA	NA	NA	NA	NA	NA	NA	NA
HMPRNC0000_1580	aroA	cds	0.185098	3.16672	-0.109007	0.0694473	-2.99582	0.82278	0.073701	0.899178	0.88302	0.0874079
HMPRNC0000_1581	aroB	cds	2.35601	0.497912	-1.26183	1.11015	0.691216	0.104386	0.822876	0.394287	0.252665	0.737102
HMPRNC0000_1582	aroC	cds	-0.553507	-1.31045	0.687328	0.142572	1.47489	0.681718	0.343185	0.62601	0.850329	0.264157
HMPRNC0000_1583	ndk	cds	-0.402849	2.78604	-0.254565	-0.644298	-3.33825	0.578857	0.0701889	0.747321	0.115883	0.0275176
HMPRNC0000_1584	hepT	cds	-0.321606	-0.49708	-1.31703	-1.61519	-1.04429	0.654187	0.648073	0.108061	0.000280056	0.328923
HMPRNC0000_1585		cds	-0.121609	-4.40271	-0.373671	-0.535175	3.94912	0.918955	1.3739e-06	0.774607	0.407188	6.4441e-06
HMPRNC0000_1586		ncrna	NA	NA	NA	NA	NA	NA	NA	NA	NA	NA
HMPRNC0000_1587		cds	-2.65564	5.68463	1.76696	-0.898389	-6.51335	0.0420039	0.0210667	0.215935	0.143351	0.0071995
HMPRNC0000_1588	hup	cds	-0.416062	-1.00501	0.37689	-0.048477	1.03981	0.147863	0.0816977	0.278284	0.902035	0.0391189
HMPRNC0000_1589	gpsA	cds	-0.421223	-0.22431	-0.7713	-1.18559	-0.87171	0.425927	0.759773	0.17491	0.000505308	0.261152
HMPRNC0000_1590	der	cds	-0.0995775	0.87694	-0.928787	-1.01031	-1.81744	0.833282	0.252565	0.067693	0.00244778	0.0214756
HMPRNC0000_1591	rpsA	cds	-0.489649	-0.119269	0.35115	-0.157663	-0.00323948	0.279593	0.801064	0.396969	0.672951	0.995914
HMPRNC0000_1592	cmk	cds	1.99789	-0.964238	-3.82027	-1.79498	-0.678899	0.0423002	0.628902	0.00103817	0.022328	0.700099
HMPRNC0000_1593	ansB	cds	-5.22461	1.83481	6.27816	0.951126	-0.748797	0.163559	0.500863	0.078902	0.432879	0.763159
HMPRNC0000_1594		ncrna	NA	NA	NA	NA	NA	NA	NA	NA	NA	NA
HMPRNC0000_1595	ypdA	cds	0.58046	1.15412	-0.235492	0.313585	-0.744654	0.512691	0.40525	0.797599	0.525213	0.586867
HMPRNC0000_1596		cds	0.745756	1.05637	-0.204737	0.522048	-0.510058	0.198587	0.202511	0.698124	0.327623	0.599063
HMPRNC0000_1597	recQ	cds	-2.66451	-0.770281	2.40325	-0.293362	0.559827	0.0659435	0.555277	0.118905	0.61713	0.660593
HMPRNC0000_1598		cds	0.504812	-1.46519	-1.96875	-1.40776	0.195042	0.753368	0.519514	0.290993	0.165583	0.923855
HMPRNC0000_1599	fer	cds	0.147382	1.38796	-0.13625	0.0210721	-1.28591	0.876865	0.368669	0.890517	0.969415	0.404259
HMPRNC0000_1600		cds	-1.44153	3.85504	2.28588	0.832023	-2.92971	0.145219	0.0271669	0.0195753	0.0609071	0.0933895
HMPRNC0000_1601		cds	-2.48899	-5.41201	-1.04312	-3.3587	2.16103	0.630479	0.450371	0.897176	0.239448	0.409874
HMPRNC0000_1602		cds	1.86755	-3.76827	0.755662	2.23181	6.14839	0.817134	0.396728	0.915287	0.521824	0.0485876
HMPRNC0000_1603		ncrna	NA	NA	NA	NA	NA	NA	NA	NA	NA	NA
HMPRNC0000_1604		cds	-3.86991	-1.08299	3.25459	-0.333428	0.939007	0.375827	0.745835	0.523391	0.853868	0.713855
HMPRNC0000_1605		cds	-2.44151	-0.137416	4.34093	1.58015	1.85879	0.642307	0.964951	0.325563	0.384019	0.474821
HMPRNC0000_1606		cds	0.134857	-3.2571	1.05241	1.78142	4.99624	0.985528	0.553208	0.888614	0.552781	0.0891586
HMPRNC0000_1607		cds	0.66964	-6.93803	-6.11453	-5.51475	1.30032	0.848663	0.394424	0.238154	0.0817249	0.612735
HMPRNC0000_1608		cds	0.158695	-2.20775	0.189868	0.336967	2.63322	0.789264	4.52317e-05	0.753915	0.334445	3.77179e-06
HMPRNC0000_1609		cds	-0.280228	-1.87193	-1.65514	-1.9783	-0.012384	0.817366	0.255327	0.248466	0.00862851	0.993576
HMPRNC0000_1610	srrA	cds	-1.40895	-0.129325	0.0705393	-1.35082	-1.16634	0.0015395	0.8182	0.877163	4.47798e-05	0.0694387
HMPRNC0000_1611	rluB	cds	-0.961413	1.01399	-0.0497177	-1.09018	-1.98928	0.270003	0.471962	0.959474	0.021538	0.143556
HMPRNC0000_1612	scpB	cds	-2.57763	3.00893	0.513332	-2.01606	-4.95115	0.121235	0.244029	0.79283	0.0161538	0.0422842
HMPRNC0000_1613		cds	-1.98217	0.384192	-0.135562	-1.99769	-2.30423	0.406543	0.895764	0.962047	0.10394	0.348027
HMPRNC0000_1614		ncrna	NA	NA	NA	NA	NA	NA	NA	NA	NA	NA
HMPRNC0000_1615		cds	-0.314808	-1.15257	-1.66846	-1.89097	-0.739679	0.904089	0.731001	0.592109	0.227912	0.765846
HMPRNC0000_1616	xerD	cds	-0.900168	4.39561	-1.29403	-2.12407	-6.49056	0.402626	0.0792776	0.313059	0.00105087	0.00708618
HMPRNC0000_1617	fur	cds	-1.80565	-1.0897	-0.188169	-2.04019	-0.850332	0.0272132	0.305582	0.844963	1.22691e-05	0.403038
HMPRNC0000_1618	nudF	cds	1.80497	0.48989	-2.86319	-0.996291	-1.46271	0.181323	0.843414	0.0632528	0.308393	0.52085
HMPRNC0000_1619		cds	-1.80292	3.27563	1.54363	-0.253689	-3.43522	0.0559464	0.0614649	0.122894	0.5604	0.0476261
HMPRNC0000_1620		cds	-0.961229	-6.93803	-6.11453	-7.06695	-0.0228839	0.760898	0.394424	0.238154	0.0123195	0.992726
HMPRNC0000_1621		cds	-0.0422995	-3.60538	-2.20216	-2.25892	1.3994	0.987837	0.213158	0.515923	0.190147	0.5501
HMPRNC0000_1622	proC	cds	-5.35151	3.04109	4.3559	-0.937204	-3.91324	0.00768775	0.187163	0.0453655	0.141712	0.0823342
HMPRNC0000_1623	rnz	cds	0.0719208	2.28989	-0.978684	-0.904722	-3.10417	0.953949	0.326929	0.481392	0.208066	0.169498
HMPRNC0000_1624	zwf	cds	0.0778392	1.70856	1.17947	1.21892	-0.367277	0.884906	0.0179427	0.0196106	0.000917199	0.628225
HMPRNC0000_1625		cds	0.776573	-0.338323	-0.594002	0.197683	0.6383	0.477821	0.815393	0.606027	0.751502	0.648089
HMPRNC0000_1626		ncrna	NA	NA	NA	NA	NA	NA	NA	NA	NA	NA
HMPRNC0000_1627		ncrna	NA	NA	NA	NA	NA	NA	NA	NA	NA	NA
HMPRNC0000_1628	malA	cds	4.35701	4.62759	-0.207396	4.11177	-0.420748	4.44473e-06	0.0206077	0.797944	1.31043e-11	0.836208
HMPRNC0000_1629		ncrna	NA	NA	NA	NA	NA	NA	NA	NA	NA	NA
HMPRNC0000_1630	malR	cds	4.4056	2.26862	-1.94483	2.37315	0.169509	0.00133012	0.332993	0.128092	0.012838	0.94158
HMPRNC0000_1631		cds	1.74011	0.176276	0.531014	2.20926	2.14821	0.103777	0.888356	0.584901	0.000265267	0.0939741
HMPRNC0000_1632		cds	NA	NA	NA	NA	NA	NA	NA	NA	NA	NA
HMPRNC0000_1633	gnd	cds	0.737911	-0.11355	-0.819668	-0.0961992	0.105939	0.0501494	0.816603	0.0304992	0.713887	0.838939
HMPRNC0000_1634		cds	1.67324	-0.985417	-0.375418	1.19774	2.29681	0.0768036	0.378114	0.691208	0.050143	0.0288783
HMPRNC0000_1635		cds	NA	-3.98939	2.21307	7.42558	11.4952	NA	0.174351	0.703881	0.0408105	0.000435449
HMPRNC0000_1636		cds	1.11005	0.468418	-1.24847	-0.117405	-0.459861	0.208106	0.750166	0.18579	0.829533	0.742238
HMPRNC0000_1637		cds	-4.5131	-0.479431	3.4817	-1.03562	-0.467694	0.00560755	0.736225	0.0518485	0.0704501	0.733707
HMPRNC0000_1638	bkdC	cds	-2.29091	2.91251	0.738169	-1.56544	-4.38922	0.000267535	0.021584	0.296709	1.57794e-06	0.000499504
HMPRNC0000_1639		ncrna	NA	NA	NA	NA	NA	NA	NA	NA	NA	NA
HMPRNC0000_1640	acoB	cds	-1.99218	3.77204	0.968275	-1.03359	-4.71977	0.000535237	0.00220312	0.122279	0.000631536	0.000135481
HMPRNC0000_1641	bkdA	cds	-2.5558	1.55205	0.994052	-1.58368	-3.05186	0.000147239	0.143351	0.186076	1.40029e-05	0.00442136
HMPRNC0000_1642	lpdA	cds	-2.66385	4.78629	0.953768	-1.74548	-6.43228	0.000533051	0.0161826	0.279968	4.53944e-06	0.00115679
HMPRNC0000_1643		ncrna	NA	NA	NA	NA	NA	NA	NA	NA	NA	NA
HMPRNC0000_1644	recN	cds	-1.93334	5.40952	0.864099	-1.10141	-6.39094	0.00143197	0.00196805	0.196276	0.00127409	0.000215196
HMPRNC0000_1645	argR	cds	-3.66746	2.77781	1.31705	-2.37673	-5.06055	0.00682385	0.231418	0.417825	0.00010155	0.0243202
HMPRNC0000_1646	ispA	cds	0.943889	2.52627	-1.69151	-0.725256	-3.18028	0.106634	0.0667501	0.0086243	0.07611	0.0186473
HMPRNC0000_1647	xseB	cds	0.903409	2.35837	-1.57023	-0.501852	-2.86155	0.572566	0.40378	0.383744	0.641395	0.244629
HMPRNC0000_1648		ncrna	NA	NA	NA	NA	NA	NA	NA	NA	NA	NA
HMPRNC0000_1649	xseA	cds	0.434825	1.01474	-0.248239	0.165151	-0.75966	0.443534	0.231465	0.670071	0.619231	0.378903
HMPRNC0000_1650		cds	-2.00699	1.76122	2.81251	0.804954	-0.866489	0.114059	0.248656	0.0261089	0.116717	0.569152
HMPRNC0000_1651	accC	cds	0.674436	0.770494	-0.649349	0.0126085	-0.690626	0.187668	0.323263	0.217001	0.968046	0.39255
HMPRNC0000_1652	accB	cds	-0.679544	-1.73903	0.118485	-0.450218	1.41184	0.711337	0.361634	0.953046	0.636036	0.430929
HMPRNC0000_1653		ncrna	NA	NA	NA	NA	NA	NA	NA	NA	NA	NA
HMPRNC0000_1654	efp	cds	-0.510541	3.55179	1.16662	0.654775	-2.9025	0.203408	7.16754e-08	0.00199493	0.00900139	0.000156018
HMPRNC0000_1655		cds	-0.182626	1.11001	0.419916	0.191151	-0.810946	0.815156	0.328769	0.600246	0.654346	0.474369
HMPRNC0000_1656		cds	-6.45839	2.94511	7.34485	0.696585	-2.21783	0.0565369	0.255625	0.0237065	0.502292	0.367968
HMPRNC0000_1657		cds	-1.17323	-0.351949	-0.877302	-1.8989	-1.5542	0.637761	0.912313	0.769726	0.167595	0.528146
HMPRNC0000_1658		cds	1.86755	-3.18393	1.2762	2.89454	6.14839	0.817134	0.438326	0.846996	0.378925	0.0485876
HMPRNC0000_1659		cds	0.476366	1.45801	0.944712	1.36492	0.0206997	0.557501	0.200202	0.220073	0.00202426	0.985798
HMPRNC0000_1660		cds	-2.32162	-0.015732	2.49381	0.291132	0.389597	0.425395	0.995024	0.41354	0.803549	0.866294
HMPRNC0000_1661		ncrna	0.134857	-11.5011	-2.55923	-2.23389	9.50535	0.985528	0.000178723	0.753447	0.582849	8.21817e-05
HMPRNC0000_1662	gcvP2	cds	1.17755	-0.0354687	0.189532	1.35892	1.46465	0.00741175	0.943443	0.653385	4.64863e-06	0.00798652
HMPRNC0000_1663	gcvP	cds	1.06021	-0.513828	0.756715	1.7989	2.41235	0.102792	0.430159	0.217671	3.4326e-06	0.000487353
HMPRNC0000_1664		ncrna	NA	NA	NA	NA	NA	NA	NA	NA	NA	NA
HMPRNC0000_1665	gcvT	cds	0.876576	-2.12845	0.328979	1.21605	3.43358	0.128053	5.03419e-05	0.563591	0.000648109	4.12073e-10
HMPRNC0000_1666	aroK	cds	-0.276444	-4.55188	0.981166	0.67796	5.30943	0.764111	3.72658e-12	0.288977	0.186597	5.33943e-15
HMPRNC0000_1667	comGF	cds	-0.426072	NA	NA	-4.78135	4.18023	0.950598	NA	NA	0.26774	0.138072
HMPRNC0000_1668		cds	NA	-2.57891	1.84768	7.01371	NA	NA	0.497421	0.762319	0.0634478	NA
HMPRNC0000_1669	comGD	cds	NA	NA	NA	NA	NA	NA	NA	NA	NA	NA
HMPRNC0000_1670	comGC	cds	NA	NA	NA	NA	NA	NA	NA	NA	NA	NA
HMPRNC0000_1671	comGB	cds	-1.38866	-1.74952	2.75934	1.02705	3.02091	0.817632	0.632073	0.608715	0.652518	0.26149
HMPRNC0000_1672	comGA	cds	-1.7314	NA	NA	-6.17143	2.58751	0.763916	NA	NA	0.098785	0.329573
HMPRNC0000_1673		ncrna	NA	NA	NA	NA	NA	NA	NA	NA	NA	NA
HMPRNC0000_1674		cds	-0.613479	1.17826	0.510672	-0.1495	-1.22922	0.475753	0.351292	0.571491	0.741368	0.328451
HMPRNC0000_1675		cds	-1.82574	2.99891	1.92296	0.0901225	-2.82917	0.258026	0.19602	0.256231	0.896439	0.210071
HMPRNC0000_1676	glk	cds	-0.237459	0.175753	-0.543549	-0.782972	-0.874898	0.709321	0.8491	0.433043	0.0347362	0.343103
HMPRNC0000_1677		cds	-2.84222	5.25803	1.93286	-0.868729	-6.07481	0.00664767	0.0193013	0.0924996	0.0621129	0.00671121
HMPRNC0000_1678		ncrna	1.91186	2.66217	0.189699	1.95897	-0.584212	0.364427	0.319419	0.924577	0.0930381	0.814401
HMPRNC0000_1679		cds	-3.55114	2.72197	4.07965	0.562219	-2.06237	0.105514	0.241032	0.064656	0.462237	0.365552
HMPRNC0000_1680	rpmG	cds	0.128326	2.94281	0.550757	0.72449	-2.13313	0.911417	0.152819	0.642335	0.23315	0.288075
HMPRNC0000_1681	pbp3	cds	0.989161	0.812424	-0.112562	0.858744	0.160655	0.0493598	0.24159	0.820301	0.00417795	0.824762
HMPRNC0000_1682	sodA	cds	2.69713	0.102616	-0.728535	1.94569	1.94156	8.30679e-16	0.806426	0.0218994	2.61972e-15	6.53292e-06
HMPRNC0000_1683	zurR	cds	-3.09262	3.5253	3.05683	-0.0349991	-3.4456	0.169077	0.169283	0.192332	0.967852	0.157721
HMPRNC0000_1684	zurM	cds	2.32371	2.20272	-1.37378	0.911446	-1.1617	0.0258974	0.286187	0.194841	0.169187	0.564953
HMPRNC0000_1685		cds	-1.53102	0.589914	1.27718	-0.224044	-0.686061	0.289126	0.750104	0.404192	0.743295	0.70124
HMPRNC0000_1686	nfo	cds	1.99948	2.051	-1.45894	0.557714	-1.40919	0.00358706	0.137697	0.0384556	0.215005	0.305652
HMPRNC0000_1687	cshB	cds	-0.176107	2.3715	0.360788	0.192579	-2.09207	0.821755	0.0840648	0.656873	0.644898	0.125786
HMPRNC0000_1688	ybgI	cds	-0.577326	1.05163	-0.162249	-0.769337	-1.71948	0.499645	0.456503	0.863934	0.110724	0.20734
HMPRNC0000_1689		cds	1.02365	1.02599	-0.904827	0.0845036	-0.859895	0.644326	0.714825	0.700093	0.94721	0.728809
HMPRNC0000_1690	rpoD	cds	-0.52495	3.26601	0.0852692	-0.469918	-3.64341	0.302287	0.00214381	0.871823	0.12842	0.00075542
HMPRNC0000_1691	dnaG	cds	0.377864	8.51614	-0.0354233	0.300287	-8.1255	0.603348	0.000422893	0.962303	0.49504	0.000703972
HMPRNC0000_1692	ydiA	cds	0.289984	2.51777	0.669661	0.940414	-1.45797	0.779913	0.157412	0.518208	0.0760776	0.405298
HMPRNC0000_1693		cds	0.397182	3.49125	-0.210137	0.255566	-3.21893	0.803543	0.177032	0.901331	0.770573	0.185495
HMPRNC0000_1694	glyS	cds	-1.02752	1.09699	-0.173724	-1.19994	-2.29424	0.0230614	0.0901723	0.702182	0.000184819	0.00278847
HMPRNC0000_1695	recO	cds	-0.971801	-0.428314	0.652333	-0.344877	0.174408	0.47062	0.787191	0.652621	0.601832	0.909449
HMPRNC0000_1696		ncrna	NA	NA	NA	NA	NA	NA	NA	NA	NA	NA
HMPRNC0000_1697	era	cds	-0.504757	2.84157	0.852881	0.320018	-2.4219	0.51104	0.0358388	0.274347	0.431677	0.0755031
HMPRNC0000_1698		cds	NA	-5.41201	-1.04312	4.19199	NA	NA	0.450371	0.897176	0.503162	NA
HMPRNC0000_1699		ncrna	NA	NA	NA	NA	NA	NA	NA	NA	NA	NA
HMPRNC0000_1700		cds	-4.16971	0.574507	4.91776	0.855821	0.352552	0.321726	0.842889	0.235626	0.55877	0.888878
HMPRNC0000_1701		cds	-0.551681	2.15983	0.652133	0.0592258	-1.95581	0.549357	0.171038	0.499858	0.900423	0.20063
HMPRNC0000_1702		cds	2.27255	-0.0912258	-0.767004	1.48607	1.68577	7.98978e-06	0.882564	0.113019	1.24614e-05	0.0121202
HMPRNC0000_1703		cds	2.48173	-0.74958	-0.901137	1.56263	2.45682	5.01152e-09	0.0863108	0.0138386	8.61849e-05	1.71611e-05
HMPRNC0000_1704		cds	1.22953	0.19659	-0.518797	0.706094	0.571278	0.044754	0.811338	0.396727	0.0583757	0.50594
HMPRNC0000_1705	yqeV	cds	-1.02713	2.04968	0.949061	-0.101221	-2.05504	0.115509	0.0457439	0.162393	0.762969	0.046956
HMPRNC0000_1706	yggJ	cds	0.0975769	1.66473	-0.565827	-0.527379	-2.01584	0.933026	0.430423	0.656019	0.431514	0.316782
HMPRNC0000_1707	prmA	cds	-0.0795823	0.888191	1.28757	1.15833	0.363516	0.93232	0.424618	0.153549	0.0152569	0.750925
HMPRNC0000_1708	dnaJ	cds	-2.24492	2.54405	3.23534	0.920591	-1.50485	0.0137093	0.029654	0.000270203	0.022207	0.200412
HMPRNC0000_1709		ncrna	NA	NA	NA	NA	NA	NA	NA	NA	NA	NA
HMPRNC0000_1710	dnaK	cds	-0.00659366	3.55845	1.66039	1.63431	-1.82707	0.987811	4.27963e-06	9.36772e-05	0.000144545	0.0113304
HMPRNC0000_1711	grpE	cds	0.976696	9.52745	1.23158	2.16897	-7.23278	0.104878	3.01325e-05	0.0398532	6.69839e-06	0.00123454
HMPRNC0000_1712		ncrna	NA	NA	NA	NA	NA	NA	NA	NA	NA	NA
HMPRNC0000_1713	hrcA	cds	-1.31165	5.5111	2.69121	1.33274	-4.08288	0.102056	0.0027619	0.00124235	0.0128907	0.0176121
HMPRNC0000_1714	hemN	cds	-7.16148	2.06592	8.31548	1.15026	-0.798671	0.0229591	0.38087	0.0059041	0.188422	0.72722
HMPRNC0000_1715	lepA	cds	-0.516686	-1.35299	-1.36964	-1.87714	-0.442155	0.416736	0.113641	0.0587739	3.05918e-06	0.609161
HMPRNC0000_1716	rpsT	cds	-0.600725	2.05764	1.67278	1.07661	-0.992237	0.327543	0.0107164	0.00300023	0.00729129	0.287875
HMPRNC0000_1717		cds	-0.921333	1.84744	1.35481	0.477034	-1.25675	0.71565	0.49298	0.602108	0.67926	0.611367
HMPRNC0000_1718	comEC	cds	0.740216	0.24542	-0.227907	0.514792	0.512004	0.789659	0.934647	0.936439	0.741026	0.840023
HMPRNC0000_1719		ncrna	NA	NA	NA	NA	NA	NA	NA	NA	NA	NA
HMPRNC0000_1720	comEB	cds	0.774974	3.17782	-0.311195	0.423414	-2.67203	0.531599	0.167255	0.807747	0.534896	0.236904
HMPRNC0000_1721	comEA	cds	0.0280678	-1.76359	-0.451958	-0.454389	1.3905	0.991604	0.503447	0.875933	0.752769	0.552592
HMPRNC0000_1722		ncrna	NA	NA	NA	NA	NA	NA	NA	NA	NA	NA
HMPRNC0000_1723		ncrna	NA	NA	NA	NA	NA	NA	NA	NA	NA	NA
HMPRNC0000_1724		cds	0.543314	6.9103	-0.990517	-0.44796	-7.29638	0.502146	0.0043451	0.255108	0.360106	0.00237068
HMPRNC0000_1725		ncrna	NA	NA	NA	NA	NA	NA	NA	NA	NA	NA
HMPRNC0000_1726		cds	-0.346579	-0.683206	0.0324639	-0.323304	0.441153	0.703531	0.533948	0.973146	0.540657	0.688178
HMPRNC0000_1727	nadD	cds	-0.00252884	4.02384	-1.01246	-0.925274	-4.93136	0.99783	0.083466	0.341494	0.11801	0.0280681
HMPRNC0000_1728		cds	-1.99614	3.94032	2.00037	0.0883568	-3.77993	0.290936	0.118036	0.308418	0.916273	0.123052
HMPRNC0000_1729	aroE	cds	-1.52693	6.81199	0.843115	-0.645987	-7.41746	0.121244	0.00494608	0.434411	0.184543	0.00196882
HMPRNC0000_1730		cds	-1.91427	1.79995	3.09339	1.19541	-0.5393	0.42421	0.446623	0.18706	0.192472	0.814012
HMPRNC0000_1731		ncrna	NA	NA	NA	NA	NA	NA	NA	NA	NA	NA
HMPRNC0000_1732		cds	-0.453797	2.13696	-0.983357	-1.38143	-3.44805	0.71514	0.362657	0.490095	0.0574215	0.127501
HMPRNC0000_1733		cds	1.06208	-3.76827	0.755662	1.25067	5.04439	0.894894	0.396728	0.915287	0.705038	0.0872546
HMPRNC0000_1734		cds	1.06208	NA	NA	-3.40196	5.04439	0.894894	NA	NA	0.569255	0.0872546
HMPRNC0000_1735		cds	1.21278	-4.02696	-1.06579	0.142455	4.24079	0.530342	0.0106056	0.60255	0.900065	0.00409294
HMPRNC0000_1736	pxpA	cds	1.46815	-7.10423	-2.57017	-1.24784	5.79039	0.532564	2.43932e-05	0.318747	0.450568	6.64479e-05
HMPRNC0000_1737	accC	cds	-0.0836264	-8.12184	-1.59102	-1.46057	6.63647	0.975101	3.76345e-06	0.63047	0.428404	3.18924e-07
HMPRNC0000_1738	accB	cds	-1.38866	-2.96453	1.36932	0.394532	3.02091	0.817632	0.606326	0.850058	0.880483	0.26149
HMPRNC0000_1739		cds	-5.62747	-0.510037	5.59095	0.0655232	0.627011	0.118684	0.841516	0.148459	0.957821	0.786919
HMPRNC0000_1740	dur1	cds	0.607881	-2.69256	-3.2075	-2.66798	0.0426788	0.825871	0.496967	0.342554	0.179385	0.986442
HMPRNC0000_1741		ncrna	NA	NA	NA	NA	NA	NA	NA	NA	NA	NA
HMPRNC0000_1742	udk	cds	0.175788	4.25131	-0.0172736	0.15422	-4.00901	0.801593	0.0141404	0.98096	0.692616	0.0205809
HMPRNC0000_1743		ncrna	NA	NA	NA	NA	NA	NA	NA	NA	NA	NA
HMPRNC0000_1744	yegQ	cds	0.752969	3.00947	0.124593	0.860646	-2.05346	0.136737	0.00128163	0.803157	0.00460002	0.0308744
HMPRNC0000_1745		cds	-0.383415	4.65795	0.000832788	-0.381443	-4.96878	0.694842	0.0403952	0.999359	0.49875	0.0281897
HMPRNC0000_1746		cds	-1.12974	4.40656	2.49198	1.22172	-3.10748	0.568911	0.0797656	0.191115	0.141255	0.202481
HMPRNC0000_1747		cds	1.91393	-0.75672	-0.958081	0.940958	1.74828	0.000626731	0.150843	0.0338287	0.076137	0.0269364
HMPRNC0000_1748		cds	-0.0796848	4.14904	-0.434553	-0.555481	-4.56985	0.891253	0.00718589	0.493363	0.137748	0.00238992
HMPRNC0000_1749	alaS	cds	-0.243505	0.505514	0.0369222	-0.208588	-0.629344	0.612283	0.427866	0.940437	0.467177	0.350593
HMPRNC0000_1750	yrrC	cds	0.0335542	4.20974	-0.271764	-0.258147	-4.36366	0.960378	0.01602	0.703623	0.511331	0.0118823
HMPRNC0000_1751		cds	0.245265	-1.38961	-3.67846	-3.18117	-2.22265	0.898799	0.775528	0.1574	0.0310904	0.363942
HMPRNC0000_1752		cds	-3.23739	-2.17504	2.21307	-0.877068	1.49999	0.491598	0.549578	0.703881	0.667772	0.561431
HMPRNC0000_1753	trmU	cds	1.45505	0.775424	-0.67931	0.722813	0.056566	0.0188315	0.411497	0.277598	0.074102	0.951676
HMPRNC0000_1754		cds	-0.230121	-0.0589299	0.979517	0.662029	0.887237	0.831165	0.963665	0.377015	0.247828	0.459079
HMPRNC0000_1755	yhbW	cds	3.34927	5.54202	-1.04031	2.19088	-3.26455	0.00466037	0.0262972	0.343593	0.00655329	0.182678
HMPRNC0000_1756	csbD	cds	-4.17136	3.14093	-1.5617	-5.67053	-8.82547	0.000231978	0.245629	0.321861	1.41253e-10	0.000381391
HMPRNC0000_1757		cds	-0.886576	-4.23797	0.0753183	-0.806842	3.50137	0.240649	1.1678e-13	0.926595	0.0596499	1.53252e-08
HMPRNC0000_1758		cds	1.50171	-1.17395	-1.26021	0.20795	1.47769	0.0137734	0.122434	0.0462549	0.59865	0.0522631
HMPRNC0000_1759		cds	-0.819187	4.35071	1.88438	1.01871	-3.20216	0.652528	0.086668	0.29619	0.215889	0.188628
HMPRNC0000_1760	6S	ncrna	4.10061	-5.9411	-3.27682	0.80026	6.82083	1.46322e-09	4.2725e-45	8.86415e-25	0.130945	1.42174e-25
HMPRNC0000_1761	aspS	cds	1.38915	2.6559	0.30502	1.67288	-0.891045	0.0102967	0.00310238	0.553381	1.19871e-07	0.334815
HMPRNC0000_1762	hisS	cds	-0.124768	0.134235	1.17033	1.02808	0.976173	0.92973	0.931851	0.40517	0.128494	0.527231
HMPRNC0000_1763		ncrna	NA	NA	NA	NA	NA	NA	NA	NA	NA	NA
HMPRNC0000_1764	amiD5	cds	-0.417764	1.06727	0.772823	0.34847	-0.627143	0.604196	0.330641	0.349786	0.397292	0.569557
HMPRNC0000_1765	dtd	cds	0.467903	7.34782	-0.139797	0.294312	-6.96902	0.583536	0.00243222	0.874775	0.541781	0.00365187
HMPRNC0000_1766	relA	cds	-1.07783	0.637564	0.254975	-0.831928	-1.3911	0.0525943	0.411983	0.668755	0.00816868	0.081824
HMPRNC0000_1767	apt	cds	2.29256	4.50791	-3.1525	-0.80328	-5.27825	0.0135548	0.0723878	0.00207876	0.263769	0.0295457
HMPRNC0000_1768	recJ	cds	-0.303258	2.68838	0.508587	0.136737	-2.42288	0.713247	0.0866191	0.561497	0.771178	0.107664
HMPRNC0000_1769	secD	cds	-0.213547	3.06333	0.513681	0.276864	-2.68147	0.632125	0.000234408	0.259833	0.366785	0.00112379
HMPRNC0000_1770	tgt	cds	-0.11763	1.70589	-0.197234	-0.308054	-1.96875	0.842824	0.0858766	0.74839	0.386607	0.056867
HMPRNC0000_1771		ncrna	NA	NA	NA	NA	NA	NA	NA	NA	NA	NA
HMPRNC0000_1772	queA	cds	-0.193601	2.63604	-0.664858	-0.81519	-3.38776	0.790258	0.0834742	0.390635	0.100544	0.0288513
HMPRNC0000_1773	ruvB	cds	0.899491	-0.492246	-0.588548	0.274077	0.845461	0.114725	0.542207	0.323511	0.4631	0.266317
HMPRNC0000_1774		ncrna	-0.541871	1.72865	0.607655	0.0947949	-1.51799	0.753068	0.465341	0.736054	0.91301	0.506972
HMPRNC0000_1775	ruvA	cds	0.879311	4.97125	-0.399896	0.483311	-4.40992	0.228546	0.012294	0.590734	0.253724	0.0270253
HMPRNC0000_1776	pheB	cds	-1.21367	0.50862	0.708526	-0.496971	-0.954477	0.219032	0.695979	0.493944	0.381426	0.47647
HMPRNC0000_1777	cgtA	cds	-0.458193	0.984996	0.778042	0.301878	-0.594756	0.370015	0.16789	0.131341	0.39754	0.413924
HMPRNC0000_1778	rpmA	cds	0.714619	0.132213	-0.120429	0.589263	0.529139	0.0730715	0.77635	0.757209	0.0187429	0.309281
HMPRNC0000_1779		cds	0.226094	3.08269	-0.441267	-0.219759	-3.28993	0.687102	0.00418162	0.402464	0.64414	0.00551431
HMPRNC0000_1780	rplU	cds	0.692013	3.83128	-0.593738	0.0917375	-3.79237	0.0642141	7.68997e-08	0.0709822	0.771765	1.40815e-05
HMPRNC0000_1781	mreD	cds	-3.23132	3.89253	1.37508	-1.81745	-5.66614	0.0416205	0.123418	0.458962	0.00853931	0.0185038
HMPRNC0000_1782		cds	-1.20727	2.44073	-0.251472	-1.46896	-3.85312	0.345844	0.294892	0.863792	0.0329656	0.087155
HMPRNC0000_1783		cds	-4.60748	-1.95035	2.06436	-2.59461	-0.610834	0.0269075	0.297393	0.406788	0.00182866	0.726569
HMPRNC0000_1784		cds	-0.341882	2.06461	-0.336116	-0.718465	-2.70275	0.806763	0.378628	0.827056	0.338439	0.231536
HMPRNC0000_1785		cds	-2.16099	NA	NA	-6.48917	2.5469	0.689196	NA	NA	0.0702276	0.336816
HMPRNC0000_1786		cds	-0.426072	NA	NA	-4.78135	4.18023	0.950598	NA	NA	0.26774	0.138072
HMPRNC0000_1787	folC	cds	-0.509333	2.1429	0.158421	-0.382364	-2.43196	0.375073	0.0339752	0.791225	0.259082	0.0177861
HMPRNC0000_1788	valS	cds	-1.62975	2.15031	1.39876	-0.275444	-2.31505	0.00232479	0.0134883	0.0146049	0.390258	0.00490916
HMPRNC0000_1789		ncrna	NA	NA	NA	NA	NA	NA	NA	NA	NA	NA
HMPRNC0000_1790	Teg70	ncrna	-1.49486	1.53732	0.0732877	-1.39919	-2.83231	0.21841	0.45928	0.957716	0.0288675	0.16056
HMPRNC0000_1791	tag	cds	-1.96853	2.22465	-0.715921	-2.6736	-4.85822	0.214265	0.402078	0.715601	0.00171697	0.0439937
HMPRNC0000_1792	abrB	cds	-1.12448	4.40656	1.9335	0.732244	-3.57672	0.528807	0.0797656	0.280806	0.346496	0.140424
HMPRNC0000_1793		ncrna	NA	NA	NA	NA	NA	NA	NA	NA	NA	NA
HMPRNC0000_1794		cds	-6.23835	1.38654	5.69493	-0.366147	-1.74689	0.0664047	0.624425	0.137158	0.754709	0.477548
HMPRNC0000_1795	hemL	cds	0.920119	-0.126938	-0.644187	0.265814	0.493308	0.0973346	0.861042	0.255184	0.430614	0.512009
HMPRNC0000_1796	hemB	cds	0.43186	-1.24567	-0.103593	0.324437	1.63929	0.548943	0.106208	0.888272	0.429063	0.0408571
HMPRNC0000_1797	hemD	cds	2.40806	-0.459245	-2.45573	0.0254051	0.667588	0.0375706	0.822017	0.0541404	0.976457	0.708292
HMPRNC0000_1798	hemC	cds	-1.0173	0.330306	0.314532	-0.72995	-0.969574	0.111144	0.703368	0.648829	0.03514	0.263917
HMPRNC0000_1799	hemX	cds	-1.85725	2.8099	1.36906	-0.456586	-3.19529	0.0620104	0.111122	0.197187	0.342858	0.0692479
HMPRNC0000_1800	hemA	cds	-1.00178	0.318363	0.283346	-0.74173	-0.96926	0.00376094	0.47339	0.425052	0.00100744	0.0357351
HMPRNC0000_1801	yihA	cds	-6.71406	1.71314	6.01652	-0.469819	-2.18781	0.0397849	0.544008	0.105608	0.675481	0.372568
HMPRNC0000_1802		cds	0.161311	1.24823	-0.839041	-0.681662	-1.82549	0.724295	0.0994872	0.0768385	0.0235538	0.0222297
HMPRNC0000_1803		cds	1.17957	4.30336	-1.35465	-0.211063	-4.41377	0.182535	0.0597217	0.155391	0.705698	0.0492193
HMPRNC0000_1804		cds	1.06046	-0.210012	-1.45817	-0.407365	-0.0900256	0.00512479	0.683073	0.000144805	0.149425	0.869757
HMPRNC0000_1805		cds	-2.73072	2.44178	1.75703	-0.953384	-3.3013	0.0333852	0.23203	0.217821	0.0860314	0.0988994
HMPRNC0000_1806		cds	-1.74935	-0.654416	0.310738	-1.37939	-0.673393	0.135611	0.659356	0.820966	0.0290608	0.62513
HMPRNC0000_1807	rplT	cds	-0.0778622	3.5644	-1.11221	-1.21476	-4.68202	0.873062	0.00414583	0.0363687	0.000159701	0.000161739
HMPRNC0000_1808	rpmI	cds	-2.58824	5.64849	0.468758	-2.13231	-7.71763	0.00106174	0.011816	0.611667	4.51885e-07	0.000571238
HMPRNC0000_1809	infC	cds	-1.07697	4.01391	-0.320796	-1.42655	-5.33937	0.0276306	0.00125358	0.554299	1.91814e-06	1.5496e-05
HMPRNC0000_1810	lysP	cds	0.5987	-2.05374	-3.76296	-3.14246	-0.965515	0.448145	0.144097	0.000136538	1.48985e-07	0.448434
HMPRNC0000_1811	thrS	cds	-4.49299	1.25019	1.16189	-3.35765	-4.52909	1.46917e-17	0.135639	0.060788	2.40136e-23	1.42287e-07
HMPRNC0000_1812	dnaI	cds	0.981225	1.43556	-0.838186	0.155812	-1.14084	0.101853	0.209617	0.178044	0.675565	0.285473
HMPRNC0000_1813		cds	0.443438	1.61856	-1.20557	-0.733461	-2.2793	0.496943	0.200165	0.0900022	0.0764737	0.0698492
HMPRNC0000_1814	nrdR	cds	-2.31345	-1.15543	1.98893	-0.315672	0.919824	0.054482	0.288875	0.11867	0.557699	0.39903
HMPRNC0000_1815	gapA2	cds	-0.2429	0.651695	2.04963	1.7771	1.27534	0.798924	0.846612	0.00702706	0.0403992	0.728338
HMPRNC0000_1816	coaE	cds	0.621595	1.98479	0.190233	0.833711	-1.03838	0.510771	0.218363	0.844008	0.12811	0.499786
HMPRNC0000_1817	mutM	cds	1.0445	4.89798	0.154706	1.12652	-3.65701	0.205771	0.0143623	0.846727	0.0212377	0.0687294
HMPRNC0000_1818	polA	cds	-0.857583	4.78239	1.81023	0.917827	-3.75933	0.181298	0.00035904	0.00409578	0.00416661	0.00526333
HMPRNC0000_1819		ncrna	2.96164	-1.15257	-3.64887	-0.617945	0.562706	0.182204	0.731001	0.141868	0.722466	0.824159
HMPRNC0000_1820		cds	-1.09	2.86008	0.906524	-0.144052	-2.945	0.580032	0.271048	0.667238	0.876016	0.226743
HMPRNC0000_1821		ncrna	3.35276	-5.41201	-1.04312	2.32426	7.73806	0.680949	0.450371	0.897176	0.640381	0.0219077
HMPRNC0000_1822		cds	0.672728	-0.121963	0.859923	1.47053	1.68927	0.546032	0.919471	0.422189	0.0108989	0.163869
HMPRNC0000_1823		ncrna	NA	NA	NA	NA	NA	NA	NA	NA	NA	NA
HMPRNC0000_1824		cds	-0.760271	0.604749	1.41038	0.654008	0.141758	0.561164	0.698211	0.286066	0.288442	0.926691
HMPRNC0000_1825	icd	cds	2.17368	-3.09802	-1.14861	1.00654	4.19479	3.69316e-06	1.18466e-12	0.0107427	0.00944289	4.53081e-17
HMPRNC0000_1826	gltA	cds	1.74925	-2.04714	-0.219428	1.50676	3.66096	0.00945995	0.0013256	0.731321	0.00237037	1.40843e-07
HMPRNC0000_1827	cycA2	cds	0.674448	-1.06062	-1.58945	-0.904465	0.196844	0.109937	0.0527571	0.000327396	0.00306563	0.74461
HMPRNC0000_1828		cds	-0.448049	-6.93803	-8.82785	-9.25395	-2.26585	0.826734	0.394424	0.0163855	0.000327271	0.355155
HMPRNC0000_1829		cds	3.14833	-3.76827	-4.36304	-1.28139	2.97761	0.314744	0.396728	0.223869	0.63367	0.268366
HMPRNC0000_1830	pyk	cds	0.974073	0.0553427	-0.228928	0.732594	0.768945	0.00248271	0.892906	0.439661	0.00840015	0.0969144
HMPRNC0000_1831	pfkA	cds	-1.12532	-0.135721	0.793778	-0.343136	-0.134084	0.0384384	0.829147	0.154178	0.29928	0.844436
HMPRNC0000_1832	accA	cds	1.65211	1.5954	-2.68238	-1.01948	-2.51031	0.0133531	0.31017	0.0002836	0.0310864	0.100151
HMPRNC0000_1833	accD	cds	-0.217817	6.38975	0.73405	0.454943	-5.82272	0.791158	0.00457463	0.386844	0.304508	0.0091712
HMPRNC0000_1834	maeB	cds	-2.04765	3.81191	1.70251	-0.334172	-4.05411	0.0196447	0.029464	0.0696102	0.422743	0.0189293
HMPRNC0000_1835	dnaE	cds	0.188459	3.83798	0.073291	0.235425	-3.49061	0.707703	0.000598707	0.88737	0.474428	0.00160572
HMPRNC0000_1836		cds	-0.851277	-0.994474	1.28795	0.412339	1.5012	0.41821	0.328491	0.229129	0.417983	0.139012
HMPRNC0000_1837		cds	1.26626	3.60083	-1.00908	0.195859	-3.28033	0.130674	0.0755771	0.248308	0.704664	0.100694
HMPRNC0000_1838		ncrna	NA	NA	NA	NA	NA	NA	NA	NA	NA	NA
HMPRNC0000_1839		cds	1.13139	1.27409	-0.426447	0.685951	-0.513938	0.084967	0.198792	0.502918	0.153297	0.625903
HMPRNC0000_1840		cds	0.00138285	-2.66694	-3.61974	-3.52253	-0.836232	0.998724	0.0784689	0.0017365	5.82892e-07	0.509812
HMPRNC0000_1841	pepQ	cds	-0.631411	2.87604	0.204906	-0.441417	-3.21486	0.468694	0.102949	0.826139	0.34932	0.0645285
HMPRNC0000_1842		ncrna	1.27574	-2.24829	-2.35156	-0.966408	1.36236	0.269754	0.15146	0.0773593	0.242015	0.337049
HMPRNC0000_1843	ald2	cds	-0.759901	-4.72018	-0.271322	-1.01699	3.7761	0.308084	8.48693e-17	0.743027	0.0170905	7.56476e-11
HMPRNC0000_1844		ncrna	NA	NA	NA	NA	NA	NA	NA	NA	NA	NA
HMPRNC0000_1845		cds	0.129497	1.00832	1.66138	1.77469	0.730907	0.79838	0.055093	4.25314e-06	0.000457961	0.370026
HMPRNC0000_1846	ackA	cds	0.853712	-2.23233	-1.37151	-0.516746	1.72532	0.0421248	1.45872e-06	0.0012206	0.0796017	0.00203446
HMPRNC0000_1847		ncrna	NA	NA	NA	NA	NA	NA	NA	NA	NA	NA
HMPRNC0000_1848		cds	3.6552	1.81878	-2.68398	0.943607	-0.787157	3.3771e-06	0.301268	0.000790469	0.106007	0.650703
HMPRNC0000_1849	tpx	cds	2.34805	4.77719	-0.979679	1.34309	-3.33847	0.000220983	0.00571594	0.107632	0.00221909	0.0567078
HMPRNC0000_1850		cds	1.29764	5.07073	1.78344	3.10159	-1.9051	0.476562	0.040132	0.267046	0.000215893	0.437747
HMPRNC0000_1851	thiI	cds	3.01181	-1.3066	-1.28807	1.70146	3.10154	0.000529684	0.193788	0.128116	0.00272374	0.00226625
HMPRNC0000_1852		cds	-1.36231	0.00792721	0.762202	-0.498968	-0.371403	0.659357	0.997895	0.822371	0.733901	0.882049
HMPRNC0000_1853		ncrna	NA	NA	NA	NA	NA	NA	NA	NA	NA	NA
HMPRNC0000_1854		ncrna	NA	NA	NA	NA	NA	NA	NA	NA	NA	NA
HMPRNC0000_1855	ezrA	cds	-0.500799	2.91599	0.272552	-0.231112	-3.09364	0.320162	0.00177442	0.598162	0.420468	0.00144353
HMPRNC0000_1856		ncrna	NA	NA	NA	NA	NA	NA	NA	NA	NA	NA
HMPRNC0000_1857		cds	-2.4266	0.484334	3.16066	0.742515	0.394703	0.143659	0.76491	0.0567627	0.240861	0.800701
HMPRNC0000_1858		ncrna	-1.54606	3.40131	3.55751	2.01317	-1.29939	0.0359092	0.000395622	1.71199e-07	2.18389e-10	0.19137
HMPRNC0000_1859	rpsD	cds	2.10491	2.32649	-0.973642	1.11118	-1.07357	6.12776e-08	0.0140308	0.00873268	2.18605e-05	0.240115
HMPRNC0000_1860		cds	1.78619	NA	-7.95765	-6.2437	2.57451	0.629164	NA	0.154146	0.0907387	0.331671
HMPRNC0000_1861		cds	0.134857	NA	NA	-4.1602	4.99624	0.985528	NA	NA	0.369635	0.0891586
HMPRNC0000_1862		cds	2.19215	0.221785	-0.308064	2.03852	1.83314	0.461134	0.943489	0.91592	0.24053	0.480593
HMPRNC0000_1863		cds	-1.80999	0.199465	4.65134	2.66107	2.57451	0.750645	0.946767	0.274194	0.146315	0.331671
HMPRNC0000_1864	serA	cds	-5.84894	1.76946	6.11707	0.251247	-1.50005	0.0980043	0.51682	0.0934305	0.82838	0.54287
HMPRNC0000_1865		cds	0.504755	2.89197	0.444359	0.923051	-1.9357	0.737447	0.218342	0.765586	0.28034	0.398523
HMPRNC0000_1866	nagE	cds	-0.110806	-0.430563	-0.756766	-0.872839	-0.355861	0.868927	0.654961	0.301091	0.0320384	0.707981
HMPRNC0000_1867		cds	-0.912009	-0.868678	-0.916722	-1.76221	-0.821741	0.426092	0.58656	0.492465	0.00932039	0.595562
HMPRNC0000_1868		cds	-0.573253	0.420438	-0.19178	-0.754741	-1.07674	0.526891	0.758424	0.846655	0.193445	0.409688
HMPRNC0000_1869		ncrna	NA	NA	NA	NA	NA	NA	NA	NA	NA	NA
HMPRNC0000_1870		ncrna	NA	NA	NA	NA	NA	NA	NA	NA	NA	NA
HMPRNC0000_1871	tyrS	cds	0.336653	2.54636	0.657657	0.976514	-1.47588	0.74187	0.146561	0.518571	0.0700192	0.396017
HMPRNC0000_1872	sgtA	cds	-0.816915	-0.241549	-0.958399	-1.70991	-1.42544	0.652937	0.924431	0.656416	0.0992832	0.530986
HMPRNC0000_1873	sasI2	cds	-5.03614	2.05339	6.43263	1.2325	-0.806485	0.19337	0.442411	0.0679543	0.310656	0.745797
HMPRNC0000_1874		ncrna	NA	NA	NA	NA	NA	NA	NA	NA	NA	NA
HMPRNC0000_1875	fhs	cds	2.80939	0.0695387	-0.434946	2.35659	2.32488	3.60965e-12	0.871442	0.191309	1.36427e-09	8.84261e-05
HMPRNC0000_1876	acsA2	cds	-1.21859	-3.14565	1.97839	0.682128	3.91099	0.386505	0.000444932	0.156141	0.279402	2.20385e-05
HMPRNC0000_1877		cds	-1.65081	-4.04191	2.56817	0.862021	4.98011	0.395762	7.84524e-05	0.177708	0.305339	1.58336e-06
HMPRNC0000_1878	acuA	cds	-6.61147	2.98673	7.22125	0.678778	-2.24984	0.0193156	0.199313	0.0108579	0.361797	0.321302
HMPRNC0000_1879	acuC	cds	0.0326162	-1.07837	0.2829	0.336281	1.52436	0.97961	0.440413	0.832068	0.625957	0.245467
HMPRNC0000_1880	ccpA	cds	-0.156871	1.46009	1.12395	0.927544	-0.454145	0.834946	0.121921	0.107116	0.0535192	0.66911
HMPRNC0000_1881	aroF	cds	-0.661696	0.83563	-0.327187	-0.914723	-1.67903	0.496077	0.607617	0.769075	0.109043	0.269096
HMPRNC0000_1882		cds	-3.02095	1.29658	0.872742	-2.14957	-3.30482	0.00369855	0.410149	0.445159	0.00373873	0.0445886
HMPRNC0000_1883		cds	-2.49087	2.2198	-0.280328	-2.77635	-4.94157	0.000410318	0.118035	0.722138	3.9475e-07	0.000890078
HMPRNC0000_1884		cds	-0.38204	2.76065	-2.15463	-2.52486	-5.20593	0.610069	0.177872	0.0162842	1.44941e-06	0.00912651
HMPRNC0000_1885	murC	cds	-0.374334	6.621	0.332503	-0.054639	-6.59498	0.530311	0.000794412	0.590502	0.872662	0.000901195
HMPRNC0000_1886		cds	0.439201	5.08231	-0.413919	0.00122698	-5.04267	0.331983	9.32473e-06	0.332149	0.997208	4.27885e-05
HMPRNC0000_1887		cds	-0.31095	3.85647	0.0200685	-0.360876	-4.13459	0.78174	0.0909941	0.986475	0.562345	0.0672289
HMPRNC0000_1888		cds	-1.27245	4.36719	0.111483	-1.21982	-5.46338	0.192472	0.0575175	0.919826	0.0231668	0.0148582
HMPRNC0000_1889	pepA1	cds	0.716812	7.30284	-0.201665	0.463705	-6.74662	0.435494	0.00245813	0.819886	0.442956	0.00573567
HMPRNC0000_1890		cds	-6.56007	4.96916	7.43984	0.828287	-4.06885	0.0205767	0.0446503	0.00775769	0.244571	0.0929269
HMPRNC0000_1891		cds	0.136451	4.06144	-0.62475	-0.561169	-4.52775	0.918389	0.109061	0.667727	0.457087	0.0610446
HMPRNC0000_1892	trmB	cds	-1.98617	-0.92956	1.38598	-0.57984	0.420448	0.00702352	0.195899	0.0728675	0.139966	0.595495
HMPRNC0000_1893		cds	0.0921991	-0.375581	-0.568215	-0.44058	0.00756402	0.87927	0.654848	0.394516	0.277681	0.9925
HMPRNC0000_1894	dat	cds	-0.35643	1.20737	-0.752744	-1.08916	-2.22355	0.532229	0.232779	0.238889	0.00383002	0.0241838
HMPRNC0000_1895	pepV	cds	-1.45382	-2.24529	0.143809	-1.30078	1.02825	0.0165953	0.000178522	0.831776	0.000262124	0.0907872
HMPRNC0000_1896		cds	-3.21219	-0.0239401	0.102981	-3.20518	-2.96379	0.000828789	0.987569	0.931445	2.81587e-09	0.0346048
HMPRNC0000_1897	rsuA	cds	-2.33849	4.03309	1.63713	-0.745369	-4.69674	0.0609065	0.0762583	0.229109	0.177003	0.0361882
HMPRNC0000_1898		cds	1.23125	4.89696	-0.750994	0.475763	-4.33619	0.0823581	0.0136607	0.299906	0.261016	0.0293793
HMPRNC0000_1899		cds	-0.631319	-1.23247	0.467289	-0.197623	1.12995	0.645587	0.396301	0.749901	0.773184	0.418381
HMPRNC0000_1900	sasC	cds	-2.53901	-2.0191	0.572026	-1.99015	0.237338	0.123741	0.256209	0.769008	0.01104	0.878825
HMPRNC0000_1901		ncrna	NA	NA	NA	NA	NA	NA	NA	NA	NA	NA
HMPRNC0000_1902		cds	-0.774342	-1.22126	1.87721	1.10132	2.41807	0.62654	0.359032	0.231722	0.114931	0.0650596
HMPRNC0000_1903	leuS	cds	1.09538	0.761777	-0.612595	0.495349	-0.220411	0.042592	0.332189	0.258806	0.142552	0.791102
HMPRNC0000_1904		cds	2.9226	-1.41894	-1.52258	1.33784	2.87362	0.000123186	0.132809	0.0462793	0.0117147	0.00156233
HMPRNC0000_1905		cds	0.145688	1.28251	1.00517	1.07133	-0.103779	0.880381	0.317482	0.285237	0.0369989	0.935772
HMPRNC0000_1906		cds	0.643346	1.24789	1.49836	2.16483	1.02967	0.624568	0.432075	0.219849	0.000577191	0.51408
HMPRNC0000_1907	rot	cds	-3.72131	-1.42344	3.25477	-0.529039	0.985109	0.000772373	0.110083	0.0059462	0.226014	0.24821
HMPRNC0000_1908		cds	-2.28519	-0.880952	1.67635	-0.679406	0.30728	0.0352909	0.429988	0.158377	0.177783	0.77215
HMPRNC0000_1909	putA	cds	0.664183	-0.710775	-0.296537	0.345583	1.11839	0.315796	0.329411	0.632081	0.531588	0.204706
HMPRNC0000_1910	ribH	cds	7.27194	4.15715	-1.0406	6.26831	2.19509	5.0113e-08	0.07017	0.314454	5.25126e-10	0.355022
HMPRNC0000_1911	ribB	cds	5.57229	7.47527	0.642626	6.18935	-1.20061	9.21793e-10	0.000781557	0.359169	1.80258e-26	0.598379
HMPRNC0000_1912	ribE	cds	7.69949	2.62233	-1.65143	6.03784	3.51292	9.65973e-10	0.222134	0.100249	1.54273e-08	0.101264
HMPRNC0000_1913	ribD	cds	6.40743	3.76281	-0.144192	6.21023	2.54835	3.98355e-10	0.0316135	0.853634	6.3789e-19	0.164476
HMPRNC0000_1914		cds	-1.04225	-0.837355	-1.3572	-2.31926	-1.5106	0.679317	0.798152	0.657956	0.114404	0.540671
HMPRNC0000_1915		cds	-3.95468	-5.41201	-1.04312	-4.86687	0.562706	0.359725	0.450371	0.897176	0.0599679	0.824159
HMPRNC0000_1916	arsB	cds	1.81106	3.70474	-0.789735	0.964434	-2.65551	0.226912	0.146803	0.601943	0.277859	0.276537
HMPRNC0000_1917		cds	-0.90356	0.763056	0.429785	-0.501438	-1.17124	0.183808	0.426331	0.553652	0.168019	0.222774
HMPRNC0000_1918		cds	-2.8706	0.335148	4.16868	1.15843	1.09415	0.205652	0.865102	0.0592633	0.153598	0.541046
HMPRNC0000_1919		cds	-0.917992	1.04388	0.511607	-0.36966	-1.41417	0.717163	0.714897	0.852663	0.765713	0.566359
HMPRNC0000_1920		cds	-6.31816	-1.22645	4.91776	-1.26354	0.0754132	0.0612053	0.635461	0.235626	0.309724	0.973937
HMPRNC0000_1921		ncrna	NA	NA	NA	NA	NA	NA	NA	NA	NA	NA
HMPRNC0000_1922		cds	-2.40687	2.66117	3.34722	1.0335	-1.62543	0.406247	0.323105	0.248235	0.335927	0.508854
HMPRNC0000_1923		cds	-3.96262	-3.76827	0.755662	-3.69275	0.38583	0.36009	0.396728	0.915287	0.108391	0.878487
HMPRNC0000_1924		cds	-3.71502	-0.249911	2.33596	-1.40827	-1.04638	0.166623	0.920885	0.44603	0.180594	0.646735
HMPRNC0000_1925	dkgB	cds	1.22678	3.46412	1.19028	2.37389	-0.998258	0.173262	0.0225279	0.144512	5.40284e-07	0.520429
HMPRNC0000_1926		cds	-0.240555	2.69507	-0.0768579	-0.291614	-2.91466	0.727785	0.0478666	0.91621	0.470614	0.0331946
HMPRNC0000_1927	metK	cds	0.902664	3.95785	-0.734321	0.190569	-3.75407	0.112804	0.0036123	0.193886	0.624106	0.00815276
HMPRNC0000_1928	pckA	cds	-0.358687	-2.91924	1.58433	1.18413	4.24447	0.75353	3.2405e-08	0.00249967	0.158426	7.6983e-06
HMPRNC0000_1929		cds	3.7061	-0.453058	-3.49845	0.213101	0.785861	0.00267567	0.837448	0.00798833	0.828195	0.701852
HMPRNC0000_1930	ytkD	cds	-0.105032	-3.2571	-3.59618	-3.43405	-0.482476	0.968311	0.553208	0.310676	0.0754164	0.846579
HMPRNC0000_1931		cds	0.374512	2.05333	1.94441	2.1886	0.186977	0.863131	0.381191	0.323856	0.0245468	0.935641
HMPRNC0000_1932	menC	cds	-0.364474	1.94836	-0.759587	-1.06044	-2.96354	0.784497	0.411234	0.617128	0.16009	0.188981
HMPRNC0000_1933	menE	cds	-0.198882	2.40954	0.89403	0.746162	-1.5991	0.903682	0.303226	0.594133	0.350062	0.481768
HMPRNC0000_1934		cds	-3.4331	-3.76827	0.755662	-3.10741	1.01169	0.455786	0.396728	0.915287	0.190462	0.691809
HMPRNC0000_1935		cds	-0.656801	-0.753204	-0.228372	-0.856179	-0.0194375	0.363421	0.41483	0.778325	0.0491376	0.98227
HMPRNC0000_1936		cds	-0.178691	-3.59532	-0.741354	-0.91244	2.74127	0.754171	2.19823e-07	0.264101	0.0985726	1.10536e-06
HMPRNC0000_1937		cds	-3.46709	-1.08299	3.25459	0.00847534	1.22512	0.448479	0.745835	0.523391	0.996289	0.633195
HMPRNC0000_1938		cds	-1.7314	NA	NA	-6.17143	2.58751	0.763916	NA	NA	0.098785	0.329573
HMPRNC0000_1939		cds	1.73371	-5.41201	-5.87643	-4.10775	1.27517	0.552288	0.450371	0.133645	0.131736	0.619359
HMPRNC0000_1940		cds	-4.43462	-0.372181	4.03665	-0.461572	0.0103396	0.277627	0.903627	0.378432	0.765352	0.996711
HMPRNC0000_1941		cds	3.35276	NA	NA	-1.05745	7.73806	0.680949	NA	NA	0.896821	0.0219077
HMPRNC0000_1942		cds	-1.38866	NA	NA	-5.80666	3.02091	0.817632	NA	NA	0.131192	0.26149
HMPRNC0000_1943	hysA	cds	-0.999212	-5.41201	-1.04312	-1.93069	3.53493	0.87482	0.450371	0.897176	0.543016	0.197304
HMPRNC0000_1944		ncrna	NA	NA	NA	NA	NA	NA	NA	NA	NA	NA
HMPRNC0000_1945		cds	NA	NA	NA	NA	NA	NA	NA	NA	NA	NA
HMPRNC0000_1946		cds	NA	NA	NA	NA	NA	NA	NA	NA	NA	NA
HMPRNC0000_1947		cds	0.773058	-4.40803	-2.55904	-1.70963	2.81943	0.58684	0.00282058	0.127039	0.0762867	0.0339776
HMPRNC0000_1948	hsdM	cds	-3.84921	2.45279	2.32796	-1.38972	-3.78388	0.00430814	0.257152	0.138266	0.0304995	0.0603426
HMPRNC0000_1949		ncrna	NA	NA	NA	NA	NA	NA	NA	NA	NA	NA
HMPRNC0000_1950	splF	cds	2.10193	NA	NA	-2.30089	6.16712	0.794986	NA	NA	0.77612	0.0485467
HMPRNC0000_1951	splE	cds	-2.48899	-5.41201	-1.04312	-3.3587	2.16103	0.630479	0.450371	0.897176	0.239448	0.409874
HMPRNC0000_1952	splD	cds	0.134857	-1.74952	2.75934	2.89961	4.99624	0.985528	0.632073	0.608715	0.275453	0.0891586
HMPRNC0000_1953	splB	cds	0.413011	-3.76827	0.755662	0.495327	4.22759	0.958862	0.396728	0.915287	0.876178	0.13524
HMPRNC0000_1954		ncrna	NA	NA	NA	NA	NA	NA	NA	NA	NA	NA
HMPRNC0000_1955	splC	cds	NA	NA	NA	NA	NA	NA	NA	NA	NA	NA
HMPRNC0000_1956		cds	1.86755	NA	NA	-2.55679	6.14839	0.817134	NA	NA	0.706815	0.0485876
HMPRNC0000_1957		cds	-0.798203	-6.93803	-2.55923	-3.52404	3.06577	0.911411	0.394424	0.753447	0.381138	0.256288
HMPRNC0000_1958		cds	NA	NA	NA	NA	NA	NA	NA	NA	NA	NA
HMPRNC0000_1959		cds	NA	NA	NA	NA	NA	NA	NA	NA	NA	NA
HMPRNC0000_1960		cds	NA	NA	NA	NA	NA	NA	NA	NA	NA	NA
HMPRNC0000_1961		cds	NA	NA	NA	NA	NA	NA	NA	NA	NA	NA
HMPRNC0000_1962		cds	NA	NA	NA	NA	NA	NA	NA	NA	NA	NA
HMPRNC0000_1971		cds	0.247168	2.16821	-0.776186	-0.552723	-2.59232	0.81313	0.293901	0.49598	0.362367	0.197095
HMPRNC0000_1972	hemG	cds	-0.946731	2.73731	1.15783	0.178582	-2.43832	0.349678	0.122635	0.270257	0.713382	0.161181
HMPRNC0000_1973		ncrna	NA	NA	NA	NA	NA	NA	NA	NA	NA	NA
HMPRNC0000_1974	hemH	cds	0.0164865	5.41754	-0.544187	-0.500539	-5.8607	0.987853	0.0275706	0.640114	0.425597	0.015473
HMPRNC0000_1975		ncrna	NA	NA	NA	NA	NA	NA	NA	NA	NA	NA
HMPRNC0000_1976		ncrna	NA	NA	NA	NA	NA	NA	NA	NA	NA	NA
HMPRNC0000_1977	hemE	cds	-1.55733	5.34915	1.7008	0.132368	-5.13684	0.142245	0.0176278	0.121935	0.788936	0.0222017
HMPRNC0000_1978		cds	-1.26266	0.147193	2.40412	1.09101	1.03363	0.392408	0.916651	0.0945801	0.0809167	0.460944
HMPRNC0000_1979		cds	-1.54187	-0.148151	1.61093	0.0808408	0.320371	0.132482	0.89229	0.133177	0.864719	0.765894
HMPRNC0000_1980		cds	-2.66189	0.752113	0.369026	-2.2525	-2.88571	0.0189109	0.684531	0.787836	6.81232e-05	0.0976563
HMPRNC0000_1981	hit	cds	-2.9199	6.1797	2.47676	-0.374312	-6.52991	0.0275838	0.0118614	0.084168	0.500477	0.00649494
HMPRNC0000_1982		cds	-3.20542	-0.532435	1.71716	-1.48594	-0.85411	0.000102273	0.545534	0.0622339	0.00089168	0.340775
HMPRNC0000_1983		cds	-4.27917	1.14874	5.53128	1.14374	0.0326189	0.306213	0.679896	0.15191	0.404462	0.989634
HMPRNC0000_1984	prsA2	cds	-2.87054	3.91722	1.68336	-1.19082	-5.02152	3.44378e-06	0.00172803	0.011842	0.00134829	7.20859e-05
HMPRNC0000_1985		ncrna	NA	NA	NA	NA	NA	NA	NA	NA	NA	NA
HMPRNC0000_1986	cbf	cds	1.19242	0.50437	-0.539022	0.652015	0.220095	0.0250378	0.512683	0.314935	0.0603117	0.780361
HMPRNC0000_1987		cds	0.0462191	1.94997	0.45328	0.489865	-1.38554	0.912903	0.00200372	0.276773	0.106915	0.0388606
HMPRNC0000_1988		cds	1.58001	5.66113	-1.05534	0.487391	-5.07489	0.12318	0.0217926	0.320552	0.440176	0.0353629
HMPRNC0000_1989		ncrna	NA	NA	NA	NA	NA	NA	NA	NA	NA	NA
HMPRNC0000_1990		cds	0.831048	0.285431	0.202325	1.01735	0.821674	0.0885931	0.617794	0.667774	0.000913841	0.187789
HMPRNC0000_1991		cds	0.369698	2.7312	0.567901	0.916736	-1.73374	0.807307	0.238225	0.708781	0.22648	0.445158
HMPRNC0000_1992		cds	-3.80717	5.79244	1.85191	-1.93691	-7.68435	0.00179032	0.0178858	0.191088	0.000342391	0.00141894
HMPRNC0000_1993	vraR2	cds	2.30221	2.16197	-2.34767	-0.106628	-2.24614	0.13948	0.418236	0.155213	0.92143	0.360183
HMPRNC0000_1994		cds	0.27771	1.45116	0.00901594	0.148497	-1.14097	0.869352	0.552263	0.995954	0.872276	0.616755
HMPRNC0000_1995	yhcT	cds	1.78849	3.49662	-2.24252	-0.409032	-3.83489	0.0131658	0.106467	0.00749962	0.502028	0.054448
HMPRNC0000_1996	fumC	cds	0.674295	-0.871667	-0.239363	0.428408	1.38663	0.295762	0.235839	0.71433	0.314861	0.069384
HMPRNC0000_1997		cds	-4.58824	1.51635	5.87143	1.30775	-0.15536	0.253369	0.580119	0.115618	0.312443	0.950499
HMPRNC0000_1998		cds	1.86755	NA	NA	-2.55679	6.14839	0.817134	NA	NA	0.706815	0.0485876
HMPRNC0000_1999		cds	-1.77682	0.194633	-1.34951	-3.12185	-3.21704	0.00794874	0.864521	0.0834923	4.16345e-09	0.00594598
HMPRNC0000_2000		ncrna	NA	NA	NA	NA	NA	NA	NA	NA	NA	NA
HMPRNC0000_2001		cds	-2.41957	2.3877	1.84162	-0.525918	-2.94463	0.30057	0.376126	0.469721	0.601557	0.227303
HMPRNC0000_2002		cds	-0.304885	-0.0883532	-0.235408	-0.493456	-0.311389	0.752024	0.947077	0.823217	0.356694	0.808319
HMPRNC0000_2003	glnQ	cds	-8.44136	0.830342	-2.05086	-10.5569	-11.3222	2.5422e-12	0.770933	0.341774	3.25631e-42	1.98033e-06
HMPRNC0000_2004		cds	-15.7944	2.80572	7.25981	-8.82095	-11.3651	5.94567e-11	0.297531	0.0269326	2.20113e-46	1.86349e-06
HMPRNC0000_2005		cds	3.35276	-5.41201	-1.04312	2.32426	7.73806	0.680949	0.450371	0.897176	0.640381	0.0219077
HMPRNC0000_2006		cds	-2.4582	2.4055	1.99016	-0.428273	-2.74207	0.0717037	0.239917	0.174492	0.468106	0.172675
HMPRNC0000_2038	perR	cds	-1.61142	2.4096	1.49481	-0.128531	-2.46699	0.0146694	0.0206135	0.0286201	0.707262	0.020501
HMPRNC0000_2039		ncrna	NA	NA	NA	NA	NA	NA	NA	NA	NA	NA
HMPRNC0000_2040	pdxB	cds	1.62195	4.6516	-0.443077	1.14051	-3.41493	0.0414319	0.0194297	0.569153	0.0166647	0.0880781
HMPRNC0000_2041	bcp	cds	-2.96725	1.65282	4.84755	1.76514	0.202302	0.134488	0.348881	0.00870729	0.00696432	0.908378
HMPRNC0000_2042		cds	0.331488	5.12056	0.708214	0.996571	-4.01424	0.627231	0.00294223	0.297215	0.00836108	0.0190707
HMPRNC0000_2043		ncrna	2.81016	-2.17504	-2.68363	0.195386	2.5469	0.360483	0.549578	0.411921	0.929405	0.336816
HMPRNC0000_2044		cds	-0.692351	-0.341529	0.103094	-0.580919	-0.074782	0.512541	0.809983	0.9286	0.303752	0.954724
HMPRNC0000_2045	msbA	cds	2.35597	5.21613	-0.441378	1.85493	-3.23171	0.00164457	0.00938763	0.540404	8.14496e-05	0.105882
HMPRNC0000_2046		cds	-0.00530779	2.60719	-0.703592	-0.691798	-3.21096	0.996556	0.261563	0.60184	0.324129	0.155869
HMPRNC0000_2047	nth	cds	-0.349109	0.849435	-0.478526	-0.685316	-1.47777	0.879357	0.768064	0.852103	0.588071	0.550046
HMPRNC0000_2048		ncrna	NA	NA	NA	NA	NA	NA	NA	NA	NA	NA
HMPRNC0000_2049	yfhP	cds	-0.135713	-0.544564	1.23551	1.063	1.71743	0.875273	0.51518	0.141506	0.0165617	0.0497064
HMPRNC0000_2050		ncrna	-0.435252	1.65455	1.17265	0.746963	-0.770876	0.866905	0.545876	0.655661	0.542775	0.756494
HMPRNC0000_2051		cds	-0.632826	2.73616	1.81192	1.13967	-1.46044	0.648766	0.183465	0.184688	0.0697033	0.469075
HMPRNC0000_2052		cds	-0.338851	1.96671	1.83717	1.42468	-0.433688	0.802082	0.272	0.153028	0.0229739	0.807774
HMPRNC0000_2053		ncrna	NA	NA	NA	NA	NA	NA	NA	NA	NA	NA
HMPRNC0000_2054		cds	1.3959	4.2819	0.634885	1.9087	-2.28216	0.409674	0.0908618	0.691465	0.0315497	0.351362
HMPRNC0000_2055	mgt	cds	-2.43192	-8.13309	-1.94551	-4.04242	4.12794	0.295117	1.34309e-06	0.555342	0.00391193	0.00106928
HMPRNC0000_2056		ncrna	NA	NA	NA	NA	NA	NA	NA	NA	NA	NA
[truncated: 961 more rows]

## Sheet: Table S2
Table S2. Genes regulated in S. aureus ATCC BAA-39 in Lag and Log growth phases by 5 min exposure to FS-1
	*Mean - normalized counts of reads calculated by the program DESeq2;
	†Fchange - fold change values; statistically reliable (p <= 0.05) values >= 2.0 are shown bold red, and <= -2.0 are shown bold green.
Locus tag		Lag-phase			Log-phase		Gene	Product
	Mean*	FChange†	p-value	Mean	FChange	p-value
HMPRNC0000_0008	2.42217	-7.07253	0.0100973	2.88973	1.49841	0.334376	hutH	Histidine ammonia-lyase
HMPRNC0000_0018	23.042	2.96358	7.34682e-08	16.4501	1.78375	0.0439657	purA	Adenylosuccinate synthetase
HMPRNC0000_0026	9.75355	1.6546	0.177625	11.8161	2.02	0.0200982		Zn-dependent hydrolase YycJ/WalJ
HMPRNC0000_0027	0.920359	5.07579	0.0277416	6.49822	-1.1092	0.702518	sasH	Virulence-associated cell-wall-anchored protein SasH (LPXTG motif), 5'-nucleotidase
HMPRNC0000_0029	2.99141	-2.59352	0.0278407	3.24052	-1.28804	0.596706	rlmH	23S rRNA (pseudouridine(1915)-N(3))-methyltransferase
HMPRNC0000_0038	7.45558	9.71782	5.02091e-07	12.1972	1.66918	0.598816		DNA repair protein RadC
HMPRNC0000_0053	2.67548	3.56452	0.0462078	6.18739	2.47858	0.0122673		HMPRNC0000_0053
HMPRNC0000_0054	6.69152	2.79538	0.00192545	14.2786	2.49425	0.00110051	pre	plasmid recombination enzyme type 3
HMPRNC0000_0063	0.640695	-8.10328	0.0182026	0.735862	1.5222	0.567055		hypothetical protein
HMPRNC0000_0065	33.2927	-2.47172	3.71044e-08	123.997	-1.4357	0.126136		pyridine nucleotide-disulfide oxidoreductase
HMPRNC0000_0097	2.42248	-3.29878	0.0327861	30.0072	-1.92087	0.00839102		Oleate hydratase
HMPRNC0000_0101	6.52306	2.20082	0.012725	15.1478	-1.37786	0.171677	lctP2	L-lactate permease
HMPRNC0000_0106	3.74229	2.72597	0.0172207	0.263734	1.19839	0.873476	sirA	Siderophore staphylobactin ABC transporter, substrate-binding protein SirA
HMPRNC0000_0123	83.3113	-6.2802	2.9745e-08	262.237	-1.21899	0.442363	budC	2,3-butanediol dehydrogenase, S-alcohol forming, (R)-acetoin-specific / Acetoin (diacetyl) reductase
HMPRNC0000_0129	10.8022	2.0863	0.0068906	24.0605	1.50471	0.0709738	sodA	Superoxide dismutase (Mn), Superoxide dismutase (Fe)
HMPRNC0000_0130	15.5573	-7.34321	4.92232e-19	58.3294	-1.70795	0.174465	sasD	putative cell-wall-anchored protein SasD (LPXAG motif)
HMPRNC0000_0135	40.6364	-2.03469	8.50577e-06	78.039	-1.00488	0.965356	deoB	Phosphopentomutase
HMPRNC0000_0141	2.41951	-4.07374	0.00354676	4.94739	1.1911	0.630978	cpdB	2',3'-cyclic-nucleotide 2'-phosphodiesterase
HMPRNC0000_0154	0.159369	-1.09566	0.965996	2.71539	-2.61625	0.0247939		UDP-N-acetylglucosamine 4,6-dehydratase
HMPRNC0000_0169	38.9336	-3.48662	4.64743e-12	104.389	-1.05846	0.592933	aldB	Aldehyde dehydrogenase B
HMPRNC0000_0172	0.0282513	-2.73507	0.641384	0.879763	-4.16194	0.0498787		hypothetical protein
HMPRNC0000_0174	0.23967	1.41248	0.811553	0.838215	6.66667	0.0104726		5'UTR
HMPRNC0000_0177	0.509133	2.81841	0.29458	1.30176	6.75868	0.0124588	ssuC	ABC transporter, permease protein (cluster 10, nitrate/sulfonate/bicarbonate)
HMPRNC0000_0198	1.54744	3.90968	0.0289722	1.84166	-1.47775	0.466731		5'UTR
HMPRNC0000_0203	0.874172	-5.56651	0.022459	8.67524	1.21932	0.425168	murQ	N-acetylmuramic acid 6-phosphate etherase
HMPRNC0000_0204	1.4393	-3.74485	0.022331	18.6967	-1.09474	0.610013	sacX	PTS system, N-acetylmuramic acid-specific IIB/IIC component
HMPRNC0000_0227	3.80317	-5.54114	0.000132379	2.89061	2.75693	0.0717967		putative M23 peptidase domain protein
HMPRNC0000_0234	4.23512	-2.68529	0.017052	6.64508	-1.10309	0.764078		Inosose isomerase
HMPRNC0000_0236	2.37001	-4.47444	0.00381253	12.2708	-1.14495	0.66214	uhpT	Glycerol-3-phosphate transporter
HMPRNC0000_0241	13.1503	-2.17058	0.000528204	1000.29	1.0858	0.469806	pflB	Pyruvate formate-lyase
HMPRNC0000_0245	1.47262	3.78215	0.0396525	9.27251	1.74251	0.0407978	glpQ2	Glycerophosphoryl diester phosphodiesterase, periplasmic
HMPRNC0000_0260	13.1853	-2.4533	0.00690794	54.0995	1.34181	0.023886	hmpA	Flavohemoglobin / Nitric oxide dioxygenase
HMPRNC0000_0270	6.20078	-3.07167	0.000956951	13.6195	-1.7614	0.00755328	ispD	Sugar-phosphate cytidylyltransferase
HMPRNC0000_0271	11.6483	-3.71282	1.00057e-06	16.3001	-1.36789	0.13957	tarJ	Xylitol dehydrogenase
HMPRNC0000_0272	10.6258	-2.20751	0.00084873	21.0062	-1.42516	0.0537862		CDP-ribitol ribitolphosphotransferase
HMPRNC0000_0282	21.7751	-5.25104	2.77937e-15	47.1964	-1.76722	0.173522	lrgA	Antiholin-like protein LrgA
HMPRNC0000_0284	81.7906	-5.9231	1.2161e-20	209.302	-1.557	0.175982	lrgB	LrgA-associated membrane protein LrgB
HMPRNC0000_0289	1.31701	-1.93515	0.34859	5.97713	-2.21133	0.0136464	rbsK	Ribokinase
HMPRNC0000_0298	0.923772	5.46711	0.0380422	0.547582	-1.13326	0.88204		hypothetical protein
HMPRNC0000_0308	4.00364	3.24851	0.00527484	5.17267	-1.40353	0.343772	esaA	Putative secretion accessory protein EsaA/YueB and Bacteriophage SPP1 receptor
HMPRNC0000_0336	6.98713	-2.87267	0.00132169	27.982	-1.46521	0.108512		ABC transporter, permease protein
HMPRNC0000_0337	4.82575	-4.59631	1.06757e-05	21.1188	-1.79325	0.0405273	lolD	ABC transporter, ATP-binding protein
HMPRNC0000_0354	5.6545	-2.1558	0.031726	5.22713	-1.28517	0.406066		Luciferase-like monooxygenase in lipoylation-related cluster
HMPRNC0000_0367	10.1831	-2.08584	0.0325707	2.72259	1.05265	0.909345		Transcriptional regulator, MarR family
HMPRNC0000_0372	4.18487	3.53463	0.00278707	18.536	1.06418	0.875414		Luciferase-like monooxygenase YhbW
HMPRNC0000_0410	82.8157	2.54242	5.88839e-10	83.0876	-1.15184	0.481128	rpsF	SSU ribosomal protein S6p
HMPRNC0000_0411	113.398	2.33035	1.06048e-05	121.228	-1.36879	0.0709129	ssb2	Single-stranded DNA-binding protein
HMPRNC0000_0418	1.84147	1.29192	0.67814	6.28313	2.28928	0.00651901		hypothetical protein
HMPRNC0000_0419	24.9182	-2.17354	4.90588e-06	108.659	-1.61314	0.18099		hypothetical protein
HMPRNC0000_0421	0.652638	-5.52013	0.159245	0.601081	-6.26385	0.0461329		hypothetical protein
HMPRNC0000_0425	44.7335	-2.02146	0.000637949	57.7478	-1.13943	0.573068	ahpC	Alkyl hydroperoxide reductase protein C
HMPRNC0000_0427	2.98709	3.36077	0.0186055	8.38549	1.23914	0.468912		L-cystine uptake protein TcyP, sodium:anion symporter family
HMPRNC0000_0431	22.3447	-2.84735	3.33976e-07	102.104	-1.51499	0.0523158		hypothetical protein
HMPRNC0000_0433	6.08297	2.35929	0.00888091	26.7617	1.10029	0.624125	pbuX	Xanthine permease
HMPRNC0000_0438	0.0301817	-2.73507	0.641384	0.602298	-7.20064	0.0487976		Pathogenicity island SaPIn2
HMPRNC0000_0442	6.60614	-8.75975	1.4818e-05	9.05434	1.8992	0.0213505	ytfG	hypothetical protein
HMPRNC0000_0460	0.599996	-8.92301	0.0200242	0.767723	-1.56131	0.542924		hypothetical protein
HMPRNC0000_0461	0.90825	-5.29193	0.0415853	0.680336	2.3059	0.309535		hypothetical protein
HMPRNC0000_0474	7.43257	2.84151	0.00126727	3.63097	1.68467	0.356689		Sodium-dependent transporter
HMPRNC0000_0480	21.252	4.36247	9.37785e-09	57.4588	1.09861	0.64131	sle	Autolysin precursor
HMPRNC0000_0488	2.55594	-1.12631	0.803007	9.22011	2.25134	0.00298828	gltD	Glutamate synthase (NADPH) small chain
HMPRNC0000_0490	76.1778	-5.11316	2.75771e-30	35.0483	-2.27071	0.0531274	treP	PTS system, trehalose-specific IIB component / PTS system, trehalose-specific IIC component
HMPRNC0000_0491	30.6833	-2.15192	0.000112627	10.7136	-1.23864	0.402733	treC	Trehalose-6-phosphate hydrolase
HMPRNC0000_0493	131.132	-2.22208	0.00152313	505.796	-2.03414	0.0501285		Bacterial signal recognition particle RNA
HMPRNC0000_0500	170.106	-2.24736	0.000424073	278.918	-1.97332	0.0571423		HMPRNC0000_0503
HMPRNC0000_0505	4.06	2.58609	0.0299399	4.574	1.26909	0.526726		DNA polymerase III delta prime subunit
HMPRNC0000_0509	3.88382	2.56768	0.0197607	6.25485	1.44835	0.195311		tRNA(1)(Val) (adenine(37)-N(6))-methyltransferase
HMPRNC0000_0519	30.6526	-2.70631	1.81174e-08	144.11	-1.67673	0.0392044	yjgF	RidA/YER057c/UK114 superfamily protein
HMPRNC0000_0520	40.412	-3.12432	1.33598e-11	172.36	-1.55494	0.0684597	spoVG	DNA-binding protein SpoVG
HMPRNC0000_0524	4.43097	1.05908	0.862261	6.70054	2.167	0.0218734	pth	Peptidyl-tRNA hydrolase
HMPRNC0000_0530	3.79822	2.22526	0.0454666	9.19991	-1.08352	0.759753		Ribosome-associated heat shock protein implicated in the recycling of the 50S subunit (S4 protein)
HMPRNC0000_0538	22.9421	2.07597	6.32446e-05	33.2055	1.44327	0.298691	hslO	33 kDa chaperonin HslO
HMPRNC0000_0560	0.558708	3.25367	0.160127	1.12157	4.38768	0.028183		Transcriptional regulator of pyridoxine metabolism / Pyridoxamine phosphate aminotransferase
HMPRNC0000_0568	199.366	2.34796	0.00804913	544.805	1.37641	0.524151	clpC	ATP-dependent Clp protease, ATP-binding subunit ClpC
HMPRNC0000_0569	13.8062	2.85339	1.04853e-05	23.0015	1.57608	0.0495831	radA	DNA repair protein RadA
HMPRNC0000_0571	33.6948	2.86641	1.08483e-09	40.9842	1.44641	0.19313	gltX	Glutamyl-tRNA synthetase and Glutamyl-tRNA(Gln) synthetase
HMPRNC0000_0575	9.32193	2.6622	0.000631648	21.5212	1.42246	0.0918758	rlmB	23S rRNA (guanosine(2251)-2'-O)-methyltransferase
HMPRNC0000_0577	2.87855	2.40358	0.0575119	5.20123	2.52713	0.00891715		hypothetical protein
HMPRNC0000_0582	166.096	2.32474	1.25633e-24	152.663	-1.43632	0.0517787	rplJ	LSU ribosomal protein L10p (P0)
HMPRNC0000_0585	430.957	2.14603	0.00121407	762.938	-1.13459	0.477933	rpoB	DNA-directed RNA polymerase subunit B
HMPRNC0000_0593	0.688999	1.87775	0.376803	0.611161	5.61886	0.0383711		N-acetyl-L,L-diaminopimelate deacetylase
HMPRNC0000_0594	59.8016	-2.04978	3.75322e-08	106.823	-1.29261	0.0222337	kbl	2-amino-3-ketobutyrate coenzyme A ligase
HMPRNC0000_0600	3.07975	3.57297	0.0105944	1.7802	1.07879	0.874623		Deoxyadenosine kinase and Deoxycytidine kinase
HMPRNC0000_0603	2.25107	-1.38267	0.4622	4.04724	2.46055	0.0309355		Hydrolase, HAD superfamily
HMPRNC0000_0606	4.21751	-2.40671	0.0336112	11.9238	-1.10332	0.719442	sdrC	adhesin SdrC
HMPRNC0000_0613	5.96009	1.14001	0.700886	6.2572	2.37811	0.00668637		GTP cyclohydrolase I type 2
HMPRNC0000_0614	9.61876	1.41681	0.165965	16.8643	2.32315	0.00127925		GTP cyclohydrolase I type 2
HMPRNC0000_0615	11.255	1.84407	0.00804175	17.5844	2.1322	0.0194837		N-acetylglucosaminyl-L-malate N-acetyl hydrolase
HMPRNC0000_0622	16.751	-2.13283	9.41896e-05	42.049	-1.59831	0.00851868	proP	L-Proline/Glycine betaine transporter ProP
HMPRNC0000_0628	11.4638	-8.91958	2.31998e-13	61.1634	1.15043	0.600531		hypothetical protein
HMPRNC0000_0630	2.47927	-3.13907	0.031973	1.59374	-1.10992	0.837041	ung	Uracil-DNA glycosylase, family 1
HMPRNC0000_0641	15.5745	-1.35066	0.123992	21.7958	-2.16548	0.000467608		Phosphomevalonate kinase
HMPRNC0000_0644	19.1233	26.4256	1.71299e-15	51.2981	1.80499	0.59432	merA2	Putative Dihydrolipoamide dehydrogenase/Mercuric ion reductase
HMPRNC0000_0645	10.5219	17.0013	3.54889e-10	20.2613	2.1893	0.439978		hypothetical protein
HMPRNC0000_0661	2.81361	2.28829	0.0726568	5.62844	2.88637	0.0152605		hypothetical protein
HMPRNC0000_0664	2.95669	2.8799	0.0242286	33.7272	1.26781	0.171983	adhP	Alcohol dehydrogenase
HMPRNC0000_0668	2.11237	1.73326	0.289491	2.65683	2.87223	0.0303198	btuF	ABC transporter, substrate-binding protein (cluster 8, B12/iron complex)
HMPRNC0000_0673	68.978	-5.22762	8.83498e-24	173.043	-1.70934	0.100747		hypothetical protein
HMPRNC0000_0689	12.5996	2.048	0.0053484	49.4027	1.35487	0.195623		Na+/H+ antiporter
HMPRNC0000_0690	23.0346	-3.49497	4.23762e-07	62.9626	-1.32426	0.276541	sitC	Manganese ABC transporter, periplasmic-binding protein SitA
HMPRNC0000_0691	9.41493	-4.05509	4.09875e-08	31.8289	-1.90412	0.0013743	sitD	Manganese ABC transporter, inner membrane permease protein SitD
HMPRNC0000_0692	7.87808	-3.49442	0.000111664	17.0126	-1.54952	0.124809		Manganese ABC transporter, ATP-binding protein SitB
HMPRNC0000_0694	4.98162	-4.17983	4.6138e-05	5.5666	-1.11466	0.731691		hypothetical protein
HMPRNC0000_0702	3.5796	3.34715	0.0307226	3.33524	1.74947	0.196219	dacB	D-alanyl-D-alanine carboxypeptidase / Penicillin binding protein PBP4
HMPRNC0000_0704	23.0822	-2.46208	2.97086e-05	36.7752	1.28138	0.109968	abcA	Efflux ABC transporter, permease/ATP-binding protein
HMPRNC0000_0714	8.24015	-4.77215	6.03033e-05	12.6814	1.03556	0.896946	dhaK	Phosphoenolpyruvate-dihydroxyacetone phosphotransferase, dihydroxyacetone binding subunit DhaK
HMPRNC0000_0715	4.11333	-4.01871	0.00391075	8.74882	-1.05605	0.846712	dhaL	Phosphoenolpyruvate-dihydroxyacetone phosphotransferase, ADP-binding subunit DhaL
HMPRNC0000_0716	2.77806	-3.12066	0.0244216	3.60178	1.51158	0.341531		Phosphoenolpyruvate-dihydroxyacetone phosphotransferase, subunit DhaM, DHA-specific IIA component
HMPRNC0000_0718	22.246	2.21197	3.91881e-05	36.3393	1.50003	0.0114775		hypothetical protein
HMPRNC0000_0719	4.06524	2.89525	0.0152079	6.33666	1.73178	0.0579936		Lipase LipA
HMPRNC0000_0721	4.00639	2.44593	0.030805	8.14824	1.34467	0.245423		hypothetical protein
HMPRNC0000_0725	4.26238	1.71472	0.123789	12.0142	2.12665	0.00320537		Two-component sensor histidine kinase BceS
HMPRNC0000_0726	10.6731	-3.83175	7.91009e-06	49.1079	-1.76441	0.164637	vraF	Bacitracin export ATP-binding protein BceA
HMPRNC0000_0727	27.3522	-4.73599	1.6214e-18	69.4152	-1.80621	0.0474115	vraG	Bacitracin export permease protein BceB
HMPRNC0000_0730	22.179	2.81309	8.69361e-08	57.9593	1.03468	0.856254	amiD7	Secretory antigen precursor SsaA
HMPRNC0000_0740	6.90258	2.53666	0.00709725	14.8598	1.4386	0.187065	setB	Sugar efflux transpoter
HMPRNC0000_0741	1.68154	3.26916	0.0453856	4.46135	1.60745	0.196362		putative membrane protein
HMPRNC0000_0748	8.74843	-2.30574	0.00158493	18.8389	-1.23486	0.419602		Lysine decarboxylase family
HMPRNC0000_0749	2.86179	-2.68251	0.0140541	10.4273	-1.64769	0.0457117		hypothetical protein
HMPRNC0000_0750	18.6201	-6.00174	1.28559e-15	52.3624	-1.53218	0.164785		hypothetical protein
HMPRNC0000_0761	0.169945	-2.01651	0.591348	0.77615	-8.83489	0.031497		HMPRNC0000_0764
HMPRNC0000_0763	0.792984	4.69836	0.0396136	2.64785	-1.34975	0.485595		hypothetical protein
HMPRNC0000_0765	3.92773	3.69338	0.00566908	10.5086	1.17151	0.59445	norA	MFS-type transporter quinolone resistance protein NorA
HMPRNC0000_0767	1.14941	4.47882	0.0276314	2.03473	3.33127	0.0411482		hypothetical protein
HMPRNC0000_0769	3.25947	6.06859	0.000461946	28.1718	2.84984	0.0697572	lacR2	Transcriptional repressor of the fructose operon, DeoR family
HMPRNC0000_0771	10.0291	6.08209	4.26821e-08	66.7291	1.90639	0.405564	pfkB	1-phosphofructokinase
HMPRNC0000_0772	32.7484	5.37633	3.99928e-13	238.426	1.80722	0.404499	fruA	PTS system, fructose-specific IIA/IIB/IIC component
HMPRNC0000_0773	6.98068	-1.32732	0.420583	5.43827	4.88146	4.41382e-05	nagA	N-acetylglucosamine-6-phosphate deacetylase
HMPRNC0000_0775	6.84397	-3.12739	0.00385396	21.9554	-2.09927	0.0215391	dkgB2	oxidoreductase of aldo/keto reductase family, subgroup 1
HMPRNC0000_0776	7.70389	-2.48176	0.002739	24.4746	-1.60599	0.0744598	yfdH	CsbB stress response protein
HMPRNC0000_0780	1.21691	3.32951	0.060371	15.3948	2.05008	0.00346539		hypothetical protein
HMPRNC0000_0784	2.50481	4.86781	0.00572544	4.83127	-1.53473	0.176415	queE	7-carboxy-7-deazaguanine synthase
HMPRNC0000_0794	13.1794	3.2029	4.18149e-06	20.5008	1.60912	0.268104	yjjK	Bis-ABC ATPase Uup
HMPRNC0000_0803	9.0663	-4.42424	2.68866e-06	28.4623	-1.42584	0.083364	bmrU	Transcription regulator (contains diacylglycerol kinase catalytic domain)
HMPRNC0000_0805	2.77032	3.2812	0.0151697	3.99664	-1.04615	0.901469	queF	NADPH-dependent 7-cyano-7-deazaguanine reductase
HMPRNC0000_0810	2.49943	10.032	0.000154358	2.48633	1.1344	0.779393	ceuB	Iron compound ABC uptake transporter permease protein
HMPRNC0000_0811	1.94733	6.76914	0.00357288	1.68326	1.91059	0.264305		Iron compound ABC uptake transporter permease protein
HMPRNC0000_0812	3.52374	4.68349	0.00158388	1.03385	4.84871	0.0321142		Iron compound ABC uptake transporter ATP-binding protein
HMPRNC0000_0813	24.7137	2.41888	4.66049e-07	4.32022	-1.30644	0.405646		Iron compound ABC uptake transporter substrate-binding protein
HMPRNC0000_0818	2.55806	-2.8601	0.0270934	5.1486	-1.68881	0.12583		hypothetical protein
HMPRNC0000_0829	9.967	-2.26667	0.00061671	8.89168	1.77243	0.0744002		protein co-occurring with transport systems
HMPRNC0000_0834	86.6239	-4.61402	2.84642e-07	89.6354	-1.40928	0.191153	raiA	Ribosome hibernation promoting factor Hpf
HMPRNC0000_0840	1.84795	-1.24648	0.696707	2.81418	2.63542	0.0435503		Nucleotidase YfbR, HD superfamily
HMPRNC0000_0842	47.0113	-3.97178	1.29833e-24	45.3899	-1.493	0.0180255	uvrB	Excinuclease ABC subunit B
HMPRNC0000_0843	66.455	-2.40522	6.0414e-07	70.398	1.00883	0.938634	uvrA	Excinuclease ABC subunit A
HMPRNC0000_0852	7.58556	2.25663	0.00569875	21.1137	1.63534	0.0413989	yhbJ	RNase adapter protein RapZ
HMPRNC0000_0861	70.2202	1.25114	0.219513	112.459	2.12369	0.0317177	pgk	Phosphoglycerate kinase
HMPRNC0000_0863	77.8307	1.24567	0.0408369	137.061	2.1899	0.0180616	tpiA	Triosephosphate isomerase
HMPRNC0000_0864	116.739	1.37745	0.0628338	204.715	2.02933	0.0333074	gpmI	2,3-bisphosphoglycerate-independent phosphoglycerate mutase
HMPRNC0000_0868	7.81079	2.21637	0.0120843	19.3803	1.09125	0.620266	secG	Protein translocase membrane subunit SecG
HMPRNC0000_0882	0.267853	-2.03893	0.471184	2.30712	3.8778	0.0197765		Phage-encoded chromosome degrading nuclease YokF
HMPRNC0000_0890	2.07714	-4.42769	0.00553814	21.4598	-2.36187	0.015548		hypothetical protein
HMPRNC0000_0891	3.04424	-7.67869	0.00112424	18.1602	-2.01168	0.0483364		hypothetical protein
HMPRNC0000_0895	1.97238	-3.26775	0.0315337	10.6509	-1.61631	0.053475	osmC	Organic hydroperoxide resistance protein
HMPRNC0000_0909	8.86097	1.88102	0.0152545	15.101	-2.28674	0.0242368		HMPRNC0000_0912
HMPRNC0000_0924	8.49757	-3.23964	0.0052692	5.34992	1.07345	0.813929		hypothetical protein
HMPRNC0000_0925	11.3083	-2.39323	0.00227018	7.38186	-1.37848	0.267627		hypothetical protein
HMPRNC0000_0926	2.029	-3.43868	0.0262861	1.12808	-1.54255	0.530968		hypothetical protein
HMPRNC0000_0927	0.76633	-7.97974	0.0465683	0.634719	1.86217	0.433679		hypothetical protein
HMPRNC0000_0930	1.29866	-10.441	0.00978895	0.66385	1.26161	0.760432		hypothetical protein
HMPRNC0000_0931	2.46286	-4.92319	0.00252203	1.15037	2.91399	0.125881		Putative terminase, superantigen-encoding pathogenicity islands SaPI
HMPRNC0000_0935	4.08874	4.056	0.00206181	18.6606	1.02514	0.892719		membrane protein
HMPRNC0000_0953	0.348261	1.00742	0.993892	1.3003	-5.77611	0.00560989		hypothetical protein
HMPRNC0000_0954	7.68765	-2.31544	0.00149657	10.7685	-1.59677	0.0312795	pdxp	phosphatase
HMPRNC0000_0957	59.7016	-2.15634	3.20437e-10	189.669	-1.27656	0.380173	dltA	D-alanine--poly(phosphoribitol) ligase subunit 1
HMPRNC0000_0961	7.64094	2.16624	0.00714728	12.2237	1.87731	0.0255123		NifU domain protein
HMPRNC0000_0969	9.46503	5.00009	3.76715e-07	11.6729	2.11958	0.132064	yuiF	Histidine permease YuiF
HMPRNC0000_0970	3.86141	1.60085	0.215738	4.31102	2.39722	0.0441715	ybdB	1,4-dihydroxy-2-naphthoyl-CoA hydrolase in menaquinone biosynthesis
HMPRNC0000_0978	23.1982	2.85132	4.09801e-07	64.9816	-1.27533	0.0675117	mnhD	Na(+) H(+) antiporter subunit D
HMPRNC0000_0979	3.82056	2.22455	0.0427942	12.9354	1.04772	0.816092	mnhC	Na(+) H(+) antiporter subunit C
HMPRNC0000_0986	12.7333	1.2665	0.414035	24.1618	2.08153	0.0108705	nemA	Putative NADH-dependent flavin oxidoreductase
HMPRNC0000_0987	50.4917	-4.48108	2.1133e-31	149.719	-1.07597	0.440149	rocD	Acetylornithine aminotransferase 2
HMPRNC0000_0988	92.6419	-2.91584	2.31463e-20	269.051	-1.10232	0.277676	gluD	NAD-specific glutamate dehydrogenase
HMPRNC0000_0990	37.9987	-6.59878	5.27892e-06	3.78692	1.88626	0.106795	argH	Argininosuccinate lyase
HMPRNC0000_0991	20.3022	-5.45496	6.62428e-06	0.794063	1.14332	0.857571	argG	Argininosuccinate synthase
HMPRNC0000_0999	18.3588	2.28622	0.00014071	66.5852	1.13767	0.306025	addA	ATP-dependent helicase/nuclease AddAB, subunit A
HMPRNC0000_1001	56.7172	-2.02866	4.25532e-08	84.2412	-1.04824	0.656117	fahA	Fumarylacetoacetate hydrolase family protein
HMPRNC0000_1005	6.04851	2.47804	0.00443268	10.7169	2.50281	0.00530564	yitU	haloacid dehalogenase hydrolase
HMPRNC0000_1008	298.93	3.26832	1.35463e-09	596.451	1.47301	0.554396	clpB	ATP-dependent Clp protease
HMPRNC0000_1010	0.331197	-1.38331	0.788011	0.998687	4.8642	0.0470697		Transcriptional regulator, LysR family
HMPRNC0000_1021	7.19848	-3.09675	6.67083e-05	43.0616	-1.5938	0.101013	oppD	Oligopeptide transport ATP-binding protein OppD
HMPRNC0000_1022	3.79868	-2.45058	0.0224614	15.9268	-1.17202	0.501414	oppF3	Oligopeptide transport ATP-binding protein OppF
HMPRNC0000_1023	8.39929	-2.25668	0.00369209	60.0099	-1.3313	0.102047	oppA2	Oligopeptide ABC transporter, periplasmic oligopeptide-binding protein OppA
HMPRNC0000_1033	11.4836	1.36604	0.167845	18.7654	2.55607	0.00273963		Oligoendopeptidase F
HMPRNC0000_1037	2.14923	-4.67552	0.00695966	4.29868	-1.25324	0.494542	cyaA	Adenylate cyclase
HMPRNC0000_1041	3.05135	2.68709	0.0317363	5.29422	2.0563	0.036082	yjbO	ribosomal large subunit pseudouridine synthase D
HMPRNC0000_1043	13.5773	2.14942	0.00896715	31.4516	-1.03834	0.817464	kefC	Na+/H+ antiporter
HMPRNC0000_1047	1.80358	1.41315	0.556518	3.26301	-2.12631	0.0474054		Putative sodium/proton-dependent alanine carrier protein YrbD
HMPRNC0000_1050	26.9997	-2.69328	3.72974e-09	58.8064	-1.22215	0.243418		2H phosphoesterase superfamily protein Bsu1186 (yjcG)
HMPRNC0000_1051	6.43833	2.39038	0.00696841	14.0277	1.36658	0.255865		MFS-type transporter
HMPRNC0000_1053	11.6688	2.55736	7.34513e-05	14.268	1.34783	0.124921	murE	UDP-N-acetylmuramoylalanyl-D-glutamate--L- lysine ligase
HMPRNC0000_1055	22.0966	2.15648	9.63156e-06	28.6354	1.09155	0.55133	prfC	Peptide chain release factor 3
HMPRNC0000_1057	4.82499	3.98846	0.00115677	6.11072	1.02193	0.94864	htrA	Serine protease, DegP/HtrA family
HMPRNC0000_1058	7.99801	2.49785	0.00672542	11.7607	-1.19435	0.47619	ntpJ2	KtrCD potassium uptake system, integral membrane component KtrD
HMPRNC0000_1063	18.9458	-7.0264	2.06583e-06	46.2067	-1.87351	0.225043		hypothetical protein
HMPRNC0000_1065	4.67624	3.57837	0.00185159	4.89637	1.52998	0.238977		hypothetical protein
HMPRNC0000_1069	0.93588	5.3208	0.0456494	0.680405	-1.76443	0.471758		hypothetical protein
HMPRNC0000_1074	17.8958	2.09462	0.00076152	33.7679	1.06179	0.783638	menD	2-succinyl-5-enolpyruvyl-6-hydroxy-3- cyclohexene-1-carboxylic-acid synthase
HMPRNC0000_1075	7.58968	2.08279	0.0302247	15.1534	1.11485	0.576319	menH	2-succinyl-6-hydroxy-2,4-cyclohexadiene-1- carboxylate synthase
HMPRNC0000_1080	2.36912	-6.81737	0.0145543	1.48087	-1.78425	0.356627	sspB	Staphopain B precursor
HMPRNC0000_1082	1.53454	1.49645	0.563307	4.65777	2.90187	0.00643429		N-acetyl-L,L-diaminopimelate aminotransferase
HMPRNC0000_1086	48.5285	3.03031	1.69518e-15	158.246	1.02119	0.865712	atl	N-acetylmuramoyl-L-alanine amidase / Endo-beta-N-acetylglucosaminidase and Bifunctional autolysin Atl
HMPRNC0000_1097	4.46691	-3.94554	0.000789131	8.18688	-1.12259	0.720501		Chitinase B
HMPRNC0000_1098	24.039	-3.16516	2.02817e-08	85.8258	-1.28196	0.252466	folD	Methenyltetrahydrofolate cyclohydrolase / Methylenetetrahydrofolate dehydrogenase (NADP+)
HMPRNC0000_1124	12.9846	2.34346	0.00153106	21.5924	1.27416	0.371556	cydA	Cytochrome d ubiquinol oxidase subunit I
HMPRNC0000_1126	16.287	2.05433	0.000531797	30.147	1.05347	0.7539	ktrA	KtrCD potassium uptake system, peripheral membrane component KtrC
HMPRNC0000_1128	5.91696	1.23081	0.582491	6.44447	2.00641	0.0430188		Protein of unknown function DUF1447
HMPRNC0000_1139	4.00263	3.00516	0.0140991	7.97581	1.24268	0.407586	potA	Spermidine/putrescine import ABC transporter ATP-binding protein PotA
HMPRNC0000_1142	3.71473	4.43485	0.00314683	7.11246	-1.12148	0.697013	potC	Spermidine/putrescine import ABC transporter permease protein PotC
HMPRNC0000_1145	5.55193	-1.13103	0.734829	6.12231	2.13409	0.0244		hypothetical protein
HMPRNC0000_1146	2.93475	4.13309	0.00474199	7.96521	1.74363	0.105536	mntH	Manganese transport protein MntH
HMPRNC0000_1154	9.17609	2.03549	0.00669405	10.3562	2.3916	0.000268875	ftsW	FtsW-like protein YlaO
HMPRNC0000_1166	5.11394	2.08753	0.0950032	3.90796	2.84075	0.00928402	coaD	Phosphopantetheine adenylyltransferase
HMPRNC0000_1167	3.43288	2.68845	0.0272317	4.45629	1.42177	0.359668		UPF0348 protein family
HMPRNC0000_1168	47.473	2.06808	2.98374e-08	45.2734	1.00934	0.945054		protein, clustered with ribosomal protein L32p
HMPRNC0000_1185	10.617	2.16465	0.00149368	15.7169	-1.22811	0.266775	pheS	Phenylalanyl-tRNA synthetase alpha chain
HMPRNC0000_1203	5.04559	15.2112	8.96097e-07	24.0498	1.74515	0.0707184		Hypothetical protein
HMPRNC0000_1206	8.2984	4.43999	0.000456899	95.1008	1.25121	0.0630928	fib	Extracellular fibrinogen-binding protein Efb
HMPRNC0000_1226	9.9702	-2.06614	0.0108702	18.1959	-1.13607	0.512233		N-acetyltransferase
HMPRNC0000_1228	17.7658	-2.14624	0.000299577	44.8076	-1.67735	0.141308	mraZ	Cell division protein MraZ
HMPRNC0000_1229	26.4259	-2.85219	6.28848e-12	46.6089	-1.71935	0.118528	mraW	16S rRNA (cytosine(1402)-N(4))-methyltransferase
HMPRNC0000_1232	22.8086	2.60726	0.000186023	36.1522	-1.15419	0.345487	murD	UDP-N-acetylmuramoylalanine--D-glutamate ligase
HMPRNC0000_1237	6.75452	4.52368	0.00019302	16.0763	1.69757	0.123745	yfiH	Multicopper polyphenol oxidase
HMPRNC0000_1242	4.80888	2.63851	0.0201842	10.6772	2.86175	0.0129357	ylmH	Putative RNA-binding protein YlmH
HMPRNC0000_1245	45.2212	2.70006	1.1642e-13	55.8056	1.00272	0.982385	ileS	Isoleucyl-tRNA synthetase
HMPRNC0000_1251	21.2823	-3.29947	0.000111099	4.97733	-1.25313	0.519275	pyrR	Pyrimidine operon regulatory protein PyrR
HMPRNC0000_1252	41.2762	-3.44214	5.18845e-17	8.41688	1.75899	0.0550021	pyrP	Uracil permease and Uracil:proton symporter UraA
HMPRNC0000_1253	25.0626	-2.72482	1.78795e-07	9.2015	1.19554	0.476249	pyrB	Aspartate carbamoyltransferase
HMPRNC0000_1254	49.8156	-2.06837	1.3433e-05	21.9069	2.05194	0.00161393	pyrC	Dihydroorotase
HMPRNC0000_1259	5.0717	1.17942	0.62113	3.91759	2.94957	0.0193141		hypothetical protein
HMPRNC0000_1265	8.14966	1.46646	0.136113	10.026	2.94896	0.000376122	dfp	Phosphopantothenoylcysteine decarboxylase / Phosphopantothenoylcysteine synthetase
HMPRNC0000_1271	10.6776	-2.40142	0.00103188	41.0787	-1.572	0.0796485		hypothetical protein
HMPRNC0000_1280	6.10731	1.21211	0.547846	8.11286	2.29715	0.00650371		thiamine pyrophosphokinase
HMPRNC0000_1298	12.253	2.20831	0.00354842	17.1344	1.35383	0.137799	ftsY	Signal recognition particle receptor FtsY
HMPRNC0000_1304	27.226	6.42341	4.31102e-17	19.2335	-1.24847	0.312024	rpsP	SSU ribosomal protein S16p
HMPRNC0000_1305	2.11289	6.38783	0.00303451	1.89234	1.89286	0.249285	rimM	16S rRNA processing protein RimM
HMPRNC0000_1306	10.9653	5.17526	4.27016e-08	9.11203	1.99101	0.0121086	trmD	tRNA (guanine(37)-N(1))-methyltransferase
HMPRNC0000_1311	3.39127	2.43512	0.0356603	5.64819	1.05239	0.862552	rnhB	Ribonuclease HII
HMPRNC0000_1312	96.3346	-2.03716	1.20025e-09	179.827	1.06744	0.504458	sucC	Succinyl-CoA ligase (ADP-forming) beta chain
HMPRNC0000_1315	37.3321	2.10686	1.6362e-07	37.9272	1.1552	0.495374	topA	DNA topoisomerase I
HMPRNC0000_1320	215.468	2.05416	0.00403061	119.531	1.01745	0.906395	rpsB	SSU ribosomal protein S2p (SAe)
HMPRNC0000_1326	20.0868	2.13793	0.00141919	27.2211	1.43404	0.0389259	rseP	Intramembrane protease RasP/YluC, implicated in cell division based on FtsL cleavage
HMPRNC0000_1328	40.2258	2.59522	1.22718e-08	79.8847	1.17052	0.383251	polC	DNA polymerase III polC-type
HMPRNC0000_1330	8.16174	2.00646	0.040719	22.2033	1.77989	0.00673696	yhbC	Bacterial ribosome SSU maturation protein RimP
HMPRNC0000_1335	1.02612	5.96566	0.0100772	1.52189	3.38918	0.0680444		HMPRNC0000_1341
HMPRNC0000_1342	24.199	2.08623	2.06123e-05	64.5871	-1.11486	0.409909		DNA translocase FtsK
HMPRNC0000_1344	5.27358	4.88933	6.3508e-05	5.25789	1.7536	0.123811		Zinc protease
HMPRNC0000_1345	8.12691	6.4416	2.19484e-06	13.5886	1.35069	0.197472		zinc protease YmfH
HMPRNC0000_1346	9.09737	4.3834	1.85342e-05	14.1878	-1.05491	0.792322	phbB	3-oxoacyl-(acyl-carrier protein) reductase
HMPRNC0000_1350	3.93636	2.55913	0.0269563	9.30261	1.74042	0.197629	cinA	Nicotinamide-nucleotide amidase
HMPRNC0000_1351	143.256	-3.06022	5.60804e-09	101.085	-1.17177	0.211892	recA	RecA protein
HMPRNC0000_1359	10.246	2.24427	0.00178401	17.6147	1.4574	0.097768	miaB	tRNA-i(6)A37 methylthiotransferase
HMPRNC0000_1363	8.05512	2.63417	0.00185419	11.6259	1.21005	0.408421	mutS	DNA mismatch repair protein MutS
HMPRNC0000_1364	6.45582	2.51639	0.011575	11.3853	1.22302	0.418042	mutL	DNA mismatch repair protein MutL
HMPRNC0000_1377	5.56064	2.80324	0.00481011	8.6708	1.15476	0.658747	glnR	FemC, factor involved in methicillin resistance / Glutamine synthetase repressor
HMPRNC0000_1379	78.6074	2.50812	9.79475e-16	108.309	-1.16754	0.360727	glnA	Glutamine synthetase type I
HMPRNC0000_1415	1.71245	-3.14049	0.0440622	2.22461	2.06936	0.145674		Two-component system sensor histidine kinase
HMPRNC0000_1420	8.81728	-2.66649	0.00106804	21.1815	-1.26542	0.348509		hypothetical protein
HMPRNC0000_1423	4.46053	-4.55386	0.0161052	5.62898	-1.07518	0.797007	hom	Homoserine dehydrogenase
HMPRNC0000_1424	5.82582	-4.2445	0.00178516	8.37312	-1.23018	0.47588	thrC	Threonine synthase
HMPRNC0000_1425	3.1454	-3.39282	0.037917	3.34724	-1.78312	0.126126	thrB	Homoserine kinase
HMPRNC0000_1427	7.2785	-4.08081	5.33156e-05	5.79481	-1.00063	0.998341		hypothetical protein
HMPRNC0000_1428	7.84289	2.4429	0.00189959	6.59711	-1.1846	0.567008	lysP2	GabP-family amino acid permease
HMPRNC0000_1433	6.25705	10.0097	9.4302e-07	6.5865	-1.12177	0.676154	guaC	GMP reductase
HMPRNC0000_1434	5.74582	7.57793	7.51724e-06	5.93087	1.75311	0.0783473		hypothetical protein
HMPRNC0000_1436	81.2925	-4.27117	1.87615e-11	87.4054	-1.39635	0.184388	lexA	SOS-response repressor and protease LexA
HMPRNC0000_1437	2.55116	-3.53337	0.0297504	0.950101	2.4048	0.206149		hypothetical protein
HMPRNC0000_1440	11.1695	2.74722	0.000317194	9.94589	1.17169	0.529443		UPF0154 protein YneF
HMPRNC0000_1447	8.84766	2.77539	0.000960855	10.8433	-1.28001	0.258005	mscL	Large-conductance mechanosensitive channel
HMPRNC0000_1448	30.3438	2.33528	3.31716e-05	66.192	-1.45837	0.00651188	opuD2	Glycine betaine transporter OpuD
HMPRNC0000_1451	2.83097	3.821	0.00840121	4.388	1.19702	0.602044		hypothetical protein
HMPRNC0000_1462	1.99492	-1.08859	0.855611	5.2973	2.08017	0.0405269	msrA	Peptide-methionine (S)-S-oxide reductase MsrA
HMPRNC0000_1465	6.28038	-3.57961	0.00135287	2.6245	1.1378	0.759991	dinB2	Putative UV-damage repair protein UvrX
HMPRNC0000_1467	7.51292	-2.00937	0.0166169	16.1702	-1.63089	0.0366123		Deblocking aminopeptidase
HMPRNC0000_1503	8.0337	-2.44175	0.0369791	1.32933	-1.14835	0.811079	dapB	4-hydroxy-tetrahydrodipicolinate reductase
HMPRNC0000_1514	2.92377	5.26935	0.00130968	6.25924	1.50666	0.14522	brnQ	Branched-chain amino acid transport system carrier protein
HMPRNC0000_1515	8.39889	2.92068	0.000309865	22.4134	1.61668	0.190208		Nitric oxide reductase activation protein NorD
HMPRNC0000_1516	2.47869	4.25593	0.00610598	6.94633	4.18459	0.000741771		Nitric oxide reductase activation protein NorQ
HMPRNC0000_1524	7.14046	-2.35647	0.0212295	1.82952	-2.36375	0.146818		hypothetical protein
HMPRNC0000_1525	3.47769	2.71709	0.0200944	3.75842	1.25248	0.630578		type 2 phosphatidic acid phosphatase family protein
HMPRNC0000_1532	7.36966	-2.59449	0.00350534	9.29598	1.22053	0.483557	msrB	Peptide-methionine (R)-S-oxide reductase MsrB
HMPRNC0000_1536	7.4229	2.30401	0.0376076	15.1243	-1.19401	0.328783	thyA	Thymidylate synthase
HMPRNC0000_1570	7.63	-1.13653	0.684787	8.32993	2.03542	0.0143284		CCA tRNA nucleotidyltransferase
HMPRNC0000_1571	4.73737	1.16015	0.651067	7.33639	2.38179	0.00250891		UDP-N-acetylglucosamine:L-malate glycosyltransferase
HMPRNC0000_1592	3.84098	4.11382	0.00162995	6.33972	1.03231	0.917556	cmk	Cytidylate kinase
HMPRNC0000_1645	4.66089	-2.33972	0.00838063	5.94282	-1.93867	0.0276485	argR	Arginine pathway regulatory protein ArgR, repressor of arg regulon
HMPRNC0000_1679	1.03571	-3.6562	0.109254	4.01344	-2.58661	0.00878944		5-formyltetrahydrofolate cyclo-ligase
HMPRNC0000_1680	10.1347	2.06671	0.00911776	8.1028	1.86755	0.0445305	rpmG	LSU ribosomal protein L33p and LSU ribosomal protein L33p, zinc-dependent
HMPRNC0000_1687	20.4661	2.15831	0.00140308	16.9653	2.13282	0.000206843	cshB	DEAD-box ATP-dependent RNA helicase CshB
HMPRNC0000_1689	2.13123	2.02792	0.146154	2.35692	2.77901	0.040302		hypothetical protein
HMPRNC0000_1692	11.2907	-2.05776	0.00416314	16.2376	1.0642	0.751412	ydiA	Phosphoenolpyruvate synthase regulatory protein
HMPRNC0000_1693	3.78351	-2.25696	0.0198744	4.38225	-1.35916	0.372296		Transcriptional repressor CcpN, MarR family
HMPRNC0000_1706	5.60582	2.79994	0.00241037	11.7392	3.49645	0.0131054	yggJ	16S rRNA (uracil(1498)-N(3))-methyltransferase
HMPRNC0000_1707	21.3599	3.81207	8.22091e-10	58.5885	1.70394	0.274231	prmA	Ribosomal protein L11 methyltransferase
HMPRNC0000_1708	39.9636	2.69195	7.43387e-10	96.1519	1.74907	0.227546	dnaJ	Chaperone protein DnaJ
HMPRNC0000_1710	223.144	2.0598	7.96459e-05	511.303	1.44505	0.416367	dnaK	Chaperone protein DnaK
HMPRNC0000_1716	30.337	2.40435	5.19363e-05	28.1792	-1.15197	0.538524	rpsT	SSU ribosomal protein S20p
HMPRNC0000_1735	6.0793	-1.02067	0.954119	8.59516	-2.08702	0.00690805		metal ion transporter YcsG, Mn(2+)/Fe(2+) NRAMP family
HMPRNC0000_1740	1.7387	4.04927	0.0255913	5.00147	1.45134	0.254308	dur1	Allophanate hydrolase 2 subunit 1
HMPRNC0000_1744	45.9597	2.45936	1.12415e-11	45.5711	1.21129	0.474807	yegQ	protease large subunit YrrO
HMPRNC0000_1745	9.38382	1.97853	0.0228917	9.76078	2.34125	0.0131036		protease small subunit YrrN
HMPRNC0000_1746	3.02821	6.36402	0.000560632	2.94681	1.72049	0.270375		O-methyltransferase family protein
HMPRNC0000_1755	6.32944	2.52903	0.0120905	16.537	1.24082	0.626332	yhbW	Flavin-utilizing monooxygenase
HMPRNC0000_1756	11.1366	-2.32871	0.0030609	50.1204	-1.14621	0.644749	csbD	sigmaB-controlled gene product
HMPRNC0000_1759	4.06292	2.40526	0.0331473	5.83975	2.73937	0.00648526		HesA/MoeB/ThiF family protein
HMPRNC0000_1761	27.6745	2.76869	9.62271e-10	54.9604	-1.1096	0.473541	aspS	Aspartyl-tRNA synthetase
HMPRNC0000_1762	5.23125	3.38334	0.00162967	8.81985	1.10722	0.704699	hisS	Histidyl-tRNA synthetase
HMPRNC0000_1765	5.70829	2.74672	0.00344115	13.7367	-1.06126	0.768222	dtd	D-aminoacyl-tRNA deacylase
HMPRNC0000_1768	8.251	2.48245	0.00273009	9.83287	1.42609	0.146755	recJ	Single-stranded-DNA-specific exonuclease RecJ
HMPRNC0000_1773	19.3963	2.06558	0.000549942	26.2692	-1.47584	0.0814848	ruvB	Holliday junction ATP-dependent DNA helicase RuvB
HMPRNC0000_1777	28.6846	2.27842	3.31218e-05	39.0434	1.55124	0.0120708	cgtA	GTP-binding protein Obg
HMPRNC0000_1783	7.8605	-6.90861	6.45915e-09	8.72168	-1.32549	0.35149		hypothetical protein
HMPRNC0000_1788	45.2533	2.09904	3.74402e-05	64.8539	-1.09479	0.514756	valS	Valyl-tRNA synthetase
HMPRNC0000_1790	6.12488	1.97168	0.0322205	7.35179	2.34867	0.00305857		3'UTR
HMPRNC0000_1797	2.30566	3.37646	0.0222632	7.67782	1.10913	0.721025	hemD	Uroporphyrinogen-III synthase
HMPRNC0000_1798	10.6536	2.50869	0.00032487	38.9334	1.14382	0.424903	hemC	Porphobilinogen deaminase
HMPRNC0000_1801	2.94502	1.86692	0.185449	2.46163	2.98114	0.041804	yihA	GTP-binding protein EngB
HMPRNC0000_1808	14.895	2.20298	0.00220301	11.9549	1.1318	0.635697	rpmI	LSU ribosomal protein L35p
HMPRNC0000_1825	84.8461	-2.57023	6.08258e-07	155.931	-1.10725	0.233741	icd	Isocitrate dehydrogenase (NADP)
HMPRNC0000_1826	52.8568	-4.15946	4.90138e-21	79.025	-1.06698	0.518379	gltA	Citrate synthase (si)
HMPRNC0000_1832	6.107	4.32449	0.00025894	7.36641	-1.14176	0.69011	accA	Acetyl-coenzyme A carboxyl transferase alpha chain
HMPRNC0000_1840	6.41581	-2.4613	0.0043	26.3864	-1.62433	0.038712		metal-dependent hydrolase
HMPRNC0000_1843	19.9637	-3.89245	2.30007e-08	39.0626	-1.13642	0.379374	ald2	Alanine dehydrogenase
HMPRNC0000_1845	118.696	-3.47783	2.29564e-11	382.288	-1.44541	0.0575277		Universal stress protein family
HMPRNC0000_1846	40.4308	2.27506	4.38615e-07	82.3942	1.31339	0.116482	ackA	Acetate kinase
HMPRNC0000_1851	6.56397	4.79017	2.10074e-05	5.88109	1.69883	0.0830404	thiI	tRNA 4-thiouridine synthase
HMPRNC0000_1858	22.0303	3.28876	4.10588e-06	18.4598	-1.33149	0.359962		Transcript
HMPRNC0000_1868	15.1741	-2.75013	3.53861e-07	22.4524	-1.14819	0.540997		Serine protease, DegP/HtrA
HMPRNC0000_1872	1.36746	4.15707	0.0482087	2.30521	1.26966	0.672854	sgtA	Multimodular transpeptidase-transglycosylase
HMPRNC0000_1876	6.9475	-3.75832	1.71205e-05	17.234	-1.39833	0.0580951	acsA2	Acetyl-CoA synthetase
HMPRNC0000_1880	14.0775	2.6354	0.000151112	21.3813	1.85569	0.00424774	ccpA	Catabolite control protein A
HMPRNC0000_1885	24.8987	2.04311	0.000217979	28.3065	1.1703	0.336265	murC	UDP-N-acetylmuramate--L-alanine ligase
HMPRNC0000_1886	44.4943	2.09063	5.96869e-06	60.9483	1.04012	0.752154		FtsK/SpoIIIE family protein
HMPRNC0000_1889	14.7315	-2.50786	0.000160626	25.3405	1.09222	0.661878	pepA1	Glutamyl aminopeptidase, deblocking aminopeptidase
HMPRNC0000_1891	5.35253	-2.27408	0.0200841	8.67993	1.26666	0.382235		Quorum-quenching lactonase YtnP
HMPRNC0000_1892	19.7376	2.54845	1.31798e-06	39.6591	1.38504	0.0094482	trmB	tRNA (guanine(46)-N(7))-methyltransferase
HMPRNC0000_1895	24.0387	-2.74374	8.49503e-07	30.5936	1.06046	0.740132	pepV	Putative Xaa-His dipeptidase
HMPRNC0000_1896	12.0502	-2.12295	0.000745431	38.0489	-1.38401	0.191387		hypothetical protein
HMPRNC0000_1900	3.65396	2.31996	0.0456486	7.3795	1.8036	0.0460288	sasC	putative cell-wall-anchored protein SasC (LPXTG motif)
HMPRNC0000_1903	30.9337	2.39901	1.53435e-07	45.2012	1.30398	0.101831	leuS	Leucyl-tRNA synthetase
HMPRNC0000_1909	27.7325	-11.2133	8.56637e-32	69.3822	-1.55743	0.122099	putA	Proline dehydrogenase
HMPRNC0000_1926	15.2583	2.25159	0.00228778	26.1283	1.1922	0.341973		hypothetical protein
HMPRNC0000_1927	23.0971	2.18595	5.55256e-05	22.1043	-1.00355	0.989889	metK	S-adenosylmethionine synthetase
HMPRNC0000_1982	21.0396	-3.02077	6.90827e-07	62.7944	-1.81444	0.00278461		hypothetical protein
HMPRNC0000_1984	41.3388	-3.58339	2.84955e-15	59.9272	1.19428	0.317743	prsA2	Foldase protein PrsA precursor and Foldase clustered with pyrimidine conversion
HMPRNC0000_1991	2.8468	3.69624	0.0170273	1.94605	1.13204	0.819619		hypothetical protein
HMPRNC0000_1992	4.22192	3.18293	0.00956086	1.00465	4.0556	0.0478436		HTH domain protein
HMPRNC0000_2003	11.3302	-7.03046	1.10994e-09	1.54562	1.64786	0.365042	glnQ	Glutamine ABC transporter, ATP-binding protein GlnQ
HMPRNC0000_2004	14.6884	-3.9931	2.52569e-07	2.67115	2.06184	0.206124		ABC transporter/substrate-binding protein/ABC transporter,permease protein
HMPRNC0000_2005	0.654284	3.68727	0.135513	2.24152	5.58788	0.0206675		Mobile element protein
HMPRNC0000_2045	11.5242	2.71855	0.000227235	18.9527	1.07806	0.78343	msbA	Efflux ABC transporter, permease/ATP-binding protein YgaD
HMPRNC0000_2047	1.91848	3.60592	0.0239941	4.16742	1.84756	0.12927	nth	A/G-specific adenine glycosylase
HMPRNC0000_2049	17.2269	-2.11087	0.00312778	45.0546	-1.34866	0.0281943	yfhP	conserved membrane protein YfhP
HMPRNC0000_2050	1.06726	1.03861	0.950642	2.3156	-2.74463	0.0244227		HMPRNC0000_2068
HMPRNC0000_2055	2.83267	-3.4696	0.005584	4.31915	-1.0387	0.915654	mgt	Monofunctional biosynthetic peptidoglycan transglycosylase
HMPRNC0000_2058	17.3086	-2.70979	1.42078e-06	30.6383	-1.26217	0.263795	yhbO	Intracellular protease
HMPRNC0000_2068	14.281	-2.05662	0.0205329	17.89	-1.06736	0.732849	vraR	Two component transcriptional regulator VraR
HMPRNC0000_2069	15.3777	-2.4575	0.00242196	16.768	-1.08249	0.710704	vraS	Sensor histidine kinase VraS
HMPRNC0000_2070	8.92907	-3.30604	0.00161131	6.75644	1.14399	0.65451		Cell wall-active antibiotics response protein VraT
HMPRNC0000_2071	7.21636	-5.36308	6.59692e-06	2.25251	1.54008	0.361807		hypothetical protein
HMPRNC0000_2085	31.2849	2.02277	3.43999e-05	28.8722	1.00105	0.9948	gatA	Aspartyl-tRNA(Asn) amidotransferase subunit A and Glutamyl-tRNA(Gln) amidotransferase subunit A
HMPRNC0000_2086	1.02968	3.86233	0.0492051	1.91289	1.25021	0.669155	gatC	Aspartyl-tRNA(Asn) amidotransferase subunit C and Glutamyl-tRNA(Gln) amidotransferase subunit C
HMPRNC0000_2087	14.5356	-3.59228	4.68816e-10	29.4065	-1.37558	0.0455252	putP	Sodium/proline symporter
HMPRNC0000_2089	17.2457	2.73259	0.000125702	19.2264	1.64175	0.0411948	pcrA	ATP-dependent DNA helicase UvrD/PcrA
HMPRNC0000_2090	2.54714	4.15717	0.00643531	4.10285	2.85956	0.0166745		Heptaprenylglyceryl phosphate synthase
HMPRNC0000_2104	8.96043	-2.6591	0.00116863	23.0491	-1.29418	0.107379	sdcS	Sodium-dependent anion transporter family
HMPRNC0000_2105	3.39446	-6.3765	0.000218515	6.19078	-2.08877	0.0114988		Cell wall surface anchor family protein
HMPRNC0000_2117	14.5567	-2.26686	0.00418622	15.271	1.428	0.119305		hypothetical protein
HMPRNC0000_2121	2.55619	2.72896	0.0452571	4.05987	1.4483	0.313539		ABC transporter, ATP-binding protein
HMPRNC0000_2132	8.91617	3.4678	0.00129165	57.3809	-1.00694	0.960851	scn	fibrinogen binding phage associated protein
HMPRNC0000_2184	3.61513	-3.31769	0.010086	4.05138	-1.21458	0.62623		CI repressor, phage associated
HMPRNC0000_2189	1.49019	2.65541	0.144629	1.25533	6.98667	0.00639347		Sphingomyelinase
HMPRNC0000_2193	1.24344	-2.19377	0.296909	5.71391	-2.09615	0.015326	argE	Acetylornithine deacetylase
HMPRNC0000_2200	96.6984	2.23914	0.00104295	306.239	1.59794	0.444227	groL	Heat shock protein 60 family chaperone GroEL
HMPRNC0000_2204	7.71889	9.56056	1.88168e-06	11.1215	3.57991	0.00173767		Nitroreductase family protein
HMPRNC0000_2220	2.08662	1.67405	0.332809	3.15854	3.69707	0.0107299	yeeE	UPF0394 inner membrane protein YeeE
HMPRNC0000_2222	11.2453	2.03384	0.00706729	28.2402	1.04861	0.811387		Redox-sensing transcriptional repressor Rex
HMPRNC0000_2243	0.886461	2.22486	0.237019	0.843431	7.50813	0.0292003		Mobile element protein
HMPRNC0000_2258	2.33339	-2.41912	0.0404361	7.52251	1.1338	0.608694	acpS	Holo-(acyl-carrier-protein) synthase
HMPRNC0000_2271	23.506	-2.04401	5.14841e-06	24.4011	-1.03185	0.86818	ddl	D-alanine--D-alanine ligase
HMPRNC0000_2302	15.1478	2.21095	0.000391652	20.0234	-1.24175	0.251224		HMPRNC0000_2326
HMPRNC0000_2316	28.5584	2.01093	0.000132754	43.8697	-1.07561	0.614311	rho	Transcription termination factor Rho
HMPRNC0000_2317	33.626	-3.21632	3.57076e-07	92.7711	-1.33033	0.0232404	gabD	Aldehyde dehydrogenase
HMPRNC0000_2324	37.9931	2.04785	1.5624e-06	26.2354	-1.06045	0.710855	pyrG	CTP synthase
HMPRNC0000_2331	8.09883	2.6254	0.000724695	12.8895	2.16951	0.00709365		hypothetical protein
HMPRNC0000_2343	11.2666	1.67225	0.0278789	10.0523	2.09327	0.0225873		hypothetical protein
HMPRNC0000_2348	5.85105	-5.4091	5.56889e-06	23.9129	-1.70225	0.0932743		oxidoreductase ylbE
HMPRNC0000_2349	1.28591	4.93982	0.0393909	7.27008	2.07181	0.193885	czrA	Zn(II) or Co(II)-specific transcriptional repressor protein
HMPRNC0000_2350	5.70442	17.0948	4.29322e-07	19.6415	2.94668	0.0372018	zitB	Zn(II) and Co(II) transmembrane diffusion facilitator
HMPRNC0000_2358	2.98725	-3.36516	0.00398357	3.36629	-1.07891	0.84267	mtlA	PTS system, mannitol-specific IIC component / PTS system, mannitol-specific IIB component
HMPRNC0000_2359	3.82297	-2.60248	0.00977943	12.1118	-1.33238	0.288098		Mannitol operon activator, BglG family
HMPRNC0000_2365	2.4016	1.84128	0.224095	6.74827	2.84812	0.0224849	fmtB2	FmtB (Mrp) protein involved in methicillin resistance and cell wall biosynthesis
HMPRNC0000_2370	20.4516	-4.25963	5.4925e-10	36.6946	1.00786	0.959314	rocF	Arginase
HMPRNC0000_2386	19.8905	-3.10909	7.77719e-07	28.3827	-1.17477	0.606129	yqfA	Hemolysin III
HMPRNC0000_2387	45.3363	-2.22879	7.39403e-09	60.3039	-1.24138	0.317747		N-acetylglucosamine-1-phosphate uridyltransferase eukaryotic
HMPRNC0000_2388	9.9293	-2.46595	0.000770411	14.1842	-2.22518	0.000253219	ydjM	Membrane-bound metal-dependent hydrolase YdjM, induced during SOS response
HMPRNC0000_2389	15.4796	-2.99799	5.34315e-06	36.2113	-1.04024	0.907416		hypothetical protein
HMPRNC0000_2391	10.3535	-2.27206	0.000359405	4.59721	1.3306	0.404844		hypothetical protein
HMPRNC0000_2401	103.046	-4.33525	8.3945e-13	560.524	-1.76009	0.115807	asp	alkaline shock protein 23
HMPRNC0000_2402	13.0526	-4.29497	0.000101532	72.6451	-1.99957	0.0361491		hypothetical protein
HMPRNC0000_2403	44.6311	-5.6049	7.54886e-17	250.596	-1.95205	0.057835		hypothetical protein
HMPRNC0000_2404	10.4927	-2.17633	0.00194188	44.0965	-1.53851	0.110543	opuD	Glycine betaine transporter OpuD
HMPRNC0000_2406	48.6382	-2.17977	5.91253e-06	62.045	1.45959	0.0188103	yncB	NADP-dependent oxidoreductase YfmJ
HMPRNC0000_2421	3.48998	-8.25479	2.8657e-06	5.03735	-1.86687	0.0758809		NAD-dependent protein deacetylase of SIR2 family
HMPRNC0000_2424	0.616611	-1.60604	0.582442	1.20853	6.10762	0.0329791		Transcriptional regulator, MerR family
HMPRNC0000_2435	5.15172	3.02136	0.00332835	6.66919	1.899	0.0855898	ppx	ATPase component of general energizing module of ECF transporters
HMPRNC0000_2463	13.5407	4.14422	7.25606e-05	12.2182	1.08229	0.810567		Transcript
HMPRNC0000_2466	38.7428	2.49749	3.37822e-11	68.3443	-1.44277	0.0401272	pbuG	Hypoxanthine/guanine permease PbuG
HMPRNC0000_2472	1.34658	3.82964	0.038865	2.76052	2.15783	0.127202		Auxin efflux carrier family protein
HMPRNC0000_2500	8.47075	-2.2416	0.00828927	18.5242	-1.0983	0.611223	modA	Molybdenum ABC transporter, substrate-binding protein ModA
HMPRNC0000_2507	33.296	2.39846	0.000745293	7.66686	1.45939	0.165376		Ferrichrome-binding periplasmic protein precursor
HMPRNC0000_2521	5.24391	2.16918	0.0333687	21.9841	-1.0485	0.779787	sarR	Transcriptional regulator SarR (accessory regulator R)
HMPRNC0000_2523	5.43288	-2.17827	0.0260061	11.4483	-1.16263	0.542169		hypothetical protein
HMPRNC0000_2528	29.3902	4.69338	9.29491e-07	59.8382	-1.91105	0.0541416	ssaA	Secretory antigen precursor SsaA
HMPRNC0000_2529	7.26566	2.31457	0.00916073	7.66198	-1.28238	0.405987	nhaC	Na+/H+ antiporter NhaC
HMPRNC0000_2532	2.81636	6.46713	0.000530727	8.4795	1.25611	0.39999	ssaA2	Secretory antigen SsaA
HMPRNC0000_2534	26.7878	-2.82793	2.50154e-08	46.2439	-1.23135	0.152857	pdxB	Glyoxylate reductase / Glyoxylate reductase / Hydroxypyruvate reductase
HMPRNC0000_2535	12.02	2.49165	0.000499988	11.1221	1.27805	0.501814		oxidoreductase
HMPRNC0000_2536	14.7892	2.30535	0.00119142	9.53381	1.30398	0.258605	amiD2	Autolysin
HMPRNC0000_2538	17.0105	-2.16876	0.000902056	76.5913	-1.544	0.116286		hypothetical protein
HMPRNC0000_2539	86.9205	-2.92214	9.35715e-06	379.111	-1.43011	0.147375	fdhA	putative oxidoreductase YjgC
HMPRNC0000_2542	15.5857	-4.06417	5.22988e-09	21.7451	-1.28661	0.233112	lytR	Cell envelope-associated transcriptional attenuator LytR-CpsA-Psr, subfamily F2
HMPRNC0000_2544	8.28737	-10.5579	1.23173e-12	12.0949	-2.11234	0.00065209		Inositol monophosphatase family protein
HMPRNC0000_2566	5.41092	3.92969	0.0011904	11.1475	-1.61586	0.115101		hypothetical protein
HMPRNC0000_2570	4.94257	-6.32461	3.36658e-07	27.7459	-1.26716	0.350188	hutI	Imidazolonepropionase
HMPRNC0000_2572	8.49807	-9.51136	7.5676e-12	38.4409	-1.21105	0.449976	hutU	Urocanate hydratase
HMPRNC0000_2574	20.1817	-12.4813	4.05471e-23	73.7732	-1.46621	0.198639	hutG	Formiminoglutamase
HMPRNC0000_2576	9.96102	3.78622	2.65841e-05	15.8666	1.30652	0.357152		hypothetical protein
HMPRNC0000_2583	2.92354	-1.52006	0.453489	3.11985	-2.15099	0.0453175	yhaH	hypothetical protein
HMPRNC0000_2596	1.99871	3.65136	0.0217023	4.33879	-1.01855	0.957925		hypothetical protein
HMPRNC0000_2611	1.44083	-1.76164	0.323699	2.48843	-2.65633	0.0396093		hypothetical protein
HMPRNC0000_2612	1.91313	-3.66777	0.047666	4.16982	-1.6504	0.226377		hypothetical protein
HMPRNC0000_2613	29.675	-2.72173	1.65771e-08	68.2513	-1.17332	0.139457	mqo2	Malate:quinone oxidoreductase
HMPRNC0000_2616	5.46754	2.16435	0.0288191	61.4695	1.26421	0.0855472	lctP	L-lactate permease
HMPRNC0000_2621	12.922	-3.89575	9.88783e-08	29.8688	-1.57916	0.0512398		hypothetical protein
HMPRNC0000_2625	4.97154	-4.62805	0.00141497	2.04693	-1.28301	0.598523		Attachment to host cells and virulence
HMPRNC0000_2626	18.1444	-6.01474	2.12153e-13	9.38225	-1.04643	0.901139	trxB	Thioredoxin reductase
HMPRNC0000_2632	8.2019	3.4454	0.000462073	9.85633	1.29063	0.560981	scrA	PTS system, sucrose-specific IIB component / PTS system, sucrose-specific IIC component
HMPRNC0000_2636	1.92847	-16.6082	0.00100378	9.37085	-1.92817	0.0941745		General stress protein 26
HMPRNC0000_2638	0.276269	-2.85757	0.383173	2.0527	-5.16157	0.00199346		hypothetical protein
HMPRNC0000_2648	4.31674	-2.72768	0.0365345	11.2695	-1.13773	0.556911		hypothetical protein
HMPRNC0000_2652	2.60126	3.65885	0.0128962	12.5636	1.35957	0.211938	narH	Respiratory nitrate reductase beta chain
HMPRNC0000_2655	4.0469	3.91875	0.00254613	19.2797	1.44546	0.0815037	narG	Respiratory nitrate reductase alpha chain
HMPRNC0000_2659	1.72997	5.02456	0.00744731	11.7813	1.15349	0.647656	nirB	Nitrite reductase (NAD(P)H) large subunit
HMPRNC0000_2662	3.5479	2.96144	0.0184973	7.5272	-1.31503	0.334324	fnt	formate/nitrite transporter family protein
HMPRNC0000_2669	2.77865	3.65196	0.0171987	4.41845	1.78276	0.138139		hypothetical protein
HMPRNC0000_2675	26.0016	2.13767	8.20881e-06	55.1102	1.24245	0.429441	tcyB	L-cystine ABC transporter, permease protein TcyB
HMPRNC0000_2676	15.9802	2.64824	0.000153566	29.9468	2.15453	0.0214712	fliY	L-cystine ABC transporter, substrate-binding protein TcyA
HMPRNC0000_2679	16.6457	-5.62703	6.89116e-09	48.9537	-1.41684	0.120478	gpm	Phosphoglycerate mutase
HMPRNC0000_2680	1.11068	-10.6556	0.00474	2.60169	-1.92877	0.114956		HMPRNC0000_2705
HMPRNC0000_2685	8.97085	2.58579	0.0117283	87.522	-1.08158	0.616131	sbi	IgG-binding protein SBI
HMPRNC0000_2704	10.464	-6.67497	4.89921e-12	19.4136	-1.25743	0.281568	glxK	Glycerate kinase
HMPRNC0000_2705	14.6253	-4.07946	1.18936e-11	23.1207	-1.05589	0.842244		hypothetical protein
HMPRNC0000_2710	4.91269	-2.34851	0.00933613	17.9701	-2.45413	1.57422e-05	cycA1	D-serine/D-alanine/glycine transporter
HMPRNC0000_2711	5.15473	3.8759	0.000989201	8.60822	1.00416	0.987466		Na+/H+ antiporter
HMPRNC0000_2717	6.01736	2.27337	0.0134396	18.5624	1.00508	0.978797		MFS-type transporter
HMPRNC0000_2721	0.878351	-10.8271	0.0173832	2.3478	2.13504	0.109142	opuBB	Choline ABC transport system, permease protein OpuBB
HMPRNC0000_2722	3.22909	-3.27411	0.0246832	20.8654	2.1069	0.00148487	opuBA	Choline ABC transport system, ATP-binding protein OpuBA
HMPRNC0000_2725	2.78787	-2.69405	0.0421905	20.6234	-1.45448	0.209657	pnbA	Carboxylesterase, type B
HMPRNC0000_2727	4.69976	-6.28664	7.91612e-07	16.9752	-2.0413	0.000629269	ybbM	putative iron export permease protein FetB
HMPRNC0000_2728	4.2836	-4.77715	3.74403e-05	12.7509	-1.78854	0.0373051	ybbL	putative iron export ATP-binding protein FetA
HMPRNC0000_2733	8.93295	-2.43402	0.000733615	14.8742	-1.07781	0.719345		Ferredoxin-dependent glutamate synthase
HMPRNC0000_2737	2.20373	3.60998	0.0203384	3.59151	-1.34784	0.464042	nikE	Nickel transport ATP-binding protein NikE
HMPRNC0000_2750	6.39935	-9.02562	3.23602e-10	25.8934	-1.57518	0.215801		Glutamate dehydrogenase
HMPRNC0000_2752	3.31585	-5.48738	0.000569814	8.93352	-1.52148	0.236266		hypothetical protein
HMPRNC0000_2754	5.07034	-3.61724	0.000355239	6.30837	-1.174	0.649418	sdh	Short-chain alcohol dehydrogenase
HMPRNC0000_2757	5.91782	1.47852	0.245948	7.58963	2.18307	0.00519796		DNA/RNA helicase of DEAD/DEAH box family
HMPRNC0000_2769	7.77164	3.92728	3.19646e-05	20.8896	1.4345	0.0491465	fnbB	Fibronectin binding protein FnbB
HMPRNC0000_2770	8.40814	5.65	5.92957e-05	27.957	1.12886	0.479819	fnbA	Fibronectin binding protein FnbA
HMPRNC0000_2771	33.1266	-7.65099	4.9861e-28	24.8491	-1.8214	0.000805315	gntP	gluconate permease
HMPRNC0000_2772	11.9012	-6.84332	2.18541e-15	16.1171	-1.85434	0.0136906	gntK	Gluconokinase
HMPRNC0000_2773	9.47827	-5.42618	1.04591e-07	8.39879	-1.39741	0.24414	gntR	Gluconate operon transcriptional repressor
HMPRNC0000_2774	10.1613	-4.69327	3.28957e-05	27.5393	-1.34381	0.127972		Transcriptional regulator, MerR family
HMPRNC0000_2775	6.92752	-8.37249	6.22039e-08	10.9958	-1.16405	0.572357		GTP pyrophosphokinase
HMPRNC0000_2778	71.2163	-2.06092	3.76212e-10	37.3048	-1.0512	0.726695	gudP	MFS-type transporter
HMPRNC0000_2780	4.12241	-2.29171	0.0208527	3.49667	2.4457	0.0406425		Alkaline phosphatase like protein
HMPRNC0000_2791	15.806	4.47947	0.000340734	3.35463	-1.08189	0.829926		Phospholipase/carboxylesterase
HMPRNC0000_2792	12.7522	5.02778	3.4558e-05	1.54524	1.15372	0.780969		Glyoxalase family protein
HMPRNC0000_2793	12.0116	2.85939	0.000122196	3.4552	3.8916	0.0210334		Transcriptional regulator, MarR family
HMPRNC0000_2794	2.85551	-6.33248	0.000251465	4.62847	-1.56026	0.267398	yjdJ	Acetyltransferase, GNAT family
HMPRNC0000_2795	2.64485	7.27744	0.000888106	9.56538	1.2697	0.585113		Glyoxalase family protein
HMPRNC0000_2800	1.73066	2.27854	0.134396	1.51601	3.49343	0.0424539	ybiV	Hydrolase, HAD superfamily
HMPRNC0000_2812	19.0488	-2.52108	0.000227485	22.1973	2.11958	0.00156404		Esterase/lipase
HMPRNC0000_2814	3.88563	-2.6995	0.00705524	5.15901	1.76141	0.225767		Thioredoxin
HMPRNC0000_2815	6.80098	-3.09082	6.3728e-05	6.94858	1.92849	0.167168		hypothetical protein
HMPRNC0000_2818	7.1142	-1.95111	0.0649636	26.4226	-2.19462	0.00809884	yohK	CidA-associated membrane protein CidB
HMPRNC0000_2822	1.36063	7.73373	0.00275062	1.59842	2.02522	0.28462	amiD3	Secretory antigen SsaA
HMPRNC0000_2825	2.95503	-4.8456	0.00125278	3.83924	1.8355	0.13289		Antisense
HMPRNC0000_2826	6.39731	-5.48142	3.36537e-05	11.2352	1.22898	0.361903	ogt	Methylated-DNA--protein-cysteine methyltransferase
HMPRNC0000_2831	0.536806	-1.26918	0.791376	2.19127	6.31714	0.00215139		Putative antibiotic transport-associated protein
HMPRNC0000_2834	87.2905	-4.29042	1.26094e-13	213.949	1.21722	0.0310184	rocA	Delta-1-pyrroline-5-carboxylate dehydrogenase
HMPRNC0000_2836	2.35087	-48.1642	3.1308e-06	1.11757	1.3767	0.636436		Hypothetical protein
HMPRNC0000_2838	47.9226	2.10281	0.000133622	88.4826	1.13332	0.661604	copA	Lead, cadmium, zinc and mercury transporting ATPase, Copper-translocating P-type ATPase
HMPRNC0000_2839	5.33113	6.2207	2.98524e-05	11.8486	1.80072	0.0104965	copZ	Copper(I) chaperone CopZ
HMPRNC0000_2840	9.13263	-3.0514	4.99213e-05	15.7433	-1.59696	0.0272457	ldhD2	D-specific D-2-hydroxyacid dehydrogenase ddh
HMPRNC0000_2841	5.30066	-5.54316	7.23333e-07	12.6392	-1.39508	0.182678	ywfG	N-succinyldiaminopimelate aminotransferase
HMPRNC0000_2846	2.76087	-7.03312	0.00019391	20.9108	-2.14479	0.0167191		Diapolycopene oxygenase
HMPRNC0000_2848	1.77488	5.17073	0.00686121	1.30162	-1.07845	0.895258	ssaA3	Secretory antigen precursor SsaA
HMPRNC0000_2852	54.9781	9.98258	5.98788e-36	83.0365	1.48099	0.235567	isaA	immunodominant antigen A precursor
HMPRNC0000_2856	12.0958	19.8618	9.87139e-11	18.7755	2.19343	0.545951		hypothetical protein
HMPRNC0000_2857	44.7232	21.4974	3.23777e-15	81.5269	2.57946	0.482163		hypothetical protein
HMPRNC0000_2864	1.84072	1.41921	0.491136	3.27333	2.64105	0.027731		hypothetical protein
HMPRNC0000_2874	2.86598	-7.70185	5.67781e-05	12.4458	-1.95861	0.063839	yniA	Ribulosamine/erythrulosamine 3-kinase potentially involved in protein deglycation
HMPRNC0000_2891	11.6904	-2.00245	0.0243507	16.6514	-1.7238	0.107153	gabP	amino acid permease, GabP family
HMPRNC0000_2896	41.1673	-2.32476	0.0046769	61.4475	-1.02237	0.899226	acsA	Acyl-coenzyme A synthetase/AMP-(fatty) acid ligase
HMPRNC0000_2898	7.25432	-13.0993	4.74087e-10	22.886	-2.40087	0.00484444		hypothetical protein
HMPRNC0000_2903	0.918123	2.38177	0.230885	13.5849	2.28279	0.00436807	betB	Betaine aldehyde dehydrogenase
HMPRNC0000_2912	8.43207	-2.70362	6.64157e-05	13.4336	1.20135	0.450605	cysJ	Sulfite reductase (NADPH) flavoprotein alpha-component
HMPRNC0000_2914	1.03617	-6.42023	0.0165473	1.05233	-1.6254	0.49958	gpo	Glutathione peroxidase and Thioredoxin peroxidase
HMPRNC0000_2923	3.76663	-2.43082	0.0275811	3.28581	1.54173	0.283352	estA	Tributyrin esterase
HMPRNC0000_2935	1.57226	-7.57582	0.0038477	31.9328	1.34267	0.197345	arcA	Arginine deiminase
HMPRNC0000_2942	46.961	-9.67962	8.635e-52	10.7507	-1.24857	0.321051	manA	PTS system, mannose-specific IIB/IIC/IIA component
HMPRNC0000_2944	9.36406	2.45921	0.00106713	20.0362	1.02344	0.895962		Phage infection protein
HMPRNC0000_2948	11.7347	-2.94168	3.85478e-06	14.5029	1.56612	0.032752	entB2	Isochorismatase
HMPRNC0000_2949	11.7705	-4.75208	7.70369e-07	23.4595	-1.13923	0.603225	sraP	putative cell-wall-anchored protein SasF (LPXAG motif)
HMPRNC0000_2951	9.33281	-2.24208	0.00298717	19.7245	-1.22281	0.325687	gtfA	Poly(glycerol-phosphate) alpha-glucosyltransferase GftA
HMPRNC0000_2952	10.82	-3.19899	5.13415e-06	52.7013	-2.02923	0.00458574	secA2	Protein translocase subunit SecA clustered with accessory secretion system
HMPRNC0000_2966	2.15659	-6.32705	0.000771636	6.9335	-1.70601	0.0972827		hypothetical protein
HMPRNC0000_2980	29.0307	-2.57722	2.51648e-08	16.4616	1.53085	0.0305771	geh	Triacylglycerol lipase
HMPRNC0000_2992	1.36448	-4.96855	0.0258402	1.58435	-1.35096	0.586603		hypothetical protein
HMPRNC0000_3011	3.12941	-10.3009	9.10031e-06	19.5356	-2.1063	0.102058		hypothetical protein
HMPRNC0000_3019	56.6309	2.64189	2.02436e-05	93.1371	-1.25987	0.177724	cspB	Cold shock protein of CSP family
HMPRNC0000_3026	9.05536	3.40008	6.19426e-05	11.793	1.26031	0.274541	gidB	16S rRNA (guanine(527)-N(7))-methyltransferase
HMPRNC0000_3031	36.8874	2.08657	2.12604e-07	45.5473	-1.46907	0.0831701	rpmH	LSU ribosomal protein L34p
