# Supplementary material for: The Effect of Iodine-Containing Nano-Micelles, FS-1, on Antibiotic Resistance, Gene Expression and Epigenetic Modifications in the Genome of Multidrug Resistant MRSA Strain Staphylococcus aureus ATCC BAA-39
Source: Front Microbiol. 2020 Oct 22;11:581660. doi: 10.3389/fmicb.2020.581660 (PMC7642360; doi:10.3389/fmicb.2020.581660)
Supplement: Supplementary Table 2 — List of BMF elements found in the S. aureus ATCC BAA-39 NC and FS genomes. [file Table_2.XLSX]

## Sheet: Table S2
Table S2 | List of DBM elements in S. aureus NC and FS genomes.
	ID:		Index number of DBM elements in the genome S.aureus ATCC BAA-39 NC (CP033505.1)
	DBM Element:		Sequences of DBM elements. In each sequence, forth nucleotides from both sites are either methylated A (m6A), or T complement of m6A nucleoside in the reverse complement strand. Pairs of homologous DBM elements in NC and FS genomes with mutations in sequences are shown in bold. Non-homologous DBM elements are depicted by red font color.
	Reversed:		Reversed DBM elements with the upstream m6A on the reverse-complement strand are marked with 'Yes'. Reverse complement sequences of these DBM elements are given.
	Start and End:		Locations of DBM elements in NC and FS genomes.
	Coverage:		Coverage of PacBio reads over the DBM element.
	Upstream m6A QV:		QV score of the m6A residue at the 5'-end of the DBM element.
	Downstream m6A QV:		QV score of the m6A residue at the 3'-end of the DBM element.
	Type:		Two types of DBM elements T1 and T2 with four sub-types of T2 and direct or complement orientation on the chromosomal replichores.
	Overlapped CDS:		Annotation data of protein coding sequences comprising DBM element.
	Leading and lagging replichores are indicated by sub-titles. DBM elments withing the SCCmec genomic island and prophages are highlighted.
	S.aureus ATCC BAA-39 NC (CP033505.1)								S.aureus ATCC BAA-39 FS (CP033506.1)
ID	DBM Element	Reversed	Start	End	Coverage	Upstream m6A QV	Downstream m6A QV	Type	DBM Element	Reversed	Start	End	Coverage	Upstream m6A QV	Downstream m6A QV	Type	Overlapped CDS
	Leading replichore
1	CCCATAACACATTTG		745	759	191	231	198	T1-Dir.	CCCATAACACATTTG		745	759	171	195	152	T1-Dir.	HMPRNC0000_0001 [393..1754]; dnaA; Chromosomal replication initiator protein DnaA
2	TGAAGTTAAATACA		3789	3802	192	232	270	T2.1-Dir.	TGAAGTTAAATACA		3789	3802	180	216	218	T2.1-Dir.	HMPRNC0000_0003 [3555..3791]; yaaA; conserved protein YaaA
3	CTGATGCCGATGTGGA		6429	6444	213	297	285	T1-Comp.	CTGATGCCGATGTGGA		6429	6444	183	259	216	T1-Comp.	HMPRNC0000_0005 [4910..6844]; gyrB; DNA gyrase subunit B
4	CAAAACCGTGGTGGT		8462	8476	214	189	300	T1-Comp.	CAAAACCGTGGTGGT		8462	8476	184	164	220	T1-Comp.	HMPRNC0000_0006 [6881..9544]; gyrA; DNA gyrase subunit A
5	GGTATTACACTTCG		8954	8967	204	282	270	T2.1-Dir.	GGTATTACACTTCG		8954	8967	180	234	229	T2.1-Dir.	HMPRNC0000_0006 [6881..9544]; gyrA; DNA gyrase subunit A
6	ACCACATACATATCTT		9689	9704	216	179	194	T1-Dir.	ACCACATACATATCTT		9689	9704	181	161	169	T1-Dir.	HMPRNC0000_0007 [9631..10203]; ADP-dependent (S)-NAD(P)H-hydrate dehydratase
7	AGGATTGCAAAGTGGC		11877	11892	213	303	283	T1-Comp.	AGGATTGCAAAGTGGC		11841	11856	172	232	199	T1-Comp.	HMPRNC0000_0008 [10750..12264]; hutH; Histidine ammonia-lyase
8	CAAAATGAAGATGGA		13843	13857	223	202	291	T1-Comp.	CAAAATGAAGATGGA		13805	13819	169	132	214	T1-Comp.	HMPRNC0000_0010 [12643..13929]; serS; Seryl-tRNA synthetase
9	AGAAGAATATTACG		25634	25647	202	259	285	T2.4-Dir.	AGAAGAATATTACG		25589	25602	174	193	209	T2.4-Dir.	HMPRNC0000_0022 [25498..27324]; walK; Two-component sensor kinase SA14-24
10	TCCACTTTATAATCGA		27054	27069	198	283	288	T1-Dir.	TCCACTTTATAATCGA		27009	27024	190	226	225	T1-Dir.	HMPRNC0000_0022 [25498..27324]; walK; Two-component sensor kinase SA14-24
11	ACGACAAAGTGATGGA		32887	32902	180	236	241	T1-Comp.	ACGACAAAGTGATGGA		32841	32856	181	212	223	T1-Comp.	HMPRNC0000_0027 [30864..33182]; sasH; Virulence-associated cell-wall-anchored protein SasH (LPXTG motif), 5'-nucleotidase
12	CCCACAGAGTTATCCA		33378	33393	186	281	239	T1-Dir.	CCCACAGAGTTATCCA		33331	33346	183	230	204	T1-Dir.	Non-coding
SCCmec element
13	GGGATTAGGTTATGGA		37352	37367	184	259	178	T1-Comp.	GGGATTAGGTTATGGA		37304	37319	171	243	176	T1-Comp.	Non-coding
14	TTGATCGTGCTATGGA		39419	39434	151	206	213	T1-Comp.	TTGATCGTGCTATGGA		39369	39384	147	186	223	T1-Comp.	HMPRNC0000_0032 [38578..40395]; tnpB2; Tn554 family transposase B
15	AGGACATATCAATGGT		45906	45921	171	215	166	T1-Comp.									HMPRNC0000_0040 [45796..46863]; Rhodanese domain protein
16	TGTAACTATCTTCT		46488	46501	184	246	200	T2.2-Comp.									HMPRNC0000_0040 [45796..46863]; Rhodanese domain protein
									TGAAGTCGATTATG		46715	46728	35	48	49	No type	Non-coding
17	TGAAGTTGAGTACG		46791	46804	171	228	249	T2.4-Dir.									HMPRNC0000_0040 [45796..46863]; Rhodanese domain protein
18	GGGATTATTTAGTGGT		47310	47325	178	247	263	T1-Comp.									HMPRNC0000_0041 [46894..48228]; Zn-dependent hydroxyacylglutathione hydrolase / Polysulfide binding protein
19	GCCATACCTATATCTA		47512	47527	169	172	100	T1-Dir.									HMPRNC0000_0041 [46894..48228]; Zn-dependent hydroxyacylglutathione hydrolase / Polysulfide binding protein
									TCCATTCATCATGTA		49840	49854	165	162	250	T1-Dir.	Non-coding
									TCCATGTGAACTGTT		60969	60983	20	39	33	T1-Dir.	HMPRFS0000_0056 [60110..61351]; pre; plasmid recombination enzyme type 3
20	TTGATCTACCTTCC		69084	69097	149	48	38	No type									Non-coding
21	GTGATTGAGGTTTACC		69671	69686	128	41	65	No type									Non-coding
22	CGAATGGATTATGGA		75173	75187	279	185	159	T1-Comp.	CGAATGGATTATGGA		77182	77196	294	173	147	T1-Comp.	HMPRNC0000_0076 [74868..75773]; tRNA-dihydrouridine synthase 2
23	CCCATATTTAAGTCAA		75583	75598	192	195	237	T1-Dir.	CCCATATTTAAGTCAA		77592	77607	202	197	212	T1-Dir.	HMPRNC0000_0076 [74868..75773]; tRNA-dihydrouridine synthase 2
24	CAAATTACGAGTGGT		78648	78662	195	253	308	T1-Comp.	CAAATTACGAGTGGT		80675	80689	177	212	250	T1-Comp.	HMPRNC0000_0080 [77784..80936]; Superfamily I DNA/RNA helicase protein
25	CAAATATAAGATGGT		78857	78871	198	121	278	T1-Comp.	CAAATATAAGATGGT		80884	80898	176	105	251	T1-Comp.	HMPRNC0000_0080 [77784..80936]; Superfamily I DNA/RNA helicase protein
26	GGTATTAGTCTTCT		84562	84575	214	264	256	T2.3-Comp.	GGTATTAGTCTTCT		86589	86602	169	209	199	T2.3-Comp.	HMPRNC0000_0087 [84499..85302]; hypothetical protein
27	ACCATTTTGTATTTG		90151	90165	198	309	260	T1-Dir.	ACCATTTTGTATTTG		92177	92191	174	227	194	T1-Dir.	HMPRNC0000_0092 [88725..90962]; Transcriptional regulator, AraC family
28	CAAAAAATTAATGGT		91029	91043	224	211	309	T1-Comp.	CAAAAAATTAATGGT		93055	93069	201	164	259	T1-Comp.	Non-coding
29	CCCACATCATCATCCT		92189	92204	211	262	309	T1-Dir.	CCCACATCATCATCCT		94215	94230	199	242	250	T1-Dir.	HMPRNC0000_0093 [91113..92291]; hipO2; N-acyl-L-amino acid amidohydrolase
30	TGGACATTTATATGGA		93883	93898	217	242	179	T1-Comp.	TGGACATTTATATGGA		95908	95923	183	190	134	T1-Comp.	Non-coding
31	GCCACGATGGTGTCTG		94366	94381	406	509	534	T1-Dir.	GCCACGATGGTGTCTG		96391	96406	414	527	534	T1-Dir.	Non-coding
32	TGAAGATAATTACC		95677	95690	226	246	248	T2.4-Dir.	TGAAGATAATTACC		97702	97715	171	199	197	T2.4-Dir.	HMPRNC0000_0096 [94784..96208]; Sodium-dependent phosphate transporter
33	CGAAGATCAAATGGA		96913	96927	210	278	301	T1-Comp.	CGAAGATCAAATGTA		98816	98830	165	216	238	No type	HMPRNC0000_0097 [96756..98534]; Oleate hydratase
34	TCCATTGACCATCCA		98389	98403	173	31	79	T1-Dir.	TTCATTTGACCATCCT		100286	100301	174	246	223	No type	HMPRNC0000_0097 [96756..98534]; Oleate hydratase
35	TTGATGTAAAAGTGGC		98944	98959	204	233	293	T1-Comp.	TTGATGTAAAAGTGGC		100813	100828	170	219	223	T1-Comp.	HMPRNC0000_0098 [98708..99580]; Permease of the drug/metabolite transporter (DMT) superfamily
36	GCCATAATAATTTCG		100272	100286	211	273	148	T1-Dir.	GCCATAATAATTTCG		102140	102154	181	295	139	T1-Dir.	HMPRNC0000_0099 [99693..101090]; Transcriptional regulator, GntR family domain / Aspartate aminotransferase
37	CAAATTGACTATGGA		100704	100718	197	98	278	T1-Comp.	CAAATTGACTATGGA		102572	102586	168	100	240	T1-Comp.	HMPRNC0000_0099 [99693..101090]; Transcriptional regulator, GntR family domain / Aspartate aminotransferase
38	ACCACGTGAAATTCG		101534	101548	198	265	267	T1-Dir.	ACCACGTGAAATTCG		103402	103416	181	231	235	T1-Dir.	HMPRNC0000_0100 [101280..101753]; hypothetical protein
39	CGAAGTTAAAATGGA		103126	103140	213	254	324	T1-Comp.	CGAAGTTAAAATGGA		104993	105007	187	229	250	T1-Comp.	HMPRNC0000_0101 [102015..103607]; lctP2; L-lactate permease
40	ATATTAAAATATAA	Yes	106488	106501	226	71	72	No type									Non-coding
41	CGAAGATGAGATGGT		107757	107771	210	272	311	T1-Comp.	CGAAGATGAGATGGT		109821	109835	179	215	258	T1-Comp.	Non-coding
42	CAAATGATTTGTGGA		113153	113167	202	265	325	T1-Comp.	CAAATGATTTGTGGA		115202	115216	194	205	259	T1-Comp.	HMPRNC0000_0110 [112007..113761]; sbnC; Siderophore staphylobactin biosynthesis protein SbnC and Siderophore synthetase superfamily, group B
43	GGGACTATTTGGTGGT		114089	114104	211	284	269	T1-Comp.	GGGACTATTTGGTGGT		116137	116152	185	203	213	T1-Comp.	HMPRNC0000_0113 [113754..115010]; Siderophore staphylobactin biosynthesis protein SbnD
44	GCCACCTCAAAATCAT		115092	115107	196	250	267	T1-Dir.	GCCACCTCAAAATCAT		117140	117155	184	244	251	T1-Dir.	HMPRNC0000_0115 [115000..116736]; sbnE; Siderophore staphylobactin biosynthesis protein SbnE and Siderophore synthetase superfamily, group A
45	TAGATTAAACAATGGT		118493	118508	188	257	247	T1-Comp.	TAGATTAAACAATGGT		120538	120553	190	231	244	T1-Comp.	HMPRNC0000_0116 [116717..118495]; sbnF; Siderophore staphylobactin biosynthesis protein SbnF and Siderophore synthetase superfamily, group C
46	TGTAGTGAGCTTCT		123399	123412	188	249	265	T2.2-Comp.	TGTAGTGAGCTTCT		125442	125455	167	227	211	T2.2-Comp.	HMPRNC0000_0123 [122707..123483]; budC; 2,3-butanediol dehydrogenase, S-alcohol forming, (R)-acetoin-specific / Acetoin (diacetyl) reductase
47	CAAATTCAAGGTGGA		125311	125325	189	214	278	T1-Comp.	CAAATTCAAGGTGGA		127351	127365	157	173	230	T1-Comp.	HMPRNC0000_0125 [124762..125454]; Putative undecaprenyl-phosphate N-acetylgalactosaminyl 1-phosphate transferase
48	GCCATCATTGATTTG		125569	125583	186	271	206	T1-Dir.	GCCATCATTGATTTG		127609	127623	155	219	151	T1-Dir.	Non-coding
49	ACCATATATAGATCAA		129784	129799	203	56	177	T1-Dir.	ACCATATATAGATCAA		131821	131836	168	48	124	T1-Dir.	HMPRNC0000_0129 [129737..130336]; sodA; Superoxide dismutase (Mn), Superoxide dismutase (Fe)
50	ACCACTTATTAATCAT		131679	131694	217	190	239	T1-Dir.	ACCACTTATTAATCAT		133715	133730	172	161	210	T1-Dir.	HMPRNC0000_0131 [131620..132360]; putative regulator for deoxynucleoside utilization, GntR family
51	ACCATGACGAAATTGT		135149	135164	326	173	175	T1-Dir.	ACCATGACGAAATTGT		137184	137199	326	198	180	T1-Dir.	HMPRNC0000_0134 [134758..135420]; deoC2; Deoxyribose-phosphate aldolase
52	CTGATGTCAGGATGGA		137376	137391	206	260	285	T1-Comp.	CTGATGTCAGGATGGA		139411	139426	179	198	215	T1-Comp.	HMPRNC0000_0136 [136757..137572]; phnE; ABC transporter, permease protein (cluster 12, methionine/phosphonates)
53	GCCATCTTTTAATCAA		137503	137518	213	273	323	T1-Dir.	GCCATCTTTTAATCAA		139538	139553	180	220	246	T1-Dir.	HMPRNC0000_0136 [136757..137572]; phnE; ABC transporter, permease protein (cluster 12, methionine/phosphonates)
54	CGAAAAGTAAATGGT		141254	141268	208	239	211	T1-Comp.	CGAAAAGTAAATGGT		143288	143302	184	178	141	T1-Comp.	HMPRNC0000_0140 [140524..142068]; hypothetical protein
55	CAGATATCATTGTGGT		142666	142681	198	182	284	T1-Comp.	CAGATATCATTGTGGT		144700	144715	177	119	187	T1-Comp.	HMPRNC0000_0141 [142119..143654]; 2',3'-cyclic-nucleotide 2'-phosphodiesterase
56	ACCATGGTGGATTTG		142687	142701	206	270	154	T1-Dir.	ACCATGGTGGATTTG		144721	144735	165	207	90	T1-Dir.	HMPRNC0000_0141 [142119..143654]; 2',3'-cyclic-nucleotide 2'-phosphodiesterase
57	GCCATTGAACGATCAG		143277	143292	208	79	273	T1-Dir.	GCCATTGAACGATCAG		145310	145325	185	47	226	T1-Dir.	HMPRNC0000_0141 [142119..143654]; 2',3'-cyclic-nucleotide 2'-phosphodiesterase
58	TTGATCAACATATGGT		146307	146322	180	241	171	T1-Comp.	TTGATCAACATATGGT		148339	148354	200	219	138	T1-Comp.	HMPRNC0000_0144 [146144..148753]; aad; Acetaldehyde dehydrogenase / Alcohol dehydrogenase
59	GTGACCCTGGTATGGT		147621	147636	184	246	241	T1-Comp.	GTGACCCTGGTATGGT		149653	149668	205	254	221	T1-Comp.	HMPRNC0000_0144 [146144..148753]; aad; Acetaldehyde dehydrogenase / Alcohol dehydrogenase
60	CAAAAGCAATGTGGA		147825	147839	189	171	261	T1-Comp.	CAAAAGCAATGTGGA		149857	149871	206	168	273	T1-Comp.	HMPRNC0000_0144 [146144..148753]; aad; Acetaldehyde dehydrogenase / Alcohol dehydrogenase
61	CAGATACAGGAATGGA		148110	148125	181	210	279	T1-Comp.	CAGATACAGGAATGGA		150142	150157	197	200	250	T1-Comp.	HMPRNC0000_0144 [146144..148753]; aad; Acetaldehyde dehydrogenase / Alcohol dehydrogenase
62	CAAAATAATAATGGA		150055	150069	186	159	256	T1-Comp.	CAAAATAATAATGGA		152087	152101	197	161	265	T1-Comp.	HMPRNC0000_0150 [149782..150465]; cap5B; Tyrosine-protein kinase EpsD / Capsular polysaccharide synthesis enzyme Cap5B
63	TCCACCTCCTAATCCA		150156	150171	184	251	277	T1-Dir.	TCCACCTCCTAATCCA		152188	152203	200	235	243	T1-Dir.	HMPRNC0000_0150 [149782..150465]; cap5B; Tyrosine-protein kinase EpsD / Capsular polysaccharide synthesis enzyme Cap5B
64	GCGACACAGATATGGT		155131	155146	199	257	202	T1-Comp.	GCGACACAGATATGGT		157163	157178	193	211	179	T1-Comp.	HMPRNC0000_0155 [154104..155213]; cap5F; Capsular polysaccharide synthesis enzyme Cap5F
65	AAGATAATAATGTGGT		159840	159855	204	287	263	T1-Comp.	AAGATAATAATGTGGT		161869	161884	178	225	252	T1-Comp.	HMPRNC0000_0160 [159257..160462]; Capsular polysaccharide synthesis enzyme Cap5K
66	CAAATTGATAATGGC		161513	161527	200	198	332	T1-Comp.	CAAATTGATAATGGC		163542	163556	183	157	246	T1-Comp.	HMPRNC0000_0161 [160463..161668]; cap5L; Capsular polysaccharide synthesis enzyme Cap5L
67	TGAAGGTATCTACA		163367	163380	198	160	228	T2.1-Dir.	TGAAGGTATCTACA		165396	165409	200	129	205	T2.1-Dir.	HMPRNC0000_0164 [163177..164439]; epsD; UDP-N-acetyl-D-mannosamine dehydrogenase
68	GTGATAAATTAATGGC		167113	167128	204	281	276	T1-Comp.	GTGATAAATTAATGGC		168994	169009	187	236	225	T1-Comp.	HMPRNC0000_0169 [166869..168356]; aldA2; Aldehyde dehydrogenase B
69	CTGATCAAATTATGGC		169700	169715	186	264	230	T1-Comp.	CTGATCAAATTATGGC		171581	171596	166	211	199	T1-Comp.	HMPRNC0000_0171 [169003..169962]; Cobalt-zinc-cadmium resistance protein
70	CCCACGTTTGTTTTG		170239	170253	200	207	173	T1-Dir.	CCCACGTTTGTTTTG		172120	172134	181	190	168	T1-Dir.	Non-coding
71	TCCATCGTCTGGTCGT		171647	171662	195	256	281	T1-Dir.	TCCATCGTCTGGTCGT		173528	173543	186	236	229	T1-Dir.	HMPRNC0000_0175 [171492..172232]; ABC transporter, ATP-binding protein
72	GCCATCCGGCTATCAA		173106	173121	198	271	265	T1-Dir.	GCCATCCGGCTATCAA		174987	175002	180	237	220	T1-Dir.	HMPRNC0000_0176 [172246..173220]; hypothetical protein
73	AGAAGGTGAATACT		175234	175247	189	240	276	T2.1-Dir.	AGAAGGTGAATACT		177114	177127	184	204	246	T2.1-Dir.	HMPRNC0000_0179 [175239..175598]; hypothetical protein
74	CAAATTATTAATGGT		180953	180967	174	190	249	T1-Comp.	CAAATTATTAATGGT		182833	182847	158	158	236	T1-Comp.	HMPRNC0000_0182 [178880..185740]; polyketide synthase
75	AGAAGTCCCTTACA		182201	182214	197	246	302	T2.1-Dir.	AGAAGTCCCTTACA		184081	184094	179	206	241	T2.1-Dir.	HMPRNC0000_0182 [178880..185740]; polyketide synthase
76	ACCACCTTATGTTCG		188545	188559	186	224	165	T1-Dir.	ACCACCTTATGTTCG		190431	190445	190	240	168	T1-Dir.	HMPRNC0000_0187 [188551..189792]; argJ; Glutamate N-acetyltransferase and N-acetylglutamate synthase
77	GCCATACCTTTATCAA		188705	188720	180	218	257	T1-Dir.	GCCATACCTTTATCAA		190591	190606	199	231	241	T1-Dir.	HMPRNC0000_0187 [188551..189792]; argJ; Glutamate N-acetyltransferase and N-acetylglutamate synthase
78	TGTAATATGCTTCA		190502	190515	191	235	282	T2.2-Comp.	TGTAATATGCTTCA		192388	192401	202	255	250	T2.2-Comp.	HMPRNC0000_0188 [189804..190838]; argC; N-acetyl-gamma-glutamyl-phosphate reductase
79	TCGATATTGCAATGGC		191179	191194	192	186	274	T1-Comp.	TCGATATTGCAATGGC		193065	193080	201	184	253	T1-Comp.	HMPRNC0000_0190 [190874..192058]; rocD; Acetylornithine aminotransferase 1
80	CCCATACCAATGTCTG		192393	192408	193	217	273	T1-Dir.	CCCATACCAATGTCTG		194272	194287	195	235	216	T1-Dir.	HMPRNC0000_0191 [192311..193648]; brnQ; Branched-chain amino acid transport system carrier protein
81	CCCATCATTTTTTCG		196832	196846	221	283	245	T1-Dir.	CCCATCATTTTTTCG		198716	198730	202	273	199	T1-Dir.	HMPRNC0000_0196 [196465..198153]; ptbA; PTS system, glucose-specific IIC/IIB/IIA component
82	ACCACCATTGTGTCTT		197367	197382	209	277	237	T1-Dir.	ACCACCATTGTGTCTT		199251	199266	199	239	212	T1-Dir.	HMPRNC0000_0196 [196465..198153]; ptbA; PTS system, glucose-specific IIC/IIB/IIA component
83	CGAAGCGATAATGGC		199386	199400	193	246	294	T1-Comp.	CGAAGCGATAATGGC		201204	201218	191	270	264	T1-Comp.	HMPRNC0000_0200 [199096..200151]; Outer surface protein of unknown function, cellobiose operon
84	ATGATGAAGCAATGGC		200887	200902	206	292	272	T1-Comp.	ATGATGAAGCAATGGC		202705	202720	187	244	205	T1-Comp.	HMPRNC0000_0203 [200151..201041]; murQ; N-acetylmuramic acid 6-phosphate etherase
85	TTGATGGTGTCATGGG		201198	201213	201	238	275	T1-Comp.	TTGATGGTGTCATGGG		203016	203031	186	234	220	T1-Comp.	HMPRNC0000_0204 [201053..202507]; sacX; PTS system, N-acetylmuramic acid-specific IIB/IIC component
86	TGGATTAATTGGTGGT		201490	201505	205	260	286	T1-Comp.	TGGATTAATTGGTGGT		203308	203323	189	230	225	T1-Comp.	HMPRNC0000_0204 [201053..202507]; sacX; PTS system, N-acetylmuramic acid-specific IIB/IIC component
87	TGAAGTTACCTACA		203761	203774	207	193	163	T2.1-Dir.	TGAAGTTACCTACA		205579	205592	195	151	136	T2.1-Dir.	HMPRNC0000_0206 [203579..203860]; hypothetical protein
88	AAGATAACAGCATGGT		205433	205448	201	252	300	T1-Comp.	AAGATAACAGCATGGT		207251	207266	192	206	246	T1-Comp.	HMPRNC0000_0207 [204073..206862]; hsdR; Type I restriction-modification system, restriction subunit R
89	CGGATAAACGTGTGGA		205481	205496	202	294	302	T1-Comp.	CGGATAAACGTGTGGA		207299	207314	193	241	253	T1-Comp.	HMPRNC0000_0207 [204073..206862]; hsdR; Type I restriction-modification system, restriction subunit R
90	TGAAGATGGTTACA		210172	210185	197	238	291	T2.1-Dir.	TGAAGATGGTTACA		211991	212004	177	218	267	T2.1-Dir.	HMPRNC0000_0212 [209519..210697]; ABC transporter, permease protein
91	TCCACATTTCAATCAT		212608	212623	191	236	236	T1-Dir.	TCCACATTTCAATCAT		214426	214441	188	225	244	T1-Dir.	HMPRNC0000_0214 [211163..212881]; hypothetical protein
92	ACCATCTATGGGTCCA		221798	221813	199	248	269	T1-Dir.	ACCATCTATGGGTCCA		223656	223671	205	253	208	T1-Dir.	HMPRNC0000_0224 [220959..222965]; ggt; Gamma-glutamyltranspeptidase and Glutathione hydrolase
93	ACCATTACCTAGTCCG		222617	222632	198	190	307	T1-Dir.	ACCATTACCTAGTCCG		224475	224490	194	189	263	T1-Dir.	HMPRNC0000_0224 [220959..222965]; ggt; Gamma-glutamyltranspeptidase and Glutathione hydrolase
94	CCCATTTCAAAATCAG		224376	224391	208	313	276	T1-Dir.	CCCATTTCAAAATCAG		226232	226247	192	252	214	T1-Dir.	HMPRNC0000_0226 [224225..224851]; FMN-dependent NADH-azoreductase
95	GAGATATTGCGATGGT		226237	226252	196	168	249	T1-Comp.	GAGATATTGCGATGGT		228093	228108	169	126	194	T1-Comp.	HMPRNC0000_0228 [226011..227108]; Maltose/maltodextrin transport ATP-binding protein MalK
96	ACCATTATCGAATCTT		226490	226505	194	274	282	T1-Dir.	ACCATTATCGAATCTT		228345	228360	174	228	230	T1-Dir.	HMPRNC0000_0228 [226011..227108]; Maltose/maltodextrin transport ATP-binding protein MalK
97	GCGACAAGCAAATGGC		227275	227290	194	272	256	T1-Comp.	GCGACAAGCAAATGGC		229130	229145	173	221	198	T1-Comp.	HMPRNC0000_0229 [227121..228392]; Maltodextrin ABC transporter, substrate-binding protein MdxE
98	TGGACATTAGTATGGA		228965	228980	193	233	278	T1-Comp.	TGGACATTAGTATGGA		230819	230834	186	222	218	T1-Comp.	HMPRNC0000_0230 [228395..229663]; malC; Maltodextrin ABC transporter, permease protein MdxF
99	CGAAAAGCCAATGGC		231960	231974	187	188	274	T1-Comp.	CGAAAAGCCAATGGC		233813	233827	196	210	242	T1-Comp.	HMPRNC0000_0233 [231679..232719]; NADH-dependent dehydrogenase
100	GCGACAAGAGCATGGA		233524	233539	174	208	264	T1-Comp.	GCGACAAGAGCATGGA		235375	235390	179	214	242	T1-Comp.	HMPRNC0000_0234 [232774..233742]; Inosose isomerase
101	ACGATTTCAAGATGGG		235454	235469	186	276	251	T1-Comp.	ACGATTTCAAGATGGG		237070	237085	171	230	238	T1-Comp.	HMPRNC0000_0236 [235019..236398]; uhpT; Glycerol-3-phosphate transporter
102	CCCATAAAGACGTCAC		239779	239794	153	167	226	T1-Dir.	ACCATAAAGACGTCAC		241389	241404	179	208	179	T1-Dir.	Non-coding
103	AGGATTTAAAAATGGA		240657	240672	204	266	306	T1-Comp.	AGGATTTAAAAATGGA		242273	242288	191	224	255	T1-Comp.	HMPRNC0000_0241 [240619..242868]; pflB; Pyruvate formate-lyase
104	TAGATTTCTTAATGGA		241187	241202	192	278	292	T1-Comp.	TAGATTTCTTAATGGA		242803	242818	197	253	259	T1-Comp.	HMPRNC0000_0241 [240619..242868]; pflB; Pyruvate formate-lyase
105	TGGACAAAAATATGGT		241314	241329	191	262	206	T1-Comp.	TGGACAAAAATATGGT		242930	242945	195	241	171	T1-Comp.	HMPRNC0000_0241 [240619..242868]; pflB; Pyruvate formate-lyase
106	TTGATCAAATGATGGA		242039	242054	186	276	256	T1-Comp.	TTGATCAAATGATGGA		243655	243670	192	267	233	T1-Comp.	HMPRNC0000_0241 [240619..242868]; pflB; Pyruvate formate-lyase
107	AGTAGAACGCTTCA		242343	242356	184	267	275	T2.2-Comp.	AGTAGAACGCTTCA		243959	243972	182	233	206	T2.2-Comp.	HMPRNC0000_0241 [240619..242868]; pflB; Pyruvate formate-lyase
108	GCCATCGTGGTTTCG		245001	245015	191	240	252	T1-Dir.	GCCATCGTGGTTTCG		246617	246631	183	231	186	T1-Dir.	HMPRNC0000_0245 [243968..245731]; glpQ2; Glycerophosphoryl diester phosphodiesterase, periplasmic
109	AAGATAAGTTTATGGA		246681	246696	190	241	202	T1-Comp.	AAGATAAGTTTATGGA		248297	248312	166	213	165	T1-Comp.	HMPRNC0000_0247 [246428..248527]; coa; Staphylocoagulase
110	TCCATCGTGGTGTCAG		249672	249687	178	255	239	T1-Dir.	TCCATCGTGGTGTCAG		251285	251300	183	210	230	T1-Dir.	HMPRNC0000_0248 [249164..250348]; fadA; 3-ketoacyl-CoA thiolase (fadN-fadA-fadE operon)
111	TCCACTACAATATCTA		252530	252545	194	250	149	T1-Dir.	TCCACTACAATATCTA		254143	254158	186	253	145	T1-Dir.	HMPRNC0000_0249 [250378..252639]; fadB; 3-hydroxyacyl-CoA dehydrogenase/Enoyl-CoA hydratase
112	TGTAAATCGCTTCT		252900	252913	194	274	258	T2.2-Comp.	TGTAAATCGCTTCT		254513	254526	183	234	190	T2.2-Comp.	HMPRNC0000_0251 [252826..254037]; fadD; Acyl-CoA dehydrogenase, long-chain specific
113	ACCACACACCGGTCTA		254384	254399	191	235	268	T1-Dir.	ACCACACACCGGTCTA		255997	256012	175	189	205	T1-Dir.	HMPRNC0000_0253 [254149..255654]; menE; Long-chain-fatty-acid--CoA ligase
114	TCGATAAACAAATGGA		257752	257767	207	255	284	T1-Comp.	TCGATAAACAAATGGA		259369	259384	181	208	224	T1-Comp.	HMPRNC0000_0255 [257610..258839]; hypothetical protein
115	ACCACGCCATAATCAT		259067	259082	202	270	290	T1-Dir.	ACCACGCCATAATCAT		260684	260699	179	224	212	T1-Dir.	Non-coding
116	ATGACTTCGGCGTGGT		259088	259103	204	302	219	T1-Comp.	ATGACTTCGGCGTGGT		260705	260720	179	241	207	T1-Comp.	Non-coding
117	ACCATCTGTGTATCTA		261823	261838	182	247	218	T1-Dir.	ACCATCTGTGTATCTA		263404	263419	171	245	190	T1-Dir.	HMPRNC0000_0260 [261543..262670]; hmpA; Flavohemoglobin / Nitric oxide dioxygenase
118	CAAAAGTTAAATGGT		262046	262060	196	189	258	T1-Comp.	CAAAAGTTAAATGGT		263627	263641	174	154	212	T1-Comp.	HMPRNC0000_0260 [261543..262670]; hmpA; Flavohemoglobin / Nitric oxide dioxygenase
119	TCCACTGAAGGTTTG		264939	264953	178	246	191	T1-Dir.	TCCACTGAAGGTTTG		266535	266549	158	184	153	T1-Dir.	HMPRNC0000_0262 [264516..266036]; ptsG2; PTS system, N-acetylmannosamine-specific IIC/IIB component
120	CAAAGAAGGCATGGA		265001	265015	180	236	269	T1-Comp.	CAAAGAAGGCATGGA		266597	266611	162	201	215	T1-Comp.	HMPRNC0000_0262 [264516..266036]; ptsG2; PTS system, N-acetylmannosamine-specific IIC/IIB component
121	CGAATTCAAAGTGGT		268349	268363	202	289	305	T1-Comp.	CGAATTCAAAGTGGT		269917	269931	193	244	252	T1-Comp.	HMPRNC0000_0264 [267671..269767]; putative galactitol operon regulator/PTS system, IIA component
122	ACCATTAATGGATCGA		269258	269273	201	273	232	T1-Dir.	ACCATTAATGGATCGA		270826	270841	202	249	201	T1-Dir.	HMPRNC0000_0264 [267671..269767]; putative galactitol operon regulator/PTS system, IIA component
123	ATGATTCGTATATGGT		269445	269460	202	310	188	T1-Comp.	ATGATTCGTATATGGT		271013	271028	199	253	159	T1-Comp.	HMPRNC0000_0264 [267671..269767]; putative galactitol operon regulator/PTS system, IIA component
124	CTGATTTTTATATGGA		273130	273145	199	190	193	T1-Comp.	CTGATTTTTATATGGA		274698	274713	204	180	185	T1-Comp.	Non-coding
125	TTGATGCATTAATGGA		278138	278153	216	174	306	T1-Comp.	TTGATGCATTAATGGA		279706	279721	211	107	269	T1-Comp.	Non-coding
126	CAAACATGGCATGGC		279044	279058	168	171	260	T1-Comp.	CAAACATGGCATGGC		280611	280625	179	180	230	T1-Comp.	HMPRNC0000_0273 [278699..279868]; tagF; CDP-ribitol:poly(ribitol phosphate) ribitol phosphotransferase
127	TGAAGATAAGTACT		282118	282131	198	251	232	T2.1-Dir.	TGAAGATAAGTACT		283685	283698	192	192	219	T2.1-Dir.	HMPRNC0000_0276 [281900..283588]; CDP-ribitol ribitolphosphotransferase
128	AGAAGAAGAATACA		282220	282233	188	257	275	T2.1-Dir.	AGAAGAAGAATACA		283787	283800	185	227	245	T2.1-Dir.	HMPRNC0000_0276 [281900..283588]; CDP-ribitol ribitolphosphotransferase
129	TTGACGCATTAATGGA		283455	283470	222	273	301	T1-Comp.	TTGACGCATTAATGGA		285022	285037	217	193	237	T1-Comp.	HMPRNC0000_0276 [281900..283588]; CDP-ribitol ribitolphosphotransferase
130	TGAAGACTTTTACG		284277	284290	196	263	285	T2.4-Dir.	TGAAGACTTTTACG		285844	285857	199	230	224	T2.4-Dir.	HMPRNC0000_0277 [283621..285342]; Glycosyl transferase family protein, putative
131	AGAAGAAAGTTACC		284568	284581	188	254	260	T2.4-Dir.	AGAAGAAAGTTACC		286135	286148	193	224	238	T2.4-Dir.	HMPRNC0000_0277 [283621..285342]; Glycosyl transferase family protein, putative
132	ACGACATGATTATGGG		285206	285221	191	262	250	T1-Comp.	ACGACATGATTATGGG		286773	286788	190	239	214	T1-Comp.	HMPRNC0000_0277 [283621..285342]; Glycosyl transferase family protein, putative
133	AGGATTAGTTGGTGGC		286683	286698	182	280	206	T1-Comp.	AGGATTAGTTGGTGGC		288249	288264	197	237	202	T1-Comp.	HMPRNC0000_0280 [286405..288159]; lytS; Autolysis histidine kinase LytS
134	CGAAGTGCATTACA		291198	291211	169	212	228	T2.2-Comp.	CGAAGTGCATTACA		292764	292777	190	237	274	T2.2-Comp.	HMPRNC0000_0286 [291113..291904]; ptbA; PTS system, N-acetylglucosamine-specific IIA component / PTS system, N-acetylglucosamine-specific IIB component / PTS system, N-acetylglucosamine-specific IIC component
135	TCCATATTCGTGTCAT		292651	292666	180	197	265	T1-Dir.	TCCATATTCGTGTCAT		294217	294232	188	208	224	T1-Dir.	HMPRNC0000_0287 [291920..293356]; bglA; 6-phospho-beta-glucosidase
136	ACCATGATGTCATCAA		297544	297559	192	257	304	T1-Dir.	ACCATGATGTCATCAA		299149	299164	173	234	221	T1-Dir.	HMPRNC0000_0292 [297240..298238]; Ribose operon repressor
137	GCCATCCGAAATTTG		299606	299620	175	289	214	T1-Dir.	GCCATCCGAAATTTG		301211	301225	171	225	162	T1-Dir.	HMPRNC0000_0294 [298722..300098]; MFS-type transporter
138	CAAACGCAATATGGC		300473	300487	177	163	164	T1-Comp.	CAAACGCAATATGGC		302078	302092	160	142	122	T1-Comp.	HMPRNC0000_0295 [300332..301324]; Choloylglycine hydrolase
139	GCCATTGCATTATCAT		300745	300760	192	255	246	T1-Dir.	GCCATTGCATTATCAT		302350	302365	181	229	193	T1-Dir.	HMPRNC0000_0295 [300332..301324]; Choloylglycine hydrolase
140	TGGATTGCCAGGTGGA		300976	300991	196	250	238	T1-Comp.	TGGATTGCCAGGTGGA		302581	302596	181	222	213	T1-Comp.	HMPRNC0000_0295 [300332..301324]; Choloylglycine hydrolase
141	ATGATAAAGAAATGGA		301053	301068	192	260	272	T1-Comp.	ATGATAAAGAAATGGA		302658	302673	180	220	228	T1-Comp.	HMPRNC0000_0295 [300332..301324]; Choloylglycine hydrolase
142	GCCACCCATTGATCGC		304918	304933	191	220	266	T1-Dir.	GCCACCCATTGATCGC		306448	306463	194	215	237	T1-Dir.	HMPRNC0000_0299 [304204..305370]; hypothetical protein
143	ACCATTTACTGTTTG		309463	309477	167	135	197	T1-Dir.	ACCATTTACTGTTTG		310993	311007	180	141	215	T1-Dir.	HMPRNC0000_0306 [309319..310221]; Secretory antigen precursor SsaA
144	TGAAGAATGGTACT		309934	309947	168	224	265	T2.1-Dir.	TGAAGAATGGTACT		311464	311477	186	233	257	T2.1-Dir.	HMPRNC0000_0306 [309319..310221]; Secretory antigen precursor SsaA
145	CAAACAAAATATGGA		310918	310932	178	215	182	T1-Comp.	CAAACAAAATATGGA		312448	312462	182	192	167	T1-Comp.	Non-coding
146	CAAATCGCTGATGGA		314501	314515	153	185	243	T1-Comp.	CAAATCGCTGATGGA		316031	316045	160	173	208	T1-Comp.	HMPRNC0000_0310 [314294..314536]; esaB; Putative secretion accessory protein EsaB/YukD
147	AGAAGCGCTTTACA		315411	315424	156	215	224	T2.1-Dir.	AGAAGCGCTTTACA		316942	316955	173	193	221	T2.1-Dir.	HMPRNC0000_0311 [314890..315882]; essB; Putative secretion system component EssB/YukC
148	AGAAGAACAATACA		316580	316593	158	208	226	T2.1-Dir.	AGAAGAACAATACA		318109	318122	162	197	197	T2.1-Dir.	HMPRNC0000_0312 [315904..320343]; essC; FtsK/SpoIIIE family protein, putative EssC/YukB component of Type VII secretion system
149	AGAAGAACAATACC		318879	318892	180	247	281	T2.4-Dir.	AGAAGAACAATACC		320408	320421	160	184	220	T2.4-Dir.	HMPRNC0000_0312 [315904..320343]; essC; FtsK/SpoIIIE family protein, putative EssC/YukB component of Type VII secretion system
150	CGAAGCATATATGGT		320289	320303	182	268	162	T1-Comp.	CGAAGCATATATGGT		321818	321832	149	217	137	T1-Comp.	HMPRNC0000_0312 [315904..320343]; essC; FtsK/SpoIIIE family protein, putative EssC/YukB component of Type VII secretion system
151	TAGATACAACAATGGA		322196	322211	190	162	268	T1-Comp.	TAGATACAACAATGGA		323724	323739	153	142	218	T1-Comp.	HMPRNC0000_0318 [322087..323940]; ESAT-6 cluster
152	TAGATAACCTTGTGGC		323714	323729	183	218	242	T1-Comp.	TAGATAACCTTGTGGC		325240	325255	139	160	194	T1-Comp.	HMPRNC0000_0318 [322087..323940]; ESAT-6 cluster
153	AGAAGTGTTCTACT		326651	326664	176	196	264	T2.1-Dir.	AGAAGTGTTCTACT		328177	328190	151	143	195	T2.1-Dir.	HMPRNC0000_0324 [326532..327032]; Repetitive hypothetical protein near ESAT cluster
154	ATGATTTATGGATGGA		327257	327272	186	215	258	T1-Comp.	ATGATTTATGGATGGA		328783	328798	157	196	185	T1-Comp.	HMPRNC0000_0325 [327043..327543]; Repetitive hypothetical protein near ESAT cluster
155	AGAAGTGTTTTACA		327673	327686	184	184	207	T2.1-Dir.	AGAAGTGTTTTACA		329199	329212	159	150	196	T2.1-Dir.	HMPRNC0000_0326 [327554..328045]; Repetitive hypothetical protein near ESAT cluster
156	CGAAAGCCAGGTGGA		328290	328304	211	182	226	T1-Comp.	CGAAAGCCAGGTGGA		329815	329829	182	170	211	T1-Comp.	HMPRNC0000_0327 [328260..328943]; hypothetical protein
157	AGAAGATTATTACA		330413	330426	170	181	217	T2.1-Dir.	AGAAGATTATTACA		331937	331950	168	177	207	T2.1-Dir.	HMPRNC0000_0329 [330030..330527]; Repetitive hypothetical protein near ESAT cluster
158	CAAAAAAATGAGTGGA		332341	332356	174	149	275	T1-Comp.	CAAAAAATGAGTGGT		333955	333969	193	138	241	T1-Comp.	HMPRNC0000_0332 [332183..332497]; hypothetical protein
159	TTAAACTCCTTACT		332427	332440	189	59	61	No type									HMPRNC0000_0332 [332183..332497]; hypothetical protein
160	TGTAATTTCCTTCC		334875	334888	174	265	257	T2.4-Dir.	TGTAATTTCCTTCC		336674	336687	174	232	203	T2.4-Dir.	Non-coding
161	TGGATGAGTTTATGGT		335149	335164	184	269	219	T1-Comp.	TGGATGAGTTTATGGT		336948	336963	179	241	198	T1-Comp.	Non-coding
162	TGGATTGGCGAATGGT		336654	336669	201	285	279	T1-Comp.	TGGATTGGCGAATGGT		338479	338494	180	249	227	T1-Comp.	HMPRNC0000_0336 [336556..337605]; ABC transporter, permease protein
163	AGAAGCAAGCTACT		336794	336807	185	274	310	T2.1-Dir.	AGAAGCAAGCTACT		338619	338632	164	214	245	T2.1-Dir.	HMPRNC0000_0336 [336556..337605]; ABC transporter, permease protein
164	AGGATTTACGAATGGC		337356	337371	181	239	270	T1-Comp.	AGGATTTACGAATGGC		339180	339195	177	218	230	T1-Comp.	HMPRNC0000_0336 [336556..337605]; ABC transporter, permease protein
165	ACCATTAGCTCGTCTT		338915	338930	184	247	259	T1-Dir.	ACCATTAGCTCGTCTT		340737	340752	171	222	203	T1-Dir.	HMPRNC0000_0338 [338502..339533]; pfoR; Perfringolysin O regulator protein PfoR
166	CAAAATAAAAATGGC		342147	342161	190	201	265	T1-Comp.	CAAAATAAAAATGGC		343969	343983	185	167	242	T1-Comp.	HMPRNC0000_0341 [341904..343124]; nupC; putative pyrimidine nucleoside transport protein associated with pseudouridine catabolism
167	GTGATAGTGCGATGGA		342658	342673	180	199	255	T1-Comp.	GTGATAGTGCGATGGA		344480	344495	190	187	257	T1-Comp.	HMPRNC0000_0341 [341904..343124]; nupC; putative pyrimidine nucleoside transport protein associated with pseudouridine catabolism
168	CCCATAAGTCATTTG		343552	343566	176	243	226	T1-Dir.	CCCATAAGTCATTTG		345374	345388	180	205	207	T1-Dir.	HMPRNC0000_0343 [343229..344302]; putative sialic acid transporter
169	TGGATAGTAGAATGGT		345343	345358	173	231	244	T1-Comp.	TGGATAGTAGAATGGT		347162	347177	190	233	236	T1-Comp.	HMPRNC0000_0345 [344800..345681]; nanA; N-acetylneuraminate lyase
170	TTGATAAATTGATGGT		346834	346849	172	215	256	T1-Comp.	TTGATAAATTGATGGT		348908	348923	198	243	231	T1-Comp.	Non-coding
171	TCCATGACCCAATCGA		353842	353857	188	242	226	T1-Dir.	TCCATGACCCAATCGA		355899	355914	178	231	214	T1-Dir.	HMPRNC0000_0353 [353406..354188]; Lipoylation-related NADH-dependent flavin oxidoreductase
172	ACCACACATTGATCAT		355339	355354	177	243	227	T1-Dir.	ACCACACATTGATCAT		357399	357414	181	224	221	T1-Dir.	HMPRNC0000_0354 [354878..355879]; Luciferase-like monooxygenase in lipoylation-related cluster
173	GTGATGCCCCAATGGA		357598	357613	158	188	241	T1-Comp.	GTGATGCCCCAATGGA		359657	359672	177	175	231	T1-Comp.	HMPRNC0000_0357 [357036..357980]; NAD-dependent protein deacetylase of SIR2 family
174	GTGATCCAAAAGTGGA		358082	358097	170	284	228	T1-Comp.	GTGATCCAAAAGTGGA		360141	360156	178	235	230	T1-Comp.	HMPRNC0000_0358 [357958..358980]; lplA; Lipoate-protein ligase A
175	CGTAGTGATCTTCA		362219	362232	154	207	216	T2.3-Comp.	CGTAGTGATCTTCA		364282	364295	178	220	221	T2.3-Comp.	HMPRNC0000_0365 [362061..362504]; PTS system, IIA component
176	TTGATTGATAAATGGA		363043	363058	159	216	179	T1-Comp.	TTGATTGATAAATGGA		365106	365121	194	237	196	T1-Comp.	HMPRNC0000_0366 [362509..364086]; Putative transcriptional antiterminator, BglG family / PTS system, IIA component
177	CAAAATGTTTATGGC		364529	364543	156	108	177	T1-Comp.	CAAAATGTTTATGGC		366617	366631	187	105	180	T1-Comp.	Non-coding
178	TGGATTTCAGTGTGGC		373071	373086	193	266	278	T1-Comp.	TGGATTTCAGTGTGGC		375150	375165	194	255	243	T1-Comp.	HMPRNC0000_0376 [372877..373422]; Ribosomal-protein-L7p-serine acetyltransferase
179	CTGATCGTATGATGGA		374841	374856	196	286	278	T1-Comp.	CTGATCGTATGATGGA		376919	376934	183	233	231	T1-Comp.	HMPRNC0000_0380 [374540..375769]; Ferrous iron transport peroxidase EfeB
180	ACGACCAAATTGTGGT		378383	378398	194	257	256	T1-Comp.	ACGACCAAATTGTGGT		380461	380476	192	258	225	T1-Comp.	HMPRNC0000_0386 [378278..378493]; tatA; Twin-arginine translocation protein TatAy
181	TCCACAGATGCATCGG		385149	385164	186	245	213	T1-Dir.	TCCACAGATGCATCGG		387225	387240	179	255	188	T1-Dir.	HMPRNC0000_0397 [384959..385711]; Metal-dependent hydrolase/cyclase
182	TGTACGTTTCTTCA		388441	388454	179	240	252	T2.2-Comp.	TGTACGTTTCTTCA		390665	390678	171	209	205	T2.2-Comp.	HMPRNC0000_0399 [387979..389820]; 5,10-methylenetetrahydrofolate reductase
183	TGAAGTTATGTACA		396475	396488	184	256	269	T2.1-Dir.	TGAAGTTATGTACA		398694	398707	181	230	224	T2.1-Dir.	HMPRNC0000_0410 [396464..396760]; rpsF; SSU ribosomal protein S6p
184	AGAAGGAACATACA		400028	400041	175	215	251	T2.1-Dir.	AGAAGGAACATACA		402237	402250	167	196	207	T2.1-Dir.	HMPRNC0000_0415 [399726..400337]; hypothetical protein
185	TCCATAATAAAGTCTC		400549	400564	183	249	228	T1-Dir.	TCCATAATAAAGTCTC		402758	402773	168	195	202	T1-Dir.	Non-coding
186	TGAAGAAACTTACA		401440	401453	192	238	267	T2.1-Dir.	TGAAGAAACTTACA		403649	403662	171	205	212	T2.1-Dir.	HMPRNC0000_0417 [401255..401827]; hypothetical protein
187	TCCATGCGAATATCGA		401972	401987	187	289	249	T1-Dir.	TCCATGCGAATATCGA		404181	404196	166	210	175	T1-Dir.	HMPRNC0000_0418 [401965..402228]; hypothetical protein
188	TGTAGTCTTTGTTAC		408867	408881	218	50	151	No type	CTATCGGTCAATGA	Yes	411092	411105	186	83	163	T2.3-Comp.	Non-coding
									AGAAGCATACTACG		411116	411129	176	220	230	T2.4-Dir.	Non-coding
189	GTGATGTTTGGATGGC		413094	413109	182	215	247	T1-Comp.	GTGATGTTTGGATGGC		415274	415289	179	188	226	T1-Comp.	HMPRNC0000_0429 [412603..413559]; hypothetical protein
190	TGTAAAATTCTTCC		416309	416322	163	237	218	T2.4-Dir.	TGTAAAATTCTTCC		418489	418502	183	208	221	T2.4-Dir.	HMPRNC0000_0433 [415980..417170]; pbuX; Xanthine permease
191	CGAAGCAGGTGTGGA		418003	418017	165	206	212	T1-Comp.	CGAAGCAGGTGTGGA		420185	420199	189	229	211	T1-Comp.	HMPRNC0000_0434 [417284..418750]; guaB; Inosine-5'-monophosphate dehydrogenase / CBS domain
192	GCGACATGGTTATGGA		419556	419571	158	205	168	T1-Comp.	GCGACATGGTTATGGA		421738	421753	179	190	168	T1-Comp.	HMPRNC0000_0435 [418775..420316]; guaA; GMP synthase/amidotransferase subunit/GMP synthase/ATP pyrophosphatase subunit
193	GCCATCCGTTTATCGC		420901	420916	160	242	195	T1-Dir.	GCCATCCGTTTATCGC		423082	423097	180	242	199	T1-Dir.	HMPRNC0000_0437 [420429..420965]; hypothetical protein
194	ATGATTTATAGGTGGT		424304	424319	183	189	218	T1-Comp.	ATGATTTATAGGTGGT		426483	426498	159	163	179	T1-Comp.	Non-coding
195	AAGATACGATGGTGGC		424362	424377	188	239	256	T1-Comp.	AAGATACGATGGTGGC		426541	426556	155	200	209	T1-Comp.	HMPRNC0000_0441 [424324..424806]; YbbK
196	TCCACACCCAAATCAC		425161	425176	184	254	269	T1-Dir.	TCCACACCCAAATCAC		427340	427355	172	216	217	T1-Dir.	Non-coding
197	ACCACAAAGTAGTCTA		427087	427102	192	275	279	T1-Dir.	ACCACAAAGTAGTCTA		429546	429561	169	195	213	T1-Dir.	HMPRNC0000_0443 [426656..427336]; Exotoxin 6
198	CGAATTTTCGATGGG		431280	431294	173	243	265	T1-Comp.	CGAATTTTCGATGGG		433738	433752	171	214	244	T1-Comp.	Non-coding
199	CAAATATGACGTGGA		431297	431311	165	167	272	T1-Comp.	CAAATATGACGTGGA		433755	433769	177	154	235	T1-Comp.	Non-coding
200	AAGATGTCTTTGTGGT		432973	432988	184	189	246	T1-Comp.	AAGATGTCTTTGTGGT		435431	435446	179	181	209	T1-Comp.	HMPRNC0000_0449 [432672..433367]; Exotoxin 1
201	GGAAGCATTATACC		435974	435987	176	262	247	T2.3-Comp.	GGAAGCATTATACC		438431	438444	164	228	219	T2.3-Comp.	HMPRNC0000_0454 [435849..436532]; set14; Exotoxin 4
202	CAGATTACAAAATGGA		441917	441932	155	237	225	T1-Comp.	CAGATTACAAAATGGA		444370	444385	162	213	200	T1-Comp.	HMPRNC0000_0457 [440691..442193]; Hypothetical protein
203	TTGATGAAAGAATGGA		442045	442060	156	231	235	T1-Comp.									HMPRNC0000_0457 [440691..442193]; Hypothetical protein
Prophage 1
204	AGGATATAGAGATGGT		443156	443171	161	90	199	T1-Comp.	AGGATATAGAGATGGT		445598	445613	170	70	191	T1-Comp.	Non-coding
205	ATGACGAAGGCATGGT		443248	443263	157	205	210	T1-Comp.	ATGACGAAGGCATGGT		445689	445704	166	193	217	T1-Comp.	Non-coding
206	TGAAGCAGAATACA		443530	443543	154	213	245	T2.1-Dir.	TGAAGCAGAATACA		445970	445983	162	220	240	T2.1-Dir.	Non-coding
207	AGGATATCGAGATGGC		443988	444003	163	191	242	T1-Comp.	AGGATATCGAGATGGC		446427	446442	166	179	219	T1-Comp.	Non-coding
208	ATGACGAAGGTATGGT		444080	444095	151	207	193	T1-Comp.	ATGACGAAGGTATGGT		446519	446534	156	201	205	T1-Comp.	Non-coding
209	TGGACCATCTGATGGA		444564	444579	155	199	194	T1-Comp.	TGGACCATCTGATGGA		447003	447018	147	191	203	T1-Comp.	Non-coding
210	AGGATATCGAGATGGC		444818	444833	161	176	240	T1-Comp.	AGGATATCGAGATGGC		447257	447272	157	163	229	T1-Comp.	Non-coding
211	TGAAGATTTATACG		445611	445624	146	181	185	T2.4-Dir.	TGAAGATTTATACG		448047	448060	139	153	208	T2.4-Dir.	Non-coding
212	AGGATATCGAGATGGA		445632	445647	151	180	210	T1-Comp.	AGGATATCGAGATGGA		448068	448083	148	172	212	T1-Comp.	Non-coding
213	AGGATATCGAGATGGC		446484	446499	154	185	237	T1-Comp.	AGGATATCGAGATGGC		448920	448935	151	164	226	T1-Comp.	Non-coding
214	TGAAGCAGAGTACA		446856	446869	152	226	235	T2.1-Dir.	TGAAGCAGAGTACA		449291	449304	149	215	213	T2.1-Dir.	Non-coding
215	AGGATATCGAGATGGT		447317	447332	159	182	221	T1-Comp.	AGGATATCGAGATGGT		449752	449767	155	189	219	T1-Comp.	Non-coding
216	AGGATGCCGTGATGGT		448124	448139	153	200	198	T1-Comp.	AGGATGCCGTGATGGT		450557	450572	148	203	183	T1-Comp.	Non-coding
217	TGAAGCAGAGTACA		448495	448508	149	231	232	T2.1-Dir.	TGAAGCAGAGTACA		450928	450941	147	205	233	T2.1-Dir.	Non-coding
218	AGGATACCGTGATGGC		448966	448981	156	214	219	T1-Comp.	AGGATACCGTGATGGC		451399	451414	157	186	209	T1-Comp.	Non-coding
219	ATGATGAAGGTATGGT		449058	449073	150	235	186	T1-Comp.	ATGATGAAGGTATGGT		451491	451506	154	213	181	T1-Comp.	Non-coding
220	GGGATATCGAGATGGA		449780	449795	156	154	222	T1-Comp.	GGGATATCGAGATGGA		452213	452228	163	158	209	T1-Comp.	Non-coding
221	AGGATATCGAGATGGA		450620	450635	175	218	255	T1-Comp.	CGAAGTGAAAGTGGT		452423	452437	167	175	199	T1-Comp.	Non-coding
222	AGGATATCGAGATGGA		451596	451611	164	216	239	T1-Comp.	AGGATATCGAGATGGA		453053	453068	173	173	214	T1-Comp.	Non-coding
									AGGATATCGAGATGGA		454029	454044	165	185	225	T1-Comp.	Non-coding
223	AAGATTTATTGATGGA		455311	455326	171	211	241	T1-Comp.	AAGATTTATTGATGGA		457743	457758	161	165	221	T1-Comp.	HMPRNC0000_0463 [454869..456071]; Metal chaperone, involved in Zn homeostasis
224	GCCATCGTTTTGTCCT		456782	456797	174	223	225	T1-Dir.	GCCATCGTTTTGTCCT		459212	459227	161	198	200	T1-Dir.	Non-coding
225	GCGACTGGCGAGTGGC		458181	458196	177	225	242	T1-Comp.	GCGACTGGCGAGTGGC		460610	460625	170	194	209	T1-Comp.	HMPRNC0000_0466 [457653..459137]; nuoF; NADH dehydrogenase, subunit 5
226	ACCATTGTCAATTCG		460737	460751	172	274	209	T1-Dir.	ACCATTGTCAATTCG		463166	463180	177	228	191	T1-Dir.	HMPRNC0000_0467 [459150..461855]; putative transmembrane protein coupled to NADH-ubiquinone oxidoreductase chain 5 protein
227	TGGATGAATGCGTGGG		462496	462511	174	264	239	T1-Comp.	TGGATGAATGCGTGGG		464925	464940	173	239	219	T1-Comp.	Non-coding
228	CAAATCAAGAATGGC		463156	463170	165	195	256	T1-Comp.	CAAATCAAGAATGGC		465585	465599	159	169	231	T1-Comp.	HMPRNC0000_0471 [463062..463736]; PAP2 family phosphatase/haloperoxidase
229	TAGATTATTCAGTGGT		466252	466267	176	229	146	T1-Comp.	TAGATTATTCAGTGGT		468680	468695	162	215	123	T1-Comp.	HMPRNC0000_0474 [465002..466339]; Sodium-dependent transporter
230	TTGATTATTTTGTGGC		467043	467058	174	241	270	T1-Comp.	TTGATTATTTTGTGGC		469471	469486	165	228	232	T1-Comp.	HMPRNC0000_0475 [466556..467470]; cysM; Cystathionine beta-synthase
231	GTGATTGAGTTATGGA		468683	468698	177	188	200	T1-Comp.	GTGATTGAGTTATGGA		471111	471126	168	184	165	T1-Comp.	Non-coding
232	ATGATATTGATGTGGA		470759	470774	170	205	237	T1-Comp.	ATGATATTGATGTGGA		473186	473201	170	174	222	T1-Comp.	HMPRNC0000_0479 [470617..471459]; Methionine ABC transporter substrate-binding protein
233	GCCACTGCTTTTTTG		473049	473063	187	260	173	T1-Dir.	GCCACTGCTTTTTTG		475476	475490	187	234	169	T1-Dir.	HMPRNC0000_0481 [472979..473248]; hypothetical protein
234	GGTATCACGCTTCT		475919	475932	167	287	229	T2.3-Comp.	GGTATCACGCTTCT		478188	478201	183	256	218	T2.3-Comp.	HMPRNC0000_0485 [475181..476293]; YibE/F family protein
235	ACCACCGCCACATCAT		480309	480324	163	221	150	T1-Dir.	ACCACCGCCACATCAT		482602	482617	190	214	129	T1-Dir.	HMPRNC0000_0487 [477418..481917]; gltB; Glutamate synthase (NADPH) large chain
236	AGGATTATCTGGTGGT		481302	481317	166	234	216	T1-Comp.	AGGATTATCTGGTGGT		483595	483610	184	216	245	T1-Comp.	HMPRNC0000_0487 [477418..481917]; gltB; Glutamate synthase (NADPH) large chain
237	CGGACAACAGTATGGT		482102	482117	160	199	202	T1-Comp.	CGGACAACAGTATGGT		484395	484410	185	203	222	T1-Comp.	HMPRNC0000_0488 [481935..483398]; gltD; Glutamate synthase (NADPH) small chain
238	GAGATGAAAAAGTGGC		482386	482401	164	237	233	T1-Comp.	GAGATGAAAAAGTGGC		484679	484694	189	227	215	T1-Comp.	HMPRNC0000_0488 [481935..483398]; gltD; Glutamate synthase (NADPH) small chain
239	TTGATAAAGATGTGGT		482533	482548	158	206	222	T1-Comp.	TTGATAAAGATGTGGT		484826	484841	188	200	233	T1-Comp.	HMPRNC0000_0488 [481935..483398]; gltD; Glutamate synthase (NADPH) small chain
240	AGGACACATACGTGGT		483065	483080	166	235	212	T1-Comp.	AGGACACATACGTGGT		485358	485373	177	196	197	T1-Comp.	HMPRNC0000_0488 [481935..483398]; gltD; Glutamate synthase (NADPH) small chain
241	CGAAAATGGTATGGT		483107	483121	169	117	228	T1-Comp.	CGAAAATGGTATGGT		485400	485414	182	109	215	T1-Comp.	HMPRNC0000_0488 [481935..483398]; gltD; Glutamate synthase (NADPH) small chain
242	CAAAAGATTCATGGT		487564	487578	159	174	221	T1-Comp.	CAAAAGATTCATGGT		489857	489871	174	166	240	T1-Comp.	HMPRNC0000_0492 [487387..488115]; treR; Trehalose operon transcriptional repressor
243	GTGATGTATCGGTGGC		487976	487991	158	120	214	T1-Comp.	GTGATGTATCGGTGGC		490269	490284	176	123	233	T1-Comp.	HMPRNC0000_0492 [487387..488115]; treR; Trehalose operon transcriptional repressor
244	TCCATTGTGAAATCGT		490792	490807	161	238	182	T1-Dir.	TCCATTGTGAAATCGT		493084	493099	151	194	168	T1-Dir.	HMPRNC0000_0495 [489351..491048]; dnaX; DNA polymerase III subunits gamma and tau
245	TGAAGAGTGATACA		491039	491052	155	223	203	T2.1-Dir.	TGAAGAGTGATACA		493331	493344	141	181	197	T2.1-Dir.	HMPRNC0000_0495 [489351..491048]; dnaX; DNA polymerase III subunits gamma and tau
246	GCGATATCTTAATGGC		499443	499458	145	126	212	T1-Comp.	GCGATATCTTAATGGC		501456	501471	160	138	216	T1-Comp.	HMPRNC0000_0502 [499157..500494]; Arginine decarboxylase / Lysine decarboxylase
247	TAGATAATGCAATGGC		502219	502234	143	188	229	T1-Comp.	TAGATAATGCAATGGC		504232	504247	155	214	207	T1-Comp.	HMPRNC0000_0505 [501684..502610]; DNA polymerase III delta prime subunit
248	CGAATTAGTAGTGGC		505298	505312	151	194	203	T1-Comp.	CGAATTAGTAGTGGC		507310	507324	160	202	238	T1-Comp.	HMPRNC0000_0511 [505020..505859]; 16S rRNA (cytidine(1402)-2'-O)-methyltransferase
249	TAGATGAAGAAATGGA		507321	507336	145	198	219	T1-Comp.	TAGATGAAGAAATGGA		509333	509348	164	203	209	T1-Comp.	HMPRNC0000_0512 [506144..508117]; metG; Methionyl-tRNA synthetase
250	TTGATGGCTACGTGGT		510080	510095	153	204	201	T1-Comp.	TTGATGGCTACGTGGT		512092	512107	167	225	185	T1-Comp.	HMPRNC0000_0515 [509635..510528]; ksgA; SSU rRNA (adenine(1518)-N(6)/adenine(1519)-N(6))- dimethyltransferase
251	GTGATTTTACAATGGT		510406	510421	140	199	244	T1-Comp.	GTGATTTTACAATGGT		512418	512433	166	207	226	T1-Comp.	HMPRNC0000_0515 [509635..510528]; ksgA; SSU rRNA (adenine(1518)-N(6)/adenine(1519)-N(6))- dimethyltransferase
252	ATGATGTATTGGTGGC		515247	515262	173	134	227	T1-Comp.	ATGATGTATTGGTGGC		517258	517273	176	133	221	T1-Comp.	HMPRNC0000_0521 [514001..515353]; glmU; N-acetylglucosamine-1-phosphate uridyltransferase / Glucosamine-1-phosphate N-acetyltransferase
253	TTGACCACTTAATGGG		515945	515960	173	249	231	T1-Comp.	TTGACCACTTAATGGG		517956	517971	176	228	218	T1-Comp.	HMPRNC0000_0522 [515500..516465]; prs; Ribose-phosphate pyrophosphokinase
254	AAGACCAACGAATGGT		517979	517994	177	228	263	T1-Comp.	AAGACCAACGAATGGT		519991	520006	182	232	251	T1-Comp.	HMPRNC0000_0524 [517578..518150]; pth; Peptidyl-tRNA hydrolase
255	AGGATATCGATGTGGA		518580	518595	183	216	268	T1-Comp.	AGGATATCGATGTGGA		520592	520607	194	204	247	T1-Comp.	HMPRNC0000_0525 [518150..521656]; mfd; Transcription-repair coupling factor
256	AAGATTTAAATGTGGG		519627	519642	188	218	229	T1-Comp.	AAGATTTAAATGTGGG		521639	521654	209	235	231	T1-Comp.	HMPRNC0000_0525 [518150..521656]; mfd; Transcription-repair coupling factor
257	CAAAGCTGTAATGGA		520132	520146	172	259	273	T1-Comp.	CAAAGCTGTAATGGA		522144	522158	179	215	237	T1-Comp.	HMPRNC0000_0525 [518150..521656]; mfd; Transcription-repair coupling factor
258	TCCATATTGCTGTCAC		522889	522904	173	193	256	T1-Dir.	TCCATATTGCTGTCAC		524900	524915	191	176	266	T1-Dir.	HMPRNC0000_0527 [521646..523172]; Stage V sporulation protein
259	ACCATATTGTTGTCGC		525755	525770	155	183	199	T1-Dir.	ACCATATTGTTGTCGC		527764	527779	173	179	205	T1-Dir.	HMPRNC0000_0533 [525721..527016]; tilS; tRNA(Ile)-lysidine synthetase
260	CAAATTGCATATGGT		526645	526659	144	190	227	T1-Comp.	CAAATTGCATATGGT		528654	528668	161	191	204	T1-Comp.	HMPRNC0000_0533 [525721..527016]; tilS; tRNA(Ile)-lysidine synthetase
261	TGGACAAGCAGGTGGT		529172	529187	153	212	206	T1-Comp.	TGGACAAGCAGGTGGT		531180	531195	169	209	195	T1-Comp.	HMPRNC0000_0537 [527817..529910]; hflB; cell division protein FtsH
262	CAAAATCCAGGTGGT		531313	531327	160	186	212	T1-Comp.	CAAAATCCAGGTGGT		533320	533334	175	151	214	T1-Comp.	HMPRNC0000_0539 [531199..531810]; cysK; Cysteine synthase
263	ATGATACAGCGATGGA		531937	531952	174	135	217	T1-Comp.	ATGATACAGCGATGGA		533945	533960	175	120	220	T1-Comp.	Non-coding
264	CAAATTGCTGGTGGC		535116	535130	153	180	198	T1-Comp.	CAAATTGCTGGTGGC		537123	537137	154	177	185	T1-Comp.	HMPRNC0000_0543 [534504..535991]; lysS; Lysyl-tRNA synthetase (class II)
265	CGAATCCTCTATGGC		536904	536918	178	243	203	T1-Comp.	CGAATCCTCTATGGC		538909	538923	176	204	187	T1-Comp.	Non-coding
266	CAAAAGAGGTATGGC		549944	549958	143	174	205	T1-Comp.	CAAAAGAGGTATGGC		551957	551971	138	138	157	T1-Comp.	HMPRNC0000_0561 [549915..550802]; Pyridoxal 5'-phosphate synthase (glutamine hydrolyzing), synthase subunit
267	TGAAGAAGGATACC		551066	551079	142	203	225	T2.4-Dir.	TGAAGAAGGATACC		553070	553083	137	173	201	T2.4-Dir.	HMPRNC0000_0562 [550806..551366]; pdxT; Pyridoxal 5'-phosphate synthase (glutamine hydrolyzing), glutaminase subunit
268	ATGATGGTACGATGGT		560403	560418	178	220	247	T1-Comp.	ATGATGGTACGATGGT		562451	562466	171	189	226	T1-Comp.	HMPRNC0000_0570 [559469..560542]; yacL; Membrane-associated protein containing RNA-binding TRAM domain and ribonuclease PIN-domain
269	ACCATTAATAGATCAG		561377	561392	183	239	249	T1-Dir.	ACCATTAATAGATCAG		563424	563439	180	203	226	T1-Dir.	HMPRNC0000_0571 [561099..562553]; gltX; Glutamyl-tRNA synthetase and Glutamyl-tRNA(Gln) synthetase
270	CAAATCGCTCGTGGT		561462	561476	169	216	251	T1-Comp.	CAAATCGCTCGTGGT		563509	563523	166	176	220	T1-Comp.	HMPRNC0000_0571 [561099..562553]; gltX; Glutamyl-tRNA synthetase and Glutamyl-tRNA(Gln) synthetase
271	ACGATATAAAAATGGT		563001	563016	171	154	218	T1-Comp.	ACGATATAAAAATGGT		565048	565063	182	151	219	T1-Comp.	HMPRNC0000_0572 [562943..563623]; cysE; Serine acetyltransferase
272	TAGATCATGGTATGGG		563220	563235	165	224	217	T1-Comp.	TAGATCATGGTATGGG		565267	565282	172	199	181	T1-Comp.	HMPRNC0000_0572 [562943..563623]; cysE; Serine acetyltransferase
273	ATGACTTAAAAGTGGG		564085	564100	172	216	237	T1-Comp.	ATGACTTAAAAGTGGG		566132	566147	183	194	228	T1-Comp.	HMPRNC0000_0573 [563607..565007]; cysS; Cysteinyl-tRNA synthetase
									TAGATTTAAACGTGGA		567036	567051	176	218	237	T1-Comp.	HMPRFS0000_0574 [565654..567054]; cysS; Cysteinyl-tRNA synthetase
274	CAGACGAAGAAATGGA		565211	565226	163	242	227	T1-Comp.	CAGACGAAGAAATGGA		567258	567273	186	226	244	T1-Comp.	HMPRNC0000_0574 [565000..565404]; Mini-ribonuclease III
275	ACCATTAATTATTCG		566855	566869	145	215	187	T1-Dir.	ACCATTAATTATTCG		568902	568916	183	228	195	T1-Dir.	HMPRNC0000_0577 [566763..567332]; hypothetical protein
276	TCCATTTGCGAATCAA		568260	568275	157	254	250	T1-Dir.	TCCATTTGCGAATCAA		570306	570321	185	251	251	T1-Dir.	HMPRNC0000_0579 [567841..568389]; nusG; Transcription antitermination protein NusG
277	ACCACCAGTTGGTCCA		568632	568647	155	202	211	T1-Dir.	ACCACCAGTTGGTCCA		570676	570691	182	200	209	T1-Dir.	HMPRNC0000_0580 [568570..568992]; rplK; LSU ribosomal protein L11p (L12e)
278	TGAAGCAGAATACG		569487	569500	152	236	234	T2.4-Dir.	TGAAGCAGAATACG		571531	571544	172	225	227	T2.4-Dir.	HMPRNC0000_0581 [569200..569892]; rplA; LSU ribosomal protein L1p (L10Ae)
279	CAAAAACACTATGGT		570328	570342	159	108	219	T1-Comp.	CAAAAACACTATGGT		572371	572385	178	101	232	T1-Comp.	HMPRNC0000_0582 [570164..570664]; rplJ; LSU ribosomal protein L10p (P0)
280	TGTACGCAACTTCG		570601	570614	155	246	210	T2.1-Dir.	TGTACGCAACTTCG		572644	572657	166	197	200	T2.1-Dir.	HMPRNC0000_0582 [570164..570664]; rplJ; LSU ribosomal protein L10p (P0)
281	TCGACGAAATCATGGA		573015	573030	170	213	232	T1-Comp.	TCGACGAAATCATGGA		575055	575070	186	198	239	T1-Comp.	HMPRNC0000_0585 [572072..575623]; rpoB; DNA-directed RNA polymerase subunit B
282	GAGATGGAGGTATGGG		575300	575315	166	240	201	T1-Comp.	GAGATGGAGGTATGGG		577340	577355	181	258	205	T1-Comp.	HMPRNC0000_0585 [572072..575623]; rpoB; DNA-directed RNA polymerase subunit B
283	AGAAGTTATTTACT		576137	576150	172	207	203	T2.1-Dir.	AGAAGTTATTTACT		578177	578190	187	202	208	T2.1-Dir.	HMPRNC0000_0586 [575760..579383]; rpoC; DNA-directed RNA polymerase subunit C
284	CCCACCAGAAATTCG		576461	576475	154	220	200	T1-Dir.	CCCACCAGAAATTCG		578501	578515	184	229	204	T1-Dir.	HMPRNC0000_0586 [575760..579383]; rpoC; DNA-directed RNA polymerase subunit C
285	GCGACGAATTAATGGA		581607	581622	172	210	264	T1-Comp.	GCGACGAATTAATGGA		583644	583659	183	218	226	T1-Comp.	HMPRNC0000_0590 [580943..583024]; fusA; Translation elongation factor G
286	TGGACGTGTTGATGGT		582823	582838	164	162	213	T1-Comp.	TGGACGTGTTGATGGT		584859	584874	179	161	218	T1-Comp.	HMPRNC0000_0590 [580943..583024]; fusA; Translation elongation factor G
287	GAGATTTTATAATGGC		583230	583245	165	227	245	T1-Comp.	GAGATTTTATAATGGC		585266	585281	174	227	258	T1-Comp.	HMPRNC0000_0591 [583241..584425]; tuf; Translation elongation factor Tu
288	CAAAGTTGACATGGT		583648	583662	160	157	252	T1-Comp.	CAAAGTTGACATGGT		585683	585697	172	182	242	T1-Comp.	HMPRNC0000_0591 [583241..584425]; tuf; Translation elongation factor Tu
289	GGGATTATGGTGTGGC		584796	584811	158	235	239	T1-Comp.	GGGATTATGGTGTGGC		586745	586760	168	206	224	T1-Comp.	HMPRNC0000_0592 [584706..585170]; N-acetyl-L,L-diaminopimelate deacetylase
290	TGGATGGTGATGTGGC		586789	586804	151	209	219	T1-Comp.	TGGATGGTGATGTGGC		588697	588712	171	229	220	T1-Comp.	HMPRNC0000_0594 [586233..587420]; kbl; 2-amino-3-ketobutyrate coenzyme A ligase
291	TGGATGATAAAATGGC		589459	589474	153	244	201	T1-Comp.	TGGATGATAAAATGGC		591367	591382	167	221	206	T1-Comp.	HMPRNC0000_0596 [588723..590360]; araB; putative sugar kinase similar to L-Ribulokinase (FGGY family)
292	AAGATTGGCATATGGA		590002	590017	149	185	64	T1-Comp.	AAGATTGGCATATGGA		591910	591925	171	208	50	T1-Comp.	HMPRNC0000_0596 [588723..590360]; araB; putative sugar kinase similar to L-Ribulokinase (FGGY family)
293	GGGATTTAAATATGGG		590845	590860	149	198	164	T1-Comp.	GGGATTTAAATATGGG		592753	592768	167	201	167	T1-Comp.	HMPRNC0000_0597 [590574..591539]; tdh; L-threonine 3-dehydrogenase
294	TTGATCCAGAGATGGT		591310	591325	143	222	215	T1-Comp.	TTGATCCAGAGATGGT		593218	593233	164	212	201	T1-Comp.	HMPRNC0000_0597 [590574..591539]; tdh; L-threonine 3-dehydrogenase
295	TGGATTAGAAAATGGA		603553	603568	140	200	199	T1-Comp.	TGGATTAGAAAATGGA		605470	605485	166	208	185	T1-Comp.	HMPRNC0000_0608 [601019..604729]; sdrD; adhesin SdrD
296	TGGACATGGAAATGGT		610282	610297	153	192	192	T1-Comp.	TGGACATGGAAATGGT		612074	612089	170	213	182	T1-Comp.	HMPRNC0000_0611 [609221..610693]; putative poly(Glycerol-phosphate) alpha-glucosyltransferase
297	GCCATTACAAGTTTG		617698	617712	162	260	203	T1-Dir.	GCCATTACAAGTTTG		619457	619471	173	225	166	T1-Dir.	HMPRNC0000_0621 [617416..618063]; Haloacid dehalogenase-like hydrolase
298	TTGATGTTGAGATGGC		617927	617942	180	218	253	T1-Comp.	TTGATGTTGAGATGGC		619686	619701	185	208	218	T1-Comp.	HMPRNC0000_0621 [617416..618063]; Haloacid dehalogenase-like hydrolase
299	AAGACCAATTGGTGGT		618780	618795	168	228	220	T1-Comp.	AAGACCAATTGGTGGT		620539	620554	185	206	200	T1-Comp.	HMPRNC0000_0622 [618565..619965]; proP; L-Proline/Glycine betaine transporter ProP
300	CAGATGAACAAATGGC		619118	619133	177	246	244	T1-Comp.	CAGATGAACAAATGGC		620877	620892	186	233	213	T1-Comp.	HMPRNC0000_0622 [618565..619965]; proP; L-Proline/Glycine betaine transporter ProP
301	ACCATGACAGGATCTA		625017	625032	163	255	240	T1-Dir.	ACCATGACAGGATCTA		626777	626792	175	208	198	T1-Dir.	HMPRNC0000_0629 [624590..625342]; thiD; putative pyridoxal kinase, thiD family
302	CAAATGTACCATGGC		626828	626842	148	69	215	T1-Comp.	CAAATGTACCATGGC		628588	628602	158	39	208	T1-Comp.	HMPRNC0000_0632 [626696..627064]; UPF0382 membrane protein YwdK
303	CAAAGTTTAAATGGG		628010	628024	152	215	237	T1-Comp.	CAAAGTTTAAATGGG		629769	629783	154	171	218	T1-Comp.	HMPRNC0000_0633 [627185..628669]; Cationic amino acid transporter
304	TGAAGATGTATACA		632443	632456	143	171	174	T2.1-Dir.	TGAAGATGTATACA		634200	634213	159	185	163	T2.1-Dir.	HMPRNC0000_0637 [631508..632494]; pta; Phosphate acetyltransferase
305	CAAATTGCACATGGT		634322	634336	150	161	252	T1-Comp.	CAAATTGCACATGGT		636079	636093	163	167	222	T1-Comp.	HMPRNC0000_0639 [633920..634840]; mvk; Mevalonate kinase
306	TAGACGGCTATATGGT		634428	634443	154	227	101	T1-Comp.	TAGACGGCTATATGGT		636185	636200	173	216	96	T1-Comp.	HMPRNC0000_0639 [633920..634840]; mvk; Mevalonate kinase
307	TTGATCTTCACGTGGC		638207	638222	161	256	209	T1-Comp.	TTGATCTTCACGTGGC		639963	639978	177	232	190	T1-Comp.	HMPRNC0000_0644 [637487..638491]; merA2; Putative Dihydrolipoamide dehydrogenase/Mercuric ion reductase
308	TGTATGATACTTCT		643096	643109	128	204	182	T2.2-Comp.	TGTATGATACTTCT		644814	644827	164	254	197	T2.2-Comp.	HMPRNC0000_0649 [642784..643413]; repetative hypothetical protein
309	CCCATTTATTTATCGT		647144	647159	140	162	191	T1-Dir.	CCCATTTATTTATCGT		648862	648877	178	166	203	T1-Dir.	HMPRNC0000_0654 [646882..647523]; repetative hypothetical protein
310	TGAAGGTGTTTACT		651510	651523	154	187	228	T2.1-Dir.	TGAAGGTGTTTACT		653227	653240	168	173	227	T2.1-Dir.	HMPRNC0000_0661 [651178..651654]; hypothetical protein
311	TAGATGGTGCAATGGC		654374	654389	159	227	199	T1-Comp.	TAGATGGTGCAATGGC		656090	656105	155	199	198	T1-Comp.	HMPRNC0000_0664 [654037..655047]; adhP; Alcohol dehydrogenase
312	TAGATGCAACAGTGGT		654728	654743	163	126	249	T1-Comp.	TAGATGCAACAGTGGT		656444	656459	159	107	215	T1-Comp.	HMPRNC0000_0664 [654037..655047]; adhP; Alcohol dehydrogenase
313	TTGATTTTGATATGGA		656981	656996	161	229	235	T1-Comp.	TTGATTTTGATATGGA		658696	658711	160	181	223	T1-Comp.	HMPRNC0000_0666 [655735..657396]; argS; Arginyl-tRNA synthetase
314	GCGATATAAAGGTGGA		658047	658062	160	135	186	T1-Comp.	GCGATATAAAGGTGGA		659761	659776	156	115	185	T1-Comp.	HMPRNC0000_0667 [657730..658365]; endonuclease III domain protein
315	AAGACGATGAAATGGT		664391	664406	156	201	226	T1-Comp.	AAGACGATGAAATGGT		666103	666118	171	223	244	T1-Comp.	HMPRNC0000_0676 [663914..664702]; putative esterase/lipase
316	ATGATAGTGCGGTGGC		664443	664458	160	195	213	T1-Comp.	ATGATAGTGCGGTGGC		666155	666170	173	183	199	T1-Comp.	HMPRNC0000_0676 [663914..664702]; putative esterase/lipase
317	TCCATTTCATATTTG		669260	669274	149	227	181	T1-Dir.	TCCATTTCATATTTG		670963	670977	159	231	161	T1-Dir.	HMPRNC0000_0682 [668580..670982]; mnhA2; Na(+) H(+) antiporter subunit A
318	ACCATTATTAGGTCTT		669371	669386	161	221	199	T1-Dir.	ACCATTATTAGGTCTT		671074	671089	170	203	183	T1-Dir.	HMPRNC0000_0682 [668580..670982]; mnhA2; Na(+) H(+) antiporter subunit A
319	CGAATTTTAAGTGGA		669696	669710	158	189	244	T1-Comp.	CGAATTTTAAGTGGA		671399	671413	169	197	218	T1-Comp.	HMPRNC0000_0682 [668580..670982]; mnhA2; Na(+) H(+) antiporter subunit A
320	CGGATTTGGGCGTGGC		672012	672027	159	223	214	T1-Comp.	CGGATTTGGGCGTGGC		673709	673724	177	238	241	T1-Comp.	HMPRNC0000_0686 [671725..673221]; mnhD2; Na(+) H(+) antiporter subunit D
321	AGGACTTGTACATGGT		675498	675513	147	223	122	T1-Comp.	AGGACTTGTACATGGT		677191	677206	170	229	142	T1-Comp.	HMPRNC0000_0689 [674755..676797]; Na+/H+ antiporter
322	CGGATAACTTAATGGA		676466	676481	150	198	227	T1-Comp.	CGGATAACTTAATGGA		678159	678174	167	207	229	T1-Comp.	HMPRNC0000_0689 [674755..676797]; Na+/H+ antiporter
323	TTGATGCAAAAGTGGT		677115	677130	148	214	190	T1-Comp.	TTGATGCAAAAGTGGT		678807	678822	164	216	203	T1-Comp.	Non-coding
324	CAAACAGAATATGGT		679214	679228	139	130	105	T1-Comp.	CAAACAGAATATGGT		680902	680916	145	143	111	T1-Comp.	HMPRNC0000_0691 [678750..679586]; Manganese ABC transporter, inner membrane permease protein SitD
325	AACATAAAGATATCCA		681094	681109	161	219	148	T1-Comp.	GCCATAAAGATATCCA		682787	682802	160	207	126	T1-Dir.	Non-coding
326	TGAAGATAGGTACA		681241	681254	150	197	206	T2.1-Dir.	TGAAGATAGGTACA		682934	682947	154	176	174	T2.1-Dir.	HMPRNC0000_0694 [681164..681916]; hypothetical protein
327	CTGACAAGGCAATGGT		685443	685458	153	222	236	T1-Comp.	CTGACAAGGCAATGGT		687135	687150	180	232	201	T1-Comp.	HMPRNC0000_0699 [685028..686131]; tagB; CDP-glycerol
328	GTGACGCATTTATGGT		686381	686396	158	191	213	T1-Comp.	GTGACGCATTTATGGT		688073	688088	180	184	208	T1-Comp.	HMPRNC0000_0700 [686128..687189]; tagX; Teichoic acid biosynthesis protein X
329	ACCATTTATCCTTTG		688073	688087	148	225	176	T1-Dir.	ACCATTTATCCTTTG		689763	689777	172	227	210	T1-Dir.	HMPRNC0000_0702 [687767..688579]; dacB; D-alanyl-D-alanine carboxypeptidase / Penicillin binding protein PBP4
330	TTGATAGCAGGATGGA		692396	692411	157	236	226	T1-Comp.	TTGATAGCAGGATGGA		694084	694099	174	210	223	T1-Comp.	HMPRNC0000_0706 [691565..692794]; Pyrimidine nucleoside transporter
331	AAGACTTATCTGTGGG		694212	694227	152	177	182	T1-Comp.	AAGACTTATCTGTGGG		695900	695915	177	159	195	T1-Comp.	Non-coding
332	TTGATTGGGCAATGGA		694792	694807	153	137	167	T1-Comp.	TTGATTGGGCAATGGA		696480	696495	179	129	170	T1-Comp.	HMPRNC0000_0708 [694434..695231]; fhuC; Ferrichrome transport ATP-binding protein FhuC
333	ACCATTAAGTTATCAA		697392	697407	153	206	197	T1-Dir.	ACCATTAAGTTATCAA		699080	699095	170	231	159	T1-Dir.	Non-coding
334	AAGACGACAAAATGGA		698125	698140	151	203	221	T1-Comp.	AAGACGACAAAATGGA		699813	699828	161	191	199	T1-Comp.	HMPRNC0000_0714 [697518..698486]; dhaK; Phosphoenolpyruvate-dihydroxyacetone phosphotransferase, dihydroxyacetone binding subunit DhaK
335	AGGACCACTGTATGGC		698752	698767	155	224	159	T1-Comp.	AGGACCACTGTATGGC		700439	700454	169	225	145	T1-Comp.	HMPRNC0000_0715 [698528..699112]; dhaL; Phosphoenolpyruvate-dihydroxyacetone phosphotransferase, ADP-binding subunit DhaL
336	CAAAGATGATATGGA		698797	698811	148	195	190	T1-Comp.	CAAAGATGATATGGA		700484	700498	163	196	175	T1-Comp.	HMPRNC0000_0715 [698528..699112]; dhaL; Phosphoenolpyruvate-dihydroxyacetone phosphotransferase, ADP-binding subunit DhaL
337	GGGATTACCAGATGGT		699206	699221	154	199	216	T1-Comp.	GGGATTACCAGATGGT		700892	700907	178	206	209	T1-Comp.	HMPRNC0000_0716 [699105..699467]; Phosphoenolpyruvate-dihydroxyacetone phosphotransferase, subunit DhaM, DHA-specific IIA component
338	TCCATTCGAAAGTCAA		702539	702554	163	233	227	T1-Dir.	TCCATTCGAAAGTCAA		704226	704241	172	217	233	T1-Dir.	HMPRNC0000_0719 [701754..702797]; Lipase LipA
339	TGAAGAAGCTTACA		703452	703465	165	231	231	T2.1-Dir.	TGAAGAAGCTTACA		705137	705150	164	215	230	T2.1-Dir.	HMPRNC0000_0721 [703126..703554]; hypothetical protein
340	GCCATCATATAGTCAT		703779	703794	165	239	234	T1-Dir.	GCCATCATATAGTCAT		705464	705479	170	203	225	T1-Dir.	HMPRNC0000_0722 [703763..704269]; Acetyltransferase, GNAT family
341	GCCATAATGGCATCAA		703938	703953	164	198	265	T1-Dir.	GCCATAATGGCATCAA		705623	705638	172	216	216	T1-Dir.	HMPRNC0000_0722 [703763..704269]; Acetyltransferase, GNAT family
342	GTGATAATCCAATGGA		705559	705574	162	196	221	T1-Comp.	GTGATAATCCAATGGA		707244	707259	175	211	215	T1-Comp.	HMPRNC0000_0724 [705321..705995]; graR; Two-component response regulator BceR
343	GCCATTTCAACGTCAT		706254	706269	160	226	224	T1-Dir.	GCCATTTCAACGTCAT		707939	707954	172	230	192	T1-Dir.	HMPRNC0000_0725 [705988..707028]; graS; Two-component sensor histidine kinase BceS
344	TTGACTTTAAAGTGGA		706622	706637	153	214	198	T1-Comp.	TTGACTTTAAAGTGGA		708307	708322	166	214	229	T1-Comp.	HMPRNC0000_0725 [705988..707028]; graS; Two-component sensor histidine kinase BceS
345	AAGATAAGTTTATGGT		710553	710568	145	195	157	T1-Comp.	AAGATAAGTTTATGGT		712238	712253	171	198	147	T1-Comp.	HMPRNC0000_0728 [710537..711154]; UPF0111 protein YkaA
346	CAGATGAATATATGGC		710850	710865	144	193	78	T1-Comp.	CAGATGAATATATGGC		712535	712550	173	210	76	T1-Comp.	HMPRNC0000_0728 [710537..711154]; UPF0111 protein YkaA
347	ATGATCATTACATGGG		712094	712109	149	223	120	T1-Comp.	ATGATCATTACATGGG		713779	713794	165	211	134	T1-Comp.	HMPRNC0000_0729 [711170..712177]; putative low-affinity inorganic phosphate transporter
348	CAAACATATGGTGGT		712211	712225	140	136	196	T1-Comp.	CAAACATATGGTGGT		713896	713910	151	127	196	T1-Comp.	Non-coding
349	ACCATTAGGAATTTG		713159	713173	138	194	177	T1-Dir.	ACCATTAGGAATTTG		714844	714858	152	219	174	T1-Dir.	HMPRNC0000_0730 [712766..713563]; amiD7; Secretory antigen precursor SsaA
350	GCCATTAATTGATCAA		713220	713235	147	188	206	T1-Dir.	GCCATTAATTGATCAA		714905	714920	166	224	216	T1-Dir.	HMPRNC0000_0730 [712766..713563]; amiD7; Secretory antigen precursor SsaA
351	GGTATTTTTCTTCA		714368	714381	146	230	205	T2.3-Comp.	GGTATTTTTCTTCA		716053	716066	157	212	205	T2.3-Comp.	HMPRNC0000_0731 [713924..714568]; hypothetical protein
352	GAGATGACATTATGGG		718099	718114	140	191	205	T1-Comp.	GAGATGACATTATGGG		719781	719796	160	204	204	T1-Comp.	HMPRNC0000_0735 [718110..718826]; yeeN; Transcriptional regulatory protein YeeN
353	TGAAGTATGGTACT		719002	719015	144	188	220	T2.1-Dir.	TGAAGTATGGTACT		720684	720697	155	186	230	T2.1-Dir.	HMPRNC0000_0737 [718826..719299]; Cupin superfamily protein
354	TGGATTGTTTGGTGGA		721937	721952	147	229	193	T1-Comp.	TGGATTGTTTGGTGGA		723675	723690	162	228	179	T1-Comp.	HMPRNC0000_0740 [721494..722642]; Sugar efflux transpoter
355	TCCATATCCAATTTG		723423	723437	125	155	159	T1-Dir.	TCCATATCCAATTTG		725161	725175	136	126	129	T1-Dir.	HMPRNC0000_0742 [723226..723915]; hypothetical protein
									TCATTTTTGAAAAGG	Yes	727252	727266	153	79	54	No type	HMPRFS0000_0744 [727263..727733]; Acetyltransferase, GNAT family
356	GAGACACATCAATGGA		725658	725673	133	157	160	T1-Comp.	GAGACACATCAATGGA		727395	727410	151	171	172	T1-Comp.	HMPRNC0000_0747 [725454..725996]; Acetyltransferase, GNAT family
357	CAAATCAATGATGGT		729445	729459	133	151	204	T1-Comp.	CAAATCAATGATGGT		731184	731198	155	157	223	T1-Comp.	HMPRNC0000_0752 [729269..730699]; Efflux ABC transporter for glutathione/L-cysteine
358	GAGATAATTTGATGGC		731336	731351	154	214	229	T1-Comp.	GAGATAATTTGATGGC		733074	733089	170	210	209	T1-Comp.	HMPRNC0000_0753 [730696..732369]; Efflux ABC transporter for glutathione/L-cysteine
359	ACCATTGATGGATCCA		734587	734602	162	229	193	T1-Dir.	ACCATTGATGGATCCA		736324	736339	175	194	230	T1-Dir.	HMPRNC0000_0756 [734195..735103]; Oxidoreductase YdhF
360	AAGATGGAACAATGGA		734778	734793	163	154	216	T1-Comp.	AAGATGGAACAATGGA		736515	736530	175	141	221	T1-Comp.	HMPRNC0000_0756 [734195..735103]; Oxidoreductase YdhF
361	GTGATGATAGCGTGGT		734939	734954	163	253	231	T1-Comp.	GTGATGATAGCGTGGT		736676	736691	171	244	226	T1-Comp.	HMPRNC0000_0756 [734195..735103]; Oxidoreductase YdhF
362	TCCATAGTTATGTCCA		736506	736521	156	202	172	T1-Dir.	TCCATAGTTATGTCCA		738243	738258	172	187	179	T1-Dir.	HMPRNC0000_0758 [735708..737261]; Sodium/di- and tricarboxylate cotransporter
363	AGTAAGATACTTCT		739053	739066	144	224	193	T2.2-Comp.	AGTAAGATACTTCT		740790	740803	178	261	219	T2.2-Comp.	HMPRNC0000_0762 [738875..739159]; hypothetical protein
364	GGGATACATTCGTGGT		742967	742982	147	189	211	T1-Comp.	GGGATACATTCGTGGT		744705	744720	182	186	230	T1-Comp.	HMPRNC0000_0768 [742938..743156]; ybaK; Cys-tRNA(Pro) deacylase YbaK
365	AAGATATCATTGTGGT		743752	743767	144	150	203	T1-Comp.	AAGATATCATTGTGGT		745490	745505	176	147	240	T1-Comp.	HMPRNC0000_0769 [743406..744170]; lacR2; Transcriptional repressor of the fructose operon, DeoR family
366	GGGATTTGCAGGTGGA		744334	744349	149	227	209	T1-Comp.	GGGATTTGCAGGTGGA		746071	746086	178	247	238	T1-Comp.	HMPRNC0000_0771 [744167..745087]; pfkB; 1-phosphofructokinase
367	AGGATTTATTGGTGGT		746286	746301	151	175	187	T1-Comp.	AGGATTTATTGGTGGT		748023	748038	171	155	236	T1-Comp.	HMPRNC0000_0772 [745093..747051]; fruA; PTS system, fructose-specific IIA/IIB/IIC component
368	ACCATAATTAGTTTG		748773	748787	142	209	157	T1-Dir.	ACCATAATTAGTTTG		750509	750523	164	218	130	T1-Dir.	HMPRNC0000_0774 [748761..750110]; hemolysin
369	ACGATAGGTGGATGGT		749922	749937	145	183	133	T1-Comp.	ACGATAGGTGGATGGT		751658	751673	176	197	123	T1-Comp.	HMPRNC0000_0774 [748761..750110]; hemolysin
370	AAGATGATTACGTGGA		749965	749980	146	206	147	T1-Comp.	AAGATGATTACGTGGA		751701	751716	174	221	160	T1-Comp.	HMPRNC0000_0774 [748761..750110]; hemolysin
371	GGAAGAACTTTACG		750703	750716	151	194	226	T2.3-Comp.	GGAAGAACTTTACG		752436	752449	171	189	211	T2.3-Comp.	HMPRNC0000_0775 [750332..751171]; dkgB2; oxidoreductase of aldo/keto reductase family, subgroup 1
372	ACCATCACGTAGTCCT		752961	752976	152	199	208	T1-Dir.	ACCATCACGTAGTCCT		754687	754702	174	194	246	T1-Dir.	HMPRNC0000_0777 [752358..753413]; saeS; Sensor histidine protein kinase SaeS (exoprotein expression protein S)
373	AGAAGCTAAATACC		753602	753615	145	204	201	T2.4-Dir.	AGAAGCTAAATACC		755328	755341	163	210	198	T2.4-Dir.	HMPRNC0000_0778 [753413..754081]; saeR; Response regulator SaeR, exoprotein expression protein R
374	ACGATCAGTAAGTGGG		754080	754095	144	204	141	T1-Comp.	ACGATCAGTAAGTGGG		755806	755821	170	237	168	T1-Comp.	HMPRNC0000_0778 [753413..754081]; saeR; Response regulator SaeR, exoprotein expression protein R
375	ACCATGGACATTTTG		757295	757309	147	203	140	T1-Dir.	ACCATGGACATTTTG		759024	759038	170	205	121	T1-Dir.	HMPRNC0000_0785 [757001..757420]; queD; 6-carboxy-5,6,7,8-tetrahydropterin synthase
376	TGAAGAGGTGTACA		761122	761135	135	157	214	T2.1-Dir.	TGAAGAGGTGTACA		762848	762861	173	190	222	T2.1-Dir.	Non-coding
377	ACCACTATGGTATCTC		764732	764747	132	201	164	T1-Dir.	ACCACTATGGTATCTC		766458	766473	170	235	193	T1-Dir.	HMPRNC0000_0792 [763309..765249]; ltaS; Lipoteichoic acid synthase LtaS Type Ib
378	ACCATTTAGACTTCG		766081	766095	138	206	179	T1-Dir.	ACCATTTAGACTTCG		767807	767821	161	210	203	T1-Dir.	HMPRNC0000_0794 [765525..767402]; Bis-ABC ATPase Uup
379	ATGATGGTCAGATGGA		767056	767071	154	216	213	T1-Comp.	ATGATGGTCAGATGGA		768782	768797	171	224	226	T1-Comp.	HMPRNC0000_0794 [765525..767402]; Bis-ABC ATPase Uup
380	GCGATTGAAAAATGGA		772855	772870	151	200	198	T1-Comp.	GCGATTGAAAAATGGA		774579	774594	181	251	248	T1-Comp.	HMPRNC0000_0800 [772141..773199]; hisC; Biosynthetic Aromatic amino acid aminotransferase beta
381	CGAATAGTAAGTGGG		773193	773207	146	185	120	T1-Comp.	CGAATAGTAAGTGGG		774916	774930	178	197	173	T1-Comp.	HMPRNC0000_0800 [772141..773199]; hisC; Biosynthetic Aromatic amino acid aminotransferase beta
382	TCCATTTTTAGATCCT		773823	773838	143	207	234	T1-Dir.	TCCATTTTTAGATCCT		775546	775561	171	231	251	T1-Dir.	HMPRNC0000_0802 [773494..774036]; Putative 5'(3')-deoxyribonucleotidase
383	TCCATACGTCTATCGT		776941	776956	141	208	146	T1-Dir.	TCCATACGTCTATCGT		778662	778677	187	220	176	T1-Dir.	HMPRNC0000_0804 [775902..777407]; Di-tripeptide/cation symporter DtpT
384	TCCATGGGAGTTTTG		777384	777398	157	215	157	T1-Dir.	TCCATGGGAGTTTTG		779105	779119	171	224	135	T1-Dir.	HMPRNC0000_0804 [775902..777407]; Di-tripeptide/cation symporter DtpT
385	AGAAGTAAAATACT		778591	778604	146	215	230	T2.1-Dir.	AGAAGTAAAATACT		780312	780325	186	213	284	T2.1-Dir.	HMPRNC0000_0806 [778268..779134]; Permease of the drug/metabolite transporter (DMT) superfamily
386	CGAAATTAAAATGGC		779093	779107	149	184	241	T1-Comp.	CGAAATTAAAATGGC		780814	780828	198	182	244	T1-Comp.	HMPRNC0000_0806 [778268..779134]; Permease of the drug/metabolite transporter (DMT) superfamily
387	TCGATTAGAAAATGGC		779490	779505	145	217	207	T1-Comp.	TCGATTAGAAAATGGC		781209	781224	187	235	244	T1-Comp.	Non-coding
388	CGAAGAGAAGATGGA		780356	780370	143	154	187	T1-Comp.	CGAAGAGAAGATGGA		782075	782089	182	180	255	T1-Comp.	HMPRNC0000_0808 [780296..782401]; nrdE; Ribonucleotide reductase of class Ib (aerobic), alpha subunit
389	CGAACGTTCAATGGA		781798	781812	143	160	108	T1-Comp.	CGAACGTTCAATGGA		783517	783531	196	186	105	T1-Comp.	HMPRNC0000_0808 [780296..782401]; nrdE; Ribonucleotide reductase of class Ib (aerobic), alpha subunit
390	ACGACCAATATATGGC		782961	782976	148	202	32	T1-Comp.									HMPRNC0000_0809 [782519..783490]; nrdF; Ribonucleotide reductase of class Ib (aerobic), beta subunit
391	TGAAGAGTCATACA		783223	783236	142	203	206	T2.1-Dir.	TGAAGAGTCATACA		784942	784955	181	203	247	T2.1-Dir.	HMPRNC0000_0809 [782519..783490]; nrdF; Ribonucleotide reductase of class Ib (aerobic), beta subunit
392	ACCACTACTTAATCAA		783937	783952	162	200	200	T1-Dir.	ACCACTACTTAATCAA		785656	785671	200	195	214	T1-Dir.	Non-coding
393	CAAACTCATTATGGC		788512	788526	131	107	194	T1-Comp.	CAAACTCATTATGGC		790231	790245	151	120	195	T1-Comp.	HMPRNC0000_0814 [788333..788647]; hypothetical protein
394	ACCACGGTGATATCAA		791657	791672	139	198	161	T1-Dir.	ACCACGGTGATATCAA		793377	793392	168	212	150	T1-Dir.	HMPRNC0000_0819 [791383..791703]; ytxJ; conserved protein YtxJ
395	TGAAGGTGTTTACG		792345	792358	140	158	204	T2.4-Dir.	TGAAGGTGTTTACG		794066	794079	167	126	213	T2.4-Dir.	HMPRNC0000_0821 [792127..793251]; Glycerate kinase
396	CGAACAAGTTATGGT		792430	792444	139	167	179	T1-Comp.	CGAACAAGTTATGGT		794151	794165	172	172	175	T1-Comp.	HMPRNC0000_0821 [792127..793251]; Glycerate kinase
397	CTGACTTTAAAATGGG		793166	793181	145	215	233	T1-Comp.	CTGACTTTAAAATGGG		794887	794902	177	245	224	T1-Comp.	HMPRNC0000_0821 [792127..793251]; Glycerate kinase
398	ACCACCAAAATATCTT		799329	799344	140	207	123	T1-Dir.	ACCACCAAAATATCTT		801156	801171	154	189	139	T1-Dir.	HMPRNC0000_0829 [798999..799640]; protein co-occurring with transport systems
399	GGAAGAACTTTACA		799887	799900	139	186	177	T2.3-Comp.	GGAAGAACTTTACA		801714	801727	158	185	199	T2.3-Comp.	HMPRNC0000_0831 [799784..800650]; DegV family protein
400	TGAAGAAGGATACG		800191	800204	128	198	186	T2.4-Dir.	TGAAGAAGGATACG		802018	802031	151	194	195	T2.4-Dir.	HMPRNC0000_0831 [799784..800650]; DegV family protein
401	ACCATTTATAATTTG		802134	802148	130	166	174	T1-Dir.	ACCATTTATAATTTG		803961	803975	155	218	191	T1-Dir.	HMPRNC0000_0833 [802089..802763]; comF; competence protein F
402	CAAATTATGGGTGGT		804080	804094	122	145	171	T1-Comp.	CAAATTATGGGTGGT		805907	805921	162	159	186	T1-Comp.	HMPRNC0000_0837 [803810..806341]; secA; Protein translocase subunit SecA
403	TTGATGCAGTGATGGA		807693	807708	137	166	187	T1-Comp.	TTGATGCAGTGATGGA		809518	809533	176	152	198	T1-Comp.	HMPRNC0000_0838 [806774..807766]; prfB; Peptide chain release factor 2 and programmed frameshift-containing
404	ATGATTAATTAATGGA		809159	809174	139	212	197	T1-Comp.	ATGATTAATTAATGGA		810980	810995	173	227	210	T1-Comp.	Non-coding
405	AGAAGTGAATTACT		810850	810863	128	162	202	T2.1-Dir.	AGAAGTGAATTACT		812670	812683	156	148	216	T2.1-Dir.	HMPRNC0000_0842 [810340..812130]; uvrB; Excinuclease ABC subunit B
406	AGAAGTTAACTACC		811020	811033	125	172	202	T2.4-Dir.	AGAAGTTAACTACC		812840	812853	152	159	187	T2.4-Dir.	HMPRNC0000_0842 [810340..812130]; uvrB; Excinuclease ABC subunit B
407	GAGACTTACGAATGGG		811811	811826	127	148	175	T1-Comp.	GAGACTTACGAATGGG		813631	813646	158	163	213	T1-Comp.	HMPRNC0000_0842 [810340..812130]; uvrB; Excinuclease ABC subunit B
408	TTGACCGCATTATGGA		812744	812759	130	176	161	T1-Comp.	TTGACCGCATTATGGA		814563	814578	168	219	188	T1-Comp.	HMPRNC0000_0843 [812332..815178]; uvrA; Excinuclease ABC subunit A
									CTGATTACTTAGTGGA		815811	815826	167	214	243	T1-Comp.	HMPRFS0000_0839 [814151..816997]; uvrA; Excinuclease ABC subunit A
409	TGAAGTATTATACA		814281	814294	128	166	185	T2.1-Dir.	TGAAGTATTATACA		816100	816113	156	200	217	T2.1-Dir.	HMPRNC0000_0843 [812332..815178]; uvrA; Excinuclease ABC subunit A
410	GCCACGCTCTAATCCA		814413	814428	134	180	181	T1-Dir.	GCCACGCTCTAATCCA		816232	816247	161	188	201	T1-Dir.	HMPRNC0000_0843 [812332..815178]; uvrA; Excinuclease ABC subunit A
411	GTGATTTTCCAATGGC		816949	816964	128	184	176	T1-Comp.	GTGATTTTCCAATGGC		818768	818783	158	196	196	T1-Comp.	HMPRNC0000_0848 [816736..817575]; lgt; Prolipoprotein diacylglyceryl transferase
412	CAAACCCTTTATGGC		817617	817631	119	141	154	T1-Comp.	CAAACCCTTTATGGC		819435	819449	142	140	183	T1-Comp.	HMPRNC0000_0849 [817583..818068]; Putative acetyltransferase YvoF
413	TGGATTTGCATATGGC		818020	818035	126	181	169	T1-Comp.	TGGATTTGCATATGGC		819838	819853	149	186	185	T1-Comp.	HMPRNC0000_0849 [817583..818068]; Putative acetyltransferase YvoF
414	GTGACAATTTTATGGC		818065	818080	128	188	158	T1-Comp.	GTGACAATTTTATGGC		819883	819898	152	210	183	T1-Comp.	HMPRNC0000_0849 [817583..818068]; Putative acetyltransferase YvoF
415	AGAAGCAAATTACA		819439	819452	129	183	176	T2.1-Dir.	AGAAGCAAATTACA		821257	821270	158	205	181	T2.1-Dir.	HMPRNC0000_0850 [818076..819515]; TPR domain protein
416	AGTAGAGAACTTCC		819725	819738	125	174	150	T2.4-Dir.	AGTAGAGAACTTCC		821543	821556	148	170	160	T2.4-Dir.	HMPRNC0000_0851 [819582..820517]; trxB; Thioredoxin reductase
417	AAGACGGCAAAGTGGG		820207	820222	119	171	181	T1-Comp.	AAGACGGCAAAGTGGG		822025	822040	146	175	207	T1-Comp.	HMPRNC0000_0851 [819582..820517]; trxB; Thioredoxin reductase
418	TTGATGAAGTGATGGT		825370	825385	136	235	197	T1-Comp.	TTGATGAAGTGATGGT		827187	827202	161	219	203	T1-Comp.	HMPRNC0000_0856 [824814..825401]; clpP; ATP-dependent Clp protease proteolytic subunit
419	GCCACAGCAGAATCAA		827548	827563	138	198	209	T1-Dir.	GCCACAGCAGAATCAA		829362	829377	162	189	200	T1-Dir.	HMPRNC0000_0858 [827249..827878]; hypothetical protein
420	CAAAATAATCATGGC		832863	832877	148	117	221	T1-Comp.	CAAAATAATCATGGC		834675	834689	159	108	210	T1-Comp.	HMPRNC0000_0863 [832109..832870]; tpiA; Triosephosphate isomerase
421	CAAAAACAACGTGGC		836832	836846	143	115	204	T1-Comp.	CAAAAACAACGTGGC		838643	838657	159	91	187	T1-Comp.	HMPRNC0000_0868 [836700..836933]; secG; Protein translocase membrane subunit SecG
422	TTGATAATGAAATGGA		837489	837504	135	215	209	T1-Comp.	TTGATAATGAAATGGA		839301	839316	157	188	202	T1-Comp.	HMPRNC0000_0869 [837386..837787]; est; Carboxyesterase precursor-like protein
423	AAGATGAGGATATGGA		838089	838104	134	195	88	T1-Comp.	AAGATGAGGATATGGA		839901	839916	157	195	95	T1-Comp.	HMPRNC0000_0870 [837821..840193]; rnr; 3'-to-5' exoribonuclease RNase R
424	TCGATTAAGCAATGGT		838798	838813	140	197	212	T1-Comp.	TCGATTAAGCAATGGT		840610	840625	165	202	209	T1-Comp.	HMPRNC0000_0870 [837821..840193]; rnr; 3'-to-5' exoribonuclease RNase R
425	AGTAGCTAACTTCG		839740	839753	134	238	178	T2.1-Dir.	AGTAGCTAACTTCG		841552	841565	159	259	183	T2.1-Dir.	HMPRNC0000_0870 [837821..840193]; rnr; 3'-to-5' exoribonuclease RNase R
426	TGTACTCTTCTTCA		842752	842765	119	186	165	T2.2-Comp.	TGTACTCTTCTTCA		844563	844576	156	216	184	T2.2-Comp.	HMPRNC0000_0874 [842678..843406]; hypothetical protein
427	TCCATATTTTTTTTG		843240	843254	131	172	148	T1-Dir.	TCCATATTTTTTTTG		845049	845063	166	199	153	T1-Dir.	HMPRNC0000_0874 [842678..843406]; hypothetical protein
428	CGAAACGAGTGTGGC		845711	845725	146	147	224	T1-Comp.	CGAAACGAGTGTGGC		847515	847529	162	136	213	T1-Comp.	HMPRNC0000_0877 [845457..848294]; clfA; Clumping factor ClfA, fibrinogen-binding protein
429	AAGACAAATTCATGGA		848650	848665	148	195	201	T1-Comp.	AAGACAAATTCATGGA		850472	850487	147	173	202	T1-Comp.	HMPRNC0000_0878 [848515..850014]; Secreted von Willebrand factor-binding protein VWbp
430	AAGATAATCCAGTGGT		849473	849488	154	208	234	T1-Comp.	AAGATAATCCAGTGGT		851294	851309	148	162	185	T1-Comp.	HMPRNC0000_0878 [848515..850014]; Secreted von Willebrand factor-binding protein VWbp
431	TCCACCATATGGTCAC		851093	851108	159	233	217	T1-Dir.	TCCACCATATGGTCAC		852914	852929	160	191	186	T1-Dir.	HMPRNC0000_0879 [850365..851387]; empbp; Extracellular ECM and plasma binding protein Emp
432	CAAACAGATAATGGC		852716	852730	147	159	219	T1-Comp.	CAAACAGATAATGGC		854535	854549	153	153	220	T1-Comp.	HMPRNC0000_0882 [852533..852922]; nuc; Phage-encoded chromosome degrading nuclease YokF
433	CTGATGGAAAAATGGT		853049	853064	164	234	218	T1-Comp.	CTGATGGAAAAATGGT		854869	854884	168	206	218	T1-Comp.	Non-coding
434	TGAAGATGGATACA		853676	853689	165	210	230	T2.1-Dir.	TGAAGATGGATACA		855495	855508	173	216	220	T2.1-Dir.	HMPRNC0000_0883 [853575..853775]; cspA2; Cold shock protein of CSP family
435	ATGATGAATTGATGGA		863675	863690	138	196	187	T1-Comp.	ATGATGAATTGATGGA		865491	865506	136	175	164	T1-Comp.	HMPRNC0000_0905 [863071..863949]; hypothetical protein
436	AGGATCGATTTATGGC		865873	865888	135	195	151	T1-Comp.	AGGATCGATTTATGGC		867686	867701	167	181	192	T1-Comp.	HMPRNC0000_0910 [865784..866809]; metN2; Methionine ABC transporter ATP-binding protein
437	TCGACATCCAAATGGA		869812	869827	138	198	211	T1-Comp.	TCGACATCCAAATGGA		871618	871633	161	211	201	T1-Comp.	Non-coding
438	CCCATTTTATATTCG		871985	871999	142	208	151	T1-Dir.	CCCATTTTATATTCG		873791	873805	154	184	120	T1-Dir.	HMPRNC0000_0918 [871441..872175]; hypothetical protein
439	TTGATAATGAAATGGT		873108	873123	152	231	219	T1-Comp.	TTGATAATGAAATGGT		874914	874929	155	223	219	T1-Comp.	Non-coding
440	CAAAACCTAAATGGA		873645	873659	148	149	212	T1-Comp.	CAAAACCTAAATGGA		875448	875462	161	159	215	T1-Comp.	HMPRNC0000_0920 [873560..874429]; hypothetical protein
441	ACCACCTATTAATCAA		874357	874372	150	140	209	T1-Dir.	ACCACCTATTAATCAA		876160	876175	164	118	196	T1-Dir.	HMPRNC0000_0920 [873560..874429]; hypothetical protein
442	CCCATTTGACGATCTA		875357	875372	151	203	199	T1-Dir.	CCCATTTGACGATCTA		877158	877173	152	176	194	T1-Dir.	HMPRNC0000_0921 [874446..875903]; virE; protein VirE in pathogenicity islands SaPI
443	CAAACGCGATATGGT		875820	875834	144	153	93	T1-Comp.	CAAACGCGATATGGT		877621	877635	143	129	60	T1-Comp.	HMPRNC0000_0921 [874446..875903]; virE; protein VirE in pathogenicity islands SaPI
444	CAAAAGCAATATGGT		879173	879187	158	142	193	T1-Comp.	CAAAAGCAATATGGT		880974	880988	159	132	176	T1-Comp.	HMPRNC0000_0926 [879014..879232]; hypothetical protein
445	GTGATGAAATGATGGG		879452	879467	151	221	205	T1-Comp.	GTGATGAAATGATGGG		881253	881268	162	209	197	T1-Comp.	HMPRNC0000_0927 [879283..879810]; hypothetical protein
446	TAGATAAAATTGTGGA		880126	880141	155	203	207	T1-Comp.	TAGATAAAATTGTGGA		881927	881942	174	183	192	T1-Comp.	HMPRNC0000_0930 [879813..880154]; hypothetical protein
447	GCCATTTGAAAGTCAT		881002	881017	153	217	209	T1-Dir.	GCCATTTGAAAGTCAT		882803	882818	154	229	215	T1-Dir.	HMPRNC0000_0932 [880997..881965]; hypothetical protein
448	TCCATGCATCATTTG		882376	882390	139	152	159	T1-Dir.	TCCATGCATCATTTG		884174	884188	147	165	183	T1-Dir.	HMPRNC0000_0933 [882200..882754]; Secreted protein Ear, superantigen-encoding pathogenicity islands SaPI
449	TAGATAAAAACATGGA		885762	885777	142	202	201	T1-Comp.	TAGATAAAAACATGGA		887562	887577	159	206	204	T1-Comp.	HMPRNC0000_0936 [885389..886150]; sufC; Iron-sulfur cluster assembly ATPase protein SufC
450	TAGATAAAGACATGGC		885789	885804	142	191	152	T1-Comp.	TAGATAAAGACATGGC		887589	887604	160	196	146	T1-Comp.	HMPRNC0000_0936 [885389..886150]; sufC; Iron-sulfur cluster assembly ATPase protein SufC
451	ACCATGTTATCATCGT		886802	886817	150	217	215	T1-Dir.	ACCATGTTATCATCGT		888602	888617	164	194	222	T1-Dir.	HMPRNC0000_0937 [886249..887556]; sufD; Iron-sulfur cluster assembly protein SufD
452	CAAAAAGTCAATGGC		887728	887742	152	153	177	T1-Comp.	CAAAAAGTCAATGGC		889528	889542	171	141	154	T1-Comp.	HMPRNC0000_0938 [887671..888912]; sufS; Cysteine desulfurase -> SufS
453	TGAAGTTGTTTACC		889891	889904	147	189	217	T2.4-Dir.	TGAAGTTGTTTACC		891691	891704	168	188	198	T2.4-Dir.	HMPRNC0000_0940 [889517..890914]; sufB; Iron-sulfur cluster assembly protein SufB
454	GCCACGACTTAATCAT		896059	896074	133	182	206	T1-Dir.	GCCACGACTTAATCAT		897857	897872	171	218	220	T1-Dir.	HMPRNC0000_0948 [895973..897292]; 5'-nucleotidase family protein
455	TGAAGCTGCATACT		896815	896828	135	204	192	T2.1-Dir.	TGAAGCTGCATACT		898613	898626	165	201	223	T2.1-Dir.	HMPRNC0000_0948 [895973..897292]; 5'-nucleotidase family protein
456	CGAAGTTGCTATGGT		900282	900296	124	157	190	T1-Comp.	CGAAGTTGCTATGGT		902080	902094	144	181	199	T1-Comp.	HMPRNC0000_0954 [899683..900462]; pdxp; phosphatase
457	CGAAGTGTATTACA		904516	904529	126	147	178	T2.2-Comp.	CGAAGTGTATTACA		906314	906327	146	158	201	T2.2-Comp.	HMPRNC0000_0958 [903488..904702]; dltB; D-alanyl transfer protein DltB
458	CAAACGGTGTATGGT		905881	905895	126	152	116	T1-Comp.	CAAACGGTGTATGGT		907679	907693	142	136	106	T1-Comp.	HMPRNC0000_0960 [904953..906128]; dltD; Poly(glycerophosphate chain) D-alanine transfer protein DltD
459	ACCACATTGGTATCGA		905899	905914	130	187	204	T1-Dir.	ACCACATTGGTATCGA		907697	907712	145	176	192	T1-Dir.	HMPRNC0000_0960 [904953..906128]; dltD; Poly(glycerophosphate chain) D-alanine transfer protein DltD
460	GGGATAAATATATGGA		906723	906738	121	142	45	T1-Comp.	GGGATAAATATATGGA		908521	908536	151	153	67	T1-Comp.	HMPRNC0000_0962 [906734..907057]; yuzD; YuzD protein
461	CAAATATGGTGTGGA		910220	910234	134	65	216	T1-Comp.	CAAATATGGTGTGGA		911978	911992	166	68	246	T1-Comp.	HMPRNC0000_0966 [909663..910871]; ndh; NADH dehydrogenase
462	GGAAGATTTATACA		911165	911178	136	163	190	T2.3-Comp.	GGAAGATTTATACA		912923	912936	161	159	181	T2.3-Comp.	HMPRNC0000_0968 [911002..912477]; ampA; Cytosol aminopeptidase PepA
463	CAGATGTATTAATGGC		911363	911378	144	129	208	T1-Comp.	CAGATGTATTAATGGC		913121	913136	169	98	222	T1-Comp.	HMPRNC0000_0968 [911002..912477]; ampA; Cytosol aminopeptidase PepA
464	ACGATAGTACAATGGT		912448	912463	140	157	202	T1-Comp.	ACGATAGTACAATGGT		914206	914221	171	172	182	T1-Comp.	HMPRNC0000_0968 [911002..912477]; ampA; Cytosol aminopeptidase PepA
465	ACCATTGTTAAGTCTG		913283	913298	145	200	131	T1-Dir.	ACCATTGTTAAGTCTG		915040	915055	171	212	137	T1-Dir.	HMPRNC0000_0969 [912888..914204]; Histidine permease YuiF
466	TGTACCAAACTTCT		914135	914148	136	188	175	T2.2-Comp.	TGTACCAAACTTCT		915892	915905	160	206	185	T2.2-Comp.	HMPRNC0000_0969 [912888..914204]; Histidine permease YuiF
467	TGGATATTTACATGGT		914324	914339	136	150	181	T1-Comp.	TGGATATTTACATGGT		916081	916096	169	180	198	T1-Comp.	HMPRNC0000_0970 [914223..914597]; 1,4-dihydroxy-2-naphthoyl-CoA hydrolase in menaquinone biosynthesis
468	TCGACACATGTATGGG		914505	914520	136	187	133	T1-Comp.	TCGACACATGTATGGG		916262	916277	167	206	151	T1-Comp.	HMPRNC0000_0970 [914223..914597]; 1,4-dihydroxy-2-naphthoyl-CoA hydrolase in menaquinone biosynthesis
469	ACCACCACTAATTTG		914953	914967	126	180	154	T1-Dir.	ACCACCACTAATTTG		916710	916724	155	196	168	T1-Dir.	HMPRNC0000_0972 [914653..915807]; hypothetical protein
470	GCCATAAATGAATCTT		915183	915198	134	190	183	T1-Dir.	GCCATAAATGAATCTT		916940	916955	160	205	190	T1-Dir.	HMPRNC0000_0972 [914653..915807]; hypothetical protein
471	GCCACCAAATTGTCTT		917573	917588	145	197	217	T1-Dir.	GCCACCAAATTGTCTT		919416	919431	170	226	215	T1-Dir.	HMPRNC0000_0978 [917171..918667]; mnhD; Na(+) H(+) antiporter subunit D
472	ACCATGTTTAAGTCCG		918846	918861	141	203	195	T1-Dir.	ACCATGTTTAAGTCCG		920646	920661	173	212	207	T1-Dir.	HMPRNC0000_0979 [918660..919001]; mnhC; Na(+) H(+) antiporter subunit C
473	CAAATATAAAATGGA		921115	921129	120	101	178	T1-Comp.	CAAATATAAAATGGA		922827	922841	155	124	216	T1-Comp.	HMPRNC0000_0981 [919401..921728]; mnhA; Na(+) H(+) antiporter subunit A
474	AGAAGGGTGGTACA		922866	922879	115	144	170	T2.1-Dir.	AGAAGGGTGGTACA		924538	924551	165	200	203	T2.1-Dir.	HMPRNC0000_0984 [922430..923023]; ppi; Peptidyl-prolyl cis-trans isomerase
475	ACCATGGTTAGATCAA		922879	922894	117	161	189	T1-Dir.	ACCATGGTTAGATCAA		924551	924566	165	238	204	T1-Dir.	HMPRNC0000_0984 [922430..923023]; ppi; Peptidyl-prolyl cis-trans isomerase
476	CAAATCATTGATGGT		922913	922927	107	130	180	T1-Comp.	CAAATCATTGATGGT		924585	924599	158	187	214	T1-Comp.	HMPRNC0000_0984 [922430..923023]; ppi; Peptidyl-prolyl cis-trans isomerase
477	CAAATACATCATGGC		924485	924499	125	87	200	T1-Comp.	CAAATACATCATGGC		926157	926171	149	81	199	T1-Comp.	HMPRNC0000_0986 [924176..925303]; namA; Putative NADH-dependent flavin oxidoreductase
478	TGAAGGTAAATACG		924985	924998	134	155	183	T2.4-Dir.	TGAAGGTAAATACG		926657	926670	152	170	151	T2.4-Dir.	HMPRNC0000_0986 [924176..925303]; namA; Putative NADH-dependent flavin oxidoreductase
479	AGAAGCAGAATACC		926069	926082	141	190	226	T2.4-Dir.	AGAAGCAGAATACC		927741	927754	144	192	189	T2.4-Dir.	HMPRNC0000_0987 [925611..926801]; rocD; Acetylornithine aminotransferase 2
480	CGAAGGAATGTACG		926984	926997	147	197	197	T2.2-Comp.	CGAAGGAATGTACG		928656	928669	159	183	196	T2.2-Comp.	HMPRNC0000_0988 [926910..928154]; gluD; NAD-specific glutamate dehydrogenase
481	CGAATGGATGATGGC		927045	927059	148	195	200	T1-Comp.	CGAATGGATGATGGC		928717	928731	158	210	201	T1-Comp.	HMPRNC0000_0988 [926910..928154]; gluD; NAD-specific glutamate dehydrogenase
482	GCCACACTTGTATCTA		932573	932588	126	172	180	T1-Dir.	GCCACACTTGTATCTA		934150	934165	162	188	192	T1-Dir.	Non-coding
483	TGAAGAAAGATACG		933446	933459	124	164	206	T2.4-Dir.	TGAAGAAAGATACG		935023	935036	160	184	206	T2.4-Dir.	HMPRNC0000_0992 [932976..934307]; pgi; Glucose-6-phosphate isomerase
484	CGTATACTTCTTCG		934148	934161	120	156	189	T2.1-Dir.	CGTATACTTCTTCG		935725	935738	162	192	185	T2.1-Dir.	HMPRNC0000_0992 [932976..934307]; pgi; Glucose-6-phosphate isomerase
485	TGTAGTTGTCTTCC		935940	935953	125	177	188	T2.4-Dir.	TGTAGTTGTCTTCC		937515	937528	157	212	191	T2.4-Dir.	HMPRNC0000_0996 [935752..936327]; lepB; Signal peptidase I
486	CGAAATCAGAGTGGC		937054	937068	140	176	217	T1-Comp.	CGAAATCAGAGTGGC		938628	938642	176	182	254	T1-Comp.	HMPRNC0000_0997 [936930..939962]; addB; ATP-dependent helicase/nuclease AddAB, subunit B
487	CAAATATGGAATGGC		938055	938069	117	104	203	T1-Comp.	CAAATATGGAATGGC		939629	939643	156	106	212	T1-Comp.	HMPRNC0000_0997 [936930..939962]; addB; ATP-dependent helicase/nuclease AddAB, subunit B
488	CCCATTTTTAAATCAA		938489	938504	136	207	192	T1-Dir.	CCCATTTTTAAATCAA		940063	940078	170	203	207	T1-Dir.	HMPRNC0000_0997 [936930..939962]; addB; ATP-dependent helicase/nuclease AddAB, subunit B
489	ATGATGAAATTGTGGC		938635	938650	130	171	171	T1-Comp.	ATGATGAAATTGTGGC		940209	940224	169	195	204	T1-Comp.	HMPRNC0000_0997 [936930..939962]; addB; ATP-dependent helicase/nuclease AddAB, subunit B
490	GCCATGTGCTTTTTG		939815	939829	137	171	128	T1-Dir.	GCCATGTGCTTTTTG		941388	941402	168	186	119	T1-Dir.	HMPRNC0000_0997 [936930..939962]; addB; ATP-dependent helicase/nuclease AddAB, subunit B
491	CAAACATATGATGGA		941420	941434	129	121	183	T1-Comp.	CAAACATATGATGGA		942993	943007	143	118	180	T1-Comp.	HMPRNC0000_0999 [939963..943616]; addA; ATP-dependent helicase/nuclease AddAB, subunit A
492	TGGACTTATTGGTGGA		942110	942125	141	170	181	T1-Comp.	TGGACTTATTGGTGGA		943683	943698	168	188	193	T1-Comp.	HMPRNC0000_0999 [939963..943616]; addA; ATP-dependent helicase/nuclease AddAB, subunit A
493	TGGATAAAGAAATGGC		942436	942451	139	196	200	T1-Comp.	TGGATAAAGAAATGGC		944009	944024	162	203	210	T1-Comp.	HMPRNC0000_0999 [939963..943616]; addA; ATP-dependent helicase/nuclease AddAB, subunit A
494	AAGATATCCGTATGGA		943231	943246	135	162	202	T1-Comp.	AAGATATCCGTATGGA		944804	944819	159	154	195	T1-Comp.	HMPRNC0000_0999 [939963..943616]; addA; ATP-dependent helicase/nuclease AddAB, subunit A
495	ACCATTTTATAGTCAA		946329	946344	142	203	216	T1-Dir.	ACCATTTTATAGTCAA		947899	947914	170	223	229	T1-Dir.	HMPRNC0000_1004 [946064..947269]; cdr; CoA-disulfide reductase
496	CGTAAGATTCTTCA		947062	947075	149	222	198	T2.3-Comp.	CGTAAGATTCTTCA		948632	948645	169	235	206	T2.3-Comp.	HMPRNC0000_1004 [946064..947269]; cdr; CoA-disulfide reductase
497	GTGATTCAGTAATGGT		950588	950603	141	152	210	T1-Comp.	GTGATTCAGTAATGGT		952159	952174	163	151	170	T1-Comp.	HMPRNC0000_1007 [949219..951033]; Putative O-acetyltransferase
498	AGAAGTTAATTACG		951694	951707	140	173	182	T2.4-Dir.	AGAAGTTAATTACG		953127	953140	166	187	189	T2.4-Dir.	HMPRNC0000_1008 [951236..953845]; clpB; ClpB protein
499	CAGATGGTGCCATGGA		952098	952113	143	178	208	T1-Comp.	CAGATGGTGCCATGGA		953531	953546	169	193	208	T1-Comp.	HMPRNC0000_1008 [951236..953845]; clpB; ClpB protein
500	TAGATGGCATTATGGC		958709	958724	132	211	188	T1-Comp.	TAGATGGCATTATGGC		960154	960169	160	212	184	T1-Comp.	HMPRNC0000_1013 [958549..958983]; hypothetical protein
501	CAAAACATTAATGGC		959153	959167	134	128	202	T1-Comp.	CAAAACATTAATGGC		960598	960612	163	132	212	T1-Comp.	Non-coding
502	ATGACAATAAAATGGG		960638	960653	137	194	175	T1-Comp.	ATGACAATAAAATGGG		962083	962098	153	170	203	T1-Comp.	HMPRNC0000_1015 [959720..960661]; fabH; 3-oxoacyl-(acyl-carrier-protein) synthase, KASIII
503	TGGACAAGAACATGGA		963949	963964	128	171	164	T1-Comp.	TGGACAAGAACATGGA		965395	965410	169	208	184	T1-Comp.	HMPRNC0000_1020 [963511..964581]; oppC3; Oligopeptide transport system permease protein OppC
504	TGGATTCTTCGGTGGA		964047	964062	131	198	181	T1-Comp.	TGGATTCTTCGGTGGA		965493	965508	165	215	204	T1-Comp.	HMPRNC0000_1020 [963511..964581]; oppC3; Oligopeptide transport system permease protein OppC
505	ATGATCTATCAATGGT		966303	966318	137	183	182	T1-Comp.	ATGATCTATCAATGGT		967749	967764	167	197	220	T1-Comp.	HMPRNC0000_1022 [965669..966610]; oppF3; Oligopeptide transport ATP-binding protein OppF
506	TCCACAACCTGATCCT		966439	966454	140	187	218	T1-Dir.	TCCACAACCTGATCCT		967885	967900	169	195	215	T1-Dir.	HMPRNC0000_1022 [965669..966610]; oppF3; Oligopeptide transport ATP-binding protein OppF
507	CGAAGGTTTATACA		966820	966833	121	153	175	T2.2-Comp.	CGAAGGTTTATACA		968266	968279	155	172	181	T2.2-Comp.	HMPRNC0000_1023 [966629..968284]; oppA2; Oligopeptide ABC transporter, periplasmic oligopeptide-binding protein OppA
508	TCCATATATTAATCAA		967144	967159	128	66	170	T1-Dir.	TCCATATATTAATCAA		968590	968605	172	45	193	T1-Dir.	HMPRNC0000_1023 [966629..968284]; oppA2; Oligopeptide ABC transporter, periplasmic oligopeptide-binding protein OppA
509	GAGATATAAGAATGGA		971239	971254	122	109	188	T1-Comp.	GAGATATAAGAATGGA		972677	972692	155	92	206	T1-Comp.	HMPRNC0000_1025 [970261..971247]; dppD; Oligopeptide transport ATP-binding protein OppD
510	AAGACTTGTTCGTGGT		973697	973712	129	193	192	T1-Comp.	AAGACTTGTTCGTGGT		975136	975151	174	215	210	T1-Comp.	Non-coding
511	GGTAAAGTACTTCA		973710	973723	129	214	175	T2.3-Comp.	GGTAAAGTACTTCA		975149	975162	173	255	208	T2.3-Comp.	Non-coding
512	GGTATAATCCTTCG		980707	980720	117	184	158	T2.1-Dir.	GGTATAATCCTTCG		982059	982072	152	182	187	T2.1-Dir.	HMPRNC0000_1034 [980450..981256]; Thioredoxin-fold protein
513	CGTATAACGCTTCT		981599	981612	122	171	166	T2.3-Comp.	CGTATAACGCTTCT		982951	982964	154	205	191	T2.3-Comp.	HMPRNC0000_1036 [981279..981644]; hbO; Hemoglobin-like protein HbO
514	AGAAGAAATGTACG		983088	983101	124	158	195	T2.4-Dir.	AGAAGAAATGTACG		984440	984453	159	200	206	T2.4-Dir.	HMPRNC0000_1039 [982891..983526]; relA2; GTP pyrophosphokinase
515	TCGATCCAGCAGTGGC		986503	986518	126	162	187	T1-Comp.	TCGATCCAGCAGTGGC		987855	987870	165	159	183	T1-Comp.	HMPRNC0000_1042 [985224..986609]; mgtE; Mg/Co/Ni transporter MgtE, CBS domain-containing
516	CAGATGAAGAAATGGT		987418	987433	130	195	190	T1-Comp.	CAGATGAAGAAATGGT		988768	988783	167	215	197	T1-Comp.	HMPRNC0000_1043 [986619..988463]; Na+/H+ antiporter
517	TCCATAAATAGTTTG		990828	990842	115	171	148	T1-Dir.	TCCATAAATAGTTTG		992106	992120	147	162	177	T1-Dir.	Non-coding
518	TCCACAAGGAAGTCGT		993225	993240	120	158	158	T1-Dir.	TCCACAAGGAAGTCGT		994502	994517	174	224	204	T1-Dir.	HMPRNC0000_1049 [992956..993714]; Putative acetyl esterase YjcH
519	TCCATAAATAAATCGT		996836	996851	122	171	154	T1-Dir.	TCCATAAATAAATCGT		998153	998168	169	210	162	T1-Dir.	Non-coding
520	ATGACGCTTAAATGGT		996857	996872	121	163	202	T1-Comp.	ATGACGCTTAAATGGT		998174	998189	168	215	221	T1-Comp.	Non-coding
521	ATGATTGCGGTGTGGA		998335	998350	131	196	194	T1-Comp.	ATGATTGCGGTGTGGA		999652	999667	179	236	224	T1-Comp.	HMPRNC0000_1053 [997411..998895]; murE; UDP-N-acetylmuramoylalanyl-D-glutamate--L- lysine ligase
522	TGAAGCAGCTTACA		998850	998863	128	162	207	T2.1-Dir.	TGAAGCAGCTTACA		1000167	1000180	171	221	235	T2.1-Dir.	HMPRNC0000_1053 [997411..998895]; murE; UDP-N-acetylmuramoylalanyl-D-glutamate--L- lysine ligase
523	TTGATGTTGTTATGGA		1000496	1000511	131	179	199	T1-Comp.	TTGATGTTGTTATGGA		1001813	1001828	167	194	223	T1-Comp.	HMPRNC0000_1055 [999136..1000698]; prfC; Peptide chain release factor 3
524	CAGATGGTTTAATGGA		1006305	1006320	128	184	214	T1-Comp.	CAGATGGTTTAATGGA		1007617	1007632	172	215	219	T1-Comp.	HMPRNC0000_1059 [1005857..1007371]; 2',3'-cyclic-nucleotide 2'-phosphodiesterase
525	CAGATAAGCCAATGGA		1006986	1007001	123	156	191	T1-Comp.	CAGATAAGCCAATGGA		1008298	1008313	166	189	196	T1-Comp.	HMPRNC0000_1059 [1005857..1007371]; 2',3'-cyclic-nucleotide 2'-phosphodiesterase
526	ACCATGTCTCCTTTG		1008384	1008398	118	173	176	T1-Dir.	ACCATGTCTCCTTTG		1009696	1009710	158	195	175	T1-Dir.	HMPRNC0000_1062 [1007858..1008427]; comK; Competence transcription factor
527	TCCATAACGCAATCAT		1008869	1008884	126	147	197	T1-Dir.	TCCATAACGCAATCAT		1010181	1010196	166	185	222	T1-Dir.	Non-coding
528	AGTAACTTTCTTCT		1009880	1009893	134	180	171	T2.2-Comp.	AGTAACTTTCTTCT		1011201	1011214	159	207	192	T2.2-Comp.	Non-coding
529	TAGATCATTTAGTGGT		1012167	1012182	141	204	204	T1-Comp.	TAGATCATTTAGTGGT		1013487	1013502	162	207	207	T1-Comp.	Non-coding
530	AAGATAGCGTGATGGA		1013906	1013921	142	179	216	T1-Comp.	AAGATAGCGTGATGGA		1015224	1015239	161	159	206	T1-Comp.	HMPRNC0000_1067 [1012762..1014081]; Putative membrane-spanning protein
531	TGAAGCTGTGTACC		1015475	1015488	143	192	211	T2.4-Dir.	TGAAGCTGTGTACC		1016796	1016809	158	203	219	T2.4-Dir.	Non-coding
532	ACCACTTACATATCCT		1016060	1016075	156	131	162	T1-Dir.	ACCACTTACATATCCT		1017380	1017395	156	120	138	T1-Dir.	HMPRNC0000_1069 [1015976..1016332]; hypothetical protein
533	AAGATACATTTATGGG		1017436	1017451	146	140	197	T1-Comp.	AAGATACATTTATGGG		1018756	1018771	147	132	154	T1-Comp.	HMPRNC0000_1070 [1016820..1017779]; Heme ABC type transporter HtsABC, heme-binding protein
534	TGTATCATTCTTCT		1018553	1018566	127	198	166	T2.2-Comp.	TGTATCATTCTTCT		1020431	1020444	137	182	167	T2.2-Comp.	HMPRNC0000_1072 [1018445..1019218]; menA; 1,4-dihydroxy-2-naphthoate polyprenyltransferase
535	CGGATATAGATGTGGA		1020082	1020097	138	104	165	T1-Comp.	CGGATATAGATGTGGA		1021904	1021919	154	79	165	T1-Comp.	HMPRNC0000_1073 [1019580..1020941]; menF; Isochorismate synthase and Menaquinone-specific isochorismate synthase
536	GCCATTTAGAGATCCG		1021446	1021461	134	180	205	T1-Dir.	GCCATTTAGAGATCCG		1023268	1023283	156	182	215	T1-Dir.	HMPRNC0000_1074 [1020928..1022601]; menD; 2-succinyl-5-enolpyruvyl-6-hydroxy-3- cyclohexene-1-carboxylic-acid synthase
537	TAGACTTAAATGTGGA		1021739	1021754	138	188	196	T1-Comp.	TAGACTTAAATGTGGA		1023561	1023576	157	194	203	T1-Comp.	HMPRNC0000_1074 [1020928..1022601]; menD; 2-succinyl-5-enolpyruvyl-6-hydroxy-3- cyclohexene-1-carboxylic-acid synthase
538	GCCACATTGTTATCTG		1022482	1022497	141	208	193	T1-Dir.	GCCACATTGTTATCTG		1024304	1024319	155	193	193	T1-Dir.	HMPRNC0000_1074 [1020928..1022601]; menD; 2-succinyl-5-enolpyruvyl-6-hydroxy-3- cyclohexene-1-carboxylic-acid synthase
539	AGAAGTTGCGTACA		1025902	1025915	130	187	192	T2.1-Dir.	AGAAGTTGCGTACA		1027659	1027672	145	177	194	T2.1-Dir.	HMPRNC0000_1081 [1025711..1026721]; sspA; Glutamyl endopeptidase precursor, serine proteinase SspA
540	AGGATTATCGAATGGG		1028732	1028747	144	228	225	T1-Comp.	AGGATTATCGAATGGG		1030481	1030496	168	235	253	T1-Comp.	HMPRNC0000_1084 [1028597..1029265]; putative membrane protein
541	CAAATACGTTATGGT		1030807	1030821	136	147	170	T1-Comp.	CAAATACGTTATGGT		1032609	1032623	151	140	198	T1-Comp.	HMPRNC0000_1086 [1030514..1033444]; atl; N-acetylmuramoyl-L-alanine amidase / Endo-beta-N-acetylglucosaminidase and Bifunctional autolysin Atl
542	CGTAAAAACCTTCA		1034901	1034914	146	176	172	T2.3-Comp.	CGTAAAAACCTTCA		1036769	1036782	139	201	156	T2.3-Comp.	HMPRNC0000_1087 [1034767..1035201]; GNAT family acetyltransferase YjcF
543	TCCATTATCATATCCA		1035052	1035067	134	184	153	T1-Dir.	TCCATTATCATATCCA		1036920	1036935	140	179	135	T1-Dir.	HMPRNC0000_1087 [1034767..1035201]; GNAT family acetyltransferase YjcF
544	GCCACCTTGATTTTG		1035925	1035939	129	178	109	T1-Dir.	GCCACCTTGATTTTG		1037792	1037806	145	159	120	T1-Dir.	HMPRNC0000_1089 [1035874..1036683]; Cell envelope-associated transcriptional attenuator LytR-CpsA-Psr, subfamily F2
545	ACCATTTAATTTTTG		1036495	1036509	130	196	119	T1-Dir.	ACCATTTAATTTTTG		1038362	1038376	152	188	128	T1-Dir.	HMPRNC0000_1089 [1035874..1036683]; Cell envelope-associated transcriptional attenuator LytR-CpsA-Psr, subfamily F2
546	AGTAAATACCTTCC		1038130	1038143	119	114	123	T2.4-Dir.	AGTAAATACCTTCC		1040016	1040029	146	127	131	T2.4-Dir.	HMPRNC0000_1091 [1037674..1038867]; FmtA protein involved in methicillin resistance
547	TGAAGACGAATACG		1039059	1039072	120	153	206	T2.4-Dir.	TGAAGACGAATACG		1040945	1040958	157	191	232	T2.4-Dir.	Non-coding
548	TAGACATAAATATGGA		1039216	1039231	122	180	74	T1-Comp.	TAGACATAAATATGGA		1041102	1041117	150	175	90	T1-Comp.	Non-coding
549	GGAAGTGAGCTACT		1040733	1040746	113	139	205	T2.3-Comp.	GGAAGTGAGCTACT		1042502	1042515	159	191	263	T2.3-Comp.	HMPRNC0000_1094 [1039984..1041978]; qoxB; Cytochrome aa3-600 menaquinol oxidase subunit I
550	CCGATTTTCTTATGGT		1041809	1041824	125	181	171	T1-Comp.	CCGATTTTCTTATGGT		1043578	1043593	162	214	214	T1-Comp.	HMPRNC0000_1094 [1039984..1041978]; qoxB; Cytochrome aa3-600 menaquinol oxidase subunit I
551	ATGATGGCATTATGGT		1042834	1042849	123	185	164	T1-Comp.	ATGATGGCATTATGGT		1044603	1044618	150	194	191	T1-Comp.	HMPRNC0000_1095 [1041978..1043078]; qoxA; Cytochrome aa3-600 menaquinol oxidase subunit II
552	AGTATGAATCTTCG		1046386	1046399	112	192	137	T2.1-Dir.	AGTATGAATCTTCG		1048295	1048308	141	174	153	T2.1-Dir.	HMPRNC0000_1099 [1045959..1046441]; purE; N5-carboxyaminoimidazole ribonucleotide mutase
553	ACGATGATCAAATGGA		1051550	1051565	123	180	167	T1-Comp.	ACGATGATCAAATGGA		1053459	1053474	159	205	207	T1-Comp.	HMPRNC0000_1106 [1051357..1052841]; purF; Amidophosphoribosyltransferase
554	TTGATTGTGGTATGGA		1054286	1054301	112	157	159	T1-Comp.	TTGATTGTGGTATGGA		1056194	1056209	156	196	139	T1-Comp.	HMPRNC0000_1110 [1053865..1054431]; purN; Phosphoribosylglycinamide formyltransferase
555	CTGATGTGACGATGGA		1054777	1054792	111	103	155	T1-Comp.	CTGATGTGACGATGGA		1056685	1056700	155	116	176	T1-Comp.	HMPRNC0000_1111 [1054446..1055924]; purH; IMP cyclohydrolase / Phosphoribosylaminoimidazolecarboxamide formyltransferase
									GCCACAACATGTTTG		1059240	1059254	132	195	117	T1-Dir.	Non-coding
556	ACCACTAATTAATCTA		1059268	1059283	127	181	180	T1-Dir.	ACCACTAATTAATCTA		1061474	1061489	163	210	211	T1-Dir.	HMPRNC0000_1114 [1059160..1059735]; Substrate-specific component YkoE of thiamin-regulated ECF transporter for HydroxyMethylPyrimidine
557	TGAAGAGGGATACT		1060100	1060113	121	171	191	T2.1-Dir.	TGAAGAGGGATACT		1062306	1062319	154	182	230	T2.1-Dir.	HMPRNC0000_1115 [1060099..1060344]; hypothetical protein
558	GTGATAATATTATGGG		1063729	1063744	118	144	163	T1-Comp.	GTGATAATATTATGGG		1065934	1065949	157	178	195	T1-Comp.	HMPRNC0000_1119 [1063740..1064282]; hypothetical protein
559	AGTAGATTTCTTCA		1066045	1066058	130	170	194	T2.2-Comp.	AGTAGATTTCTTCA		1068250	1068263	163	199	191	T2.2-Comp.	HMPRNC0000_1122 [1064705..1066423]; ptsP; Phosphoenolpyruvate-protein phosphotransferase of PTS system
560	AAGACAAATTAATGGT		1066312	1066327	134	178	198	T1-Comp.	AAGACAAATTAATGGT		1068517	1068532	174	197	204	T1-Comp.	HMPRNC0000_1122 [1064705..1066423]; ptsP; Phosphoenolpyruvate-protein phosphotransferase of PTS system
561	TCCATTATTTCTTTG		1068046	1068060	127	224	180	T1-Dir.	TCCATTATTTCTTTG		1070250	1070264	164	212	214	T1-Dir.	HMPRNC0000_1124 [1067091..1068452]; cydA; Cytochrome d ubiquinol oxidase subunit I
562	CAAAATTAGCATGGA		1068783	1068797	140	87	203	T1-Comp.	CAAAATTAGCATGGA		1070987	1071001	177	84	257	T1-Comp.	HMPRNC0000_1125 [1068449..1069468]; cydB; Cytochrome d ubiquinol oxidase subunit II
563	CAGACAAATTGATGGT		1079524	1079539	129	182	178	T1-Comp.	CAGACAAATTGATGGT		1081719	1081734	158	189	215	T1-Comp.	HMPRNC0000_1134 [1078322..1079614]; pdhC; Dihydrolipoamide acetyltransferase component of pyruvate dehydrogenase complex
564	TGAAGTTGATTACA		1080640	1080653	130	180	223	T2.1-Dir.	TGAAGTTGATTACA		1082835	1082848	163	215	232	T2.1-Dir.	HMPRNC0000_1135 [1079618..1081024]; lpdA; Dihydrolipoamide dehydrogenase of pyruvate dehydrogenase complex
565	ACCATCATTTAATCTG		1083633	1083648	119	173	169	T1-Dir.	ACCATCATTTAATCTG		1085827	1085842	173	218	230	T1-Dir.	HMPRNC0000_1140 [1083250..1084047]; potB; Spermidine/putrescine import ABC transporter permease protein PotB
566	AGTAAGTTTCTTCG		1084664	1084677	116	170	159	T2.1-Dir.	AGTAAGTTTCTTCG		1086858	1086871	164	203	186	T2.1-Dir.	HMPRNC0000_1142 [1084053..1084862]; potC; Spermidine/putrescine import ABC transporter permease protein PotC
567	TCCATTCGTGCGTCTA		1089891	1089906	127	172	192	T1-Dir.	TCCATTCGTGCGTCTA		1092085	1092100	169	206	214	T1-Dir.	HMPRNC0000_1147 [1089347..1089961]; DUF1054 superfamily protein
568	GAGATGATGTTATGGC		1090107	1090122	122	163	174	T1-Comp.	GAGATGATGTTATGGC		1092301	1092316	161	207	211	T1-Comp.	HMPRNC0000_1148 [1090118..1090945]; suhB2; Inositol-1-monophosphatase
569	ACCATCAGCACGTCCA		1091796	1091811	126	151	132	T1-Dir.	ACCATCAGCACGTCCA		1093989	1094004	170	196	175	T1-Dir.	HMPRNC0000_1150 [1091392..1093239]; typA; GTP-binding protein TypA/BipA
570	ACCACATGACCATCAA		1092267	1092282	127	153	181	T1-Dir.	ACCACATGACCATCAA		1094460	1094475	175	199	213	T1-Dir.	HMPRNC0000_1150 [1091392..1093239]; typA; GTP-binding protein TypA/BipA
571	AGAAGTATTTTACG		1094772	1094785	127	167	200	T2.4-Dir.	AGAAGTATTTTACG		1096965	1096978	168	182	195	T2.4-Dir.	HMPRNC0000_1154 [1094760..1095986]; FtsW-like protein YlaO
572	AAGATCGTGGAATGGC		1100442	1100457	125	198	200	T1-Comp.	AAGATCGTGGAATGGC		1102635	1102650	162	210	201	T1-Comp.	HMPRNC0000_1157 [1100133..1100828]; ctaA; Heme A synthase, cytochrome oxidase biogenesis protein Cox15-CtaA
573	ACCATCAGCTGATCCG		1100935	1100950	127	187	180	T1-Dir.									Non-coding
574	ATGACCACGATATGGT		1105287	1105302	119	195	112	T1-Comp.	ATGACCACGATATGGT		1107539	1107554	153	175	132	T1-Comp.	HMPRNC0000_1162 [1104768..1105772]; Glycerophosphoryl diester phosphodiesterase
575	TAGACACATTGATGGC		1106147	1106162	122	188	159	T1-Comp.	TAGACACATTGATGGC		1108406	1108421	152	183	169	T1-Comp.	HMPRNC0000_1163 [1105968..1106222]; hypothetical protein
576	GCCATTTAAAATTTG		1109896	1109910	116	183	148	T1-Dir.	GCCATTTAAAATTTG		1112189	1112203	151	207	187	T1-Dir.	Non-coding
577	AGTAGCTTCCTTCT		1110450	1110463	117	177	153	T2.2-Comp.	AGTAGCTTCCTTCT		1112743	1112756	152	216	192	T2.2-Comp.	HMPRNC0000_1170 [1109943..1111877]; isdB; Cell surface receptor IsdB for hemoglobin and hemoglobin-haptoglobin complexes
578	ACGATTCTGACATGGT		1110535	1110550	122	175	170	T1-Comp.	ACGATTCTGACATGGT		1112828	1112843	162	222	236	T1-Comp.	HMPRNC0000_1170 [1109943..1111877]; isdB; Cell surface receptor IsdB for hemoglobin and hemoglobin-haptoglobin complexes
579	ACCATATATTTTTTG		1110733	1110747	129	124	129	T1-Dir.	ACCATATATTTTTTG		1113026	1113040	159	131	141	T1-Dir.	HMPRNC0000_1170 [1109943..1111877]; isdB; Cell surface receptor IsdB for hemoglobin and hemoglobin-haptoglobin complexes
580	TCCATCATAGATTCG		1110790	1110804	117	171	150	T1-Dir.	TCCATCATAGATTCG		1113083	1113097	159	204	187	T1-Dir.	HMPRNC0000_1170 [1109943..1111877]; isdB; Cell surface receptor IsdB for hemoglobin and hemoglobin-haptoglobin complexes
581	CGTATTTTTCTTCT		1111133	1111146	117	180	169	T2.3-Comp.	CGTATTTTTCTTCT		1113426	1113439	164	208	211	T2.3-Comp.	HMPRNC0000_1170 [1109943..1111877]; isdB; Cell surface receptor IsdB for hemoglobin and hemoglobin-haptoglobin complexes
582	CAAATCGTTTGTGGT		1120871	1120885	125	146	185	T1-Comp.	CAAATCGTTTGTGGT		1123163	1123177	149	162	206	T1-Comp.	HMPRNC0000_1186 [1120646..1123048]; pheT; Phenylalanyl-tRNA synthetase beta chain
583	CAGATTGCCTGGTGGT		1120936	1120951	131	209	163	T1-Comp.	CAGATTGCCTGGTGGT		1123228	1123243	152	210	202	T1-Comp.	HMPRNC0000_1186 [1120646..1123048]; pheT; Phenylalanyl-tRNA synthetase beta chain
584	ATGATCAAGTAATGGA		1121124	1121139	131	177	166	T1-Comp.	ATGATCAAGTAATGGA		1123416	1123431	152	211	214	T1-Comp.	HMPRNC0000_1186 [1120646..1123048]; pheT; Phenylalanyl-tRNA synthetase beta chain
585	TCCATTATTAAATCGT		1128373	1128388	117	165	165	T1-Dir.	TCCATTATTAAATCGT		1130594	1130609	152	197	157	T1-Dir.	HMPRNC0000_1192 [1127444..1129792]; mutS3; Recombination inhibitory protein MutS2
586	ACGACTTGAGAATGGT		1130381	1130396	122	153	176	T1-Comp.	ACGACTTGAGAATGGT		1132602	1132617	142	180	200	T1-Comp.	Non-coding
587	CGAAGGAAATTACT		1131163	1131176	129	170	199	T2.2-Comp.	CGAAGGAAATTACT		1133384	1133397	146	182	193	T2.2-Comp.	HMPRNC0000_1194 [1130604..1132385]; uvrC; Excinuclease ABC subunit C
588	CAAAAAAGATATGGT		1131608	1131622	109	122	181	T1-Comp.	CAAAAAAGATATGGT		1133828	1133842	144	157	206	T1-Comp.	HMPRNC0000_1194 [1130604..1132385]; uvrC; Excinuclease ABC subunit C
589	TGAAGGAAGCTACA		1132300	1132313	115	160	194	T2.1-Dir.	TGAAGGAAGCTACA		1134520	1134533	140	176	221	T2.1-Dir.	HMPRNC0000_1194 [1130604..1132385]; uvrC; Excinuclease ABC subunit C
590	CAAAGAGTGAGTGGT		1133006	1133020	107	141	168	T1-Comp.	CAAAGAGTGAGTGGT		1135225	1135239	142	158	199	T1-Comp.	HMPRNC0000_1195 [1132709..1133323]; sdhC; Succinate dehydrogenase cytochrome b558 subunit
591	AGAAGTGAATTACG		1133089	1133102	115	126	176	T2.4-Dir.	AGAAGTGAATTACG		1135308	1135321	152	142	190	T2.4-Dir.	HMPRNC0000_1195 [1132709..1133323]; sdhC; Succinate dehydrogenase cytochrome b558 subunit
592	CAAATGGCTTATGGT		1133184	1133198	112	134	170	T1-Comp.	CAAATGGCTTATGGT		1135403	1135417	142	158	194	T1-Comp.	HMPRNC0000_1195 [1132709..1133323]; sdhC; Succinate dehydrogenase cytochrome b558 subunit
593	TAGACGTTTCGGTGGT		1133713	1133728	120	161	200	T1-Comp.	TAGACGTTTCGGTGGT		1135932	1135947	153	156	195	T1-Comp.	HMPRNC0000_1197 [1133375..1135141]; sdhA; Succinate dehydrogenase flavoprotein subunit
594	AAGATATTGATATGGA		1134834	1134849	118	144	137	T1-Comp.	AAGATATTGATATGGA		1137053	1137068	159	182	193	T1-Comp.	HMPRNC0000_1197 [1133375..1135141]; sdhA; Succinate dehydrogenase flavoprotein subunit
595	GCGATGTCCATATGGG		1136306	1136321	130	131	171	T1-Comp.	GCGATGTCCATATGGG		1138526	1138541	164	133	173	T1-Comp.	HMPRNC0000_1199 [1136196..1136996]; murI; Glutamate racemase
596	CAGATTTTGATGTGGA		1137108	1137123	138	198	187	T1-Comp.	CAGATTTTGATGTGGA		1139328	1139343	163	205	235	T1-Comp.	HMPRNC0000_1200 [1137008..1137595]; rdgB; Nucleoside 5-triphosphatase RdgB (dHAPTP, dITP, XTP-specific)
597	TAGATAAAACCATGGC		1137486	1137501	136	196	172	T1-Comp.	TAGATAAAACCATGGC		1139706	1139721	167	232	215	T1-Comp.	HMPRNC0000_1200 [1137008..1137595]; rdgB; Nucleoside 5-triphosphatase RdgB (dHAPTP, dITP, XTP-specific)
598	CAAACTTTACATGGC		1138023	1138037	124	134	199	T1-Comp.	CAAACTTTACATGGC		1140243	1140257	155	160	216	T1-Comp.	HMPRNC0000_1201 [1137588..1138091]; phosphoesterase
599	ACCATTGGGCTTTTG		1148956	1148970	129	190	138	T1-Dir.	ACCATTGGGCTTTTG		1151262	1151276	155	175	145	T1-Dir.	HMPRNC0000_1212 [1148449..1149174]; hypothetical protein
600	CAAAGCAGTGATGGT		1150577	1150591	116	165	207	T1-Comp.	CAAAGCAGTGATGGT		1152883	1152897	151	194	224	T1-Comp.	HMPRNC0000_1213 [1149612..1150613]; argF; Ornithine carbamoyltransferase
601	TGGATAAACAAGTGGT		1150934	1150949	128	159	193	T1-Comp.	TGGATAAACAAGTGGT		1153240	1153255	172	178	227	T1-Comp.	HMPRNC0000_1215 [1150633..1151568]; arcC; Carbamate kinase
602	GGAAGTATGTTACC		1151434	1151447	126	159	191	T2.3-Comp.	GGAAGTATGTTACC		1153740	1153753	164	193	215	T2.3-Comp.	HMPRNC0000_1215 [1150633..1151568]; arcC; Carbamate kinase
603	GAGATGAAACCGTGGA		1151729	1151744	128	176	197	T1-Comp.	GAGATGAAACCGTGGA		1154035	1154050	158	218	191	T1-Comp.	HMPRNC0000_1217 [1151740..1153296]; Arginine/ornithine antiporter ArcD
604	GCCATTGCTCTATCCA		1156037	1156052	128	176	84	T1-Dir.	GCCATTGCTCTATCCA		1158342	1158357	142	168	72	T1-Dir.	Non-coding
605	AGTAGATTTCTTCG		1157909	1157922	122	184	168	T2.1-Dir.	AGTAGATTTCTTCG		1160214	1160227	152	189	177	T2.1-Dir.	HMPRNC0000_1226 [1157685..1158125]; N-acetyltransferase
606	ACCATGTATAAGTCTT		1158034	1158049	124	138	140	T1-Dir.	ACCATGTATAAGTCTT		1160338	1160353	144	151	161	T1-Dir.	HMPRNC0000_1226 [1157685..1158125]; N-acetyltransferase
607	TAGACATGCGTATGGA		1160891	1160906	128	158	165	T1-Comp.	TAGACATGCGTATGGA		1163192	1163207	150	180	172	T1-Comp.	HMPRNC0000_1229 [1160524..1161459]; mraW; 16S rRNA (cytosine(1402)-N(4))-methyltransferase
608	TGGACATTCTAATGGT		1161970	1161985	127	161	197	T1-Comp.	TGGACATTCTAATGGT		1164270	1164285	146	180	182	T1-Comp.	HMPRNC0000_1230 [1161473..1164088]; pbpI; Cell division protein FtsI (Peptidoglycan synthetase) and Penicillin-binding protein 2B
609	TCCATTTAACAATCGA		1162572	1162587	134	127	192	T1-Dir.	TCCATTTAACAATCGA		1164872	1164887	153	127	203	T1-Dir.	HMPRNC0000_1230 [1161473..1164088]; pbpI; Cell division protein FtsI (Peptidoglycan synthetase) and Penicillin-binding protein 2B
610	AGAAGACTGGTACA		1164507	1164520	122	173	200	T2.1-Dir.	AGAAGACTGGTACA		1166807	1166820	139	148	189	T2.1-Dir.	HMPRNC0000_1231 [1164380..1165345]; mraY; Phospho-N-acetylmuramoyl-pentapeptide- transferase
611	TGAAGAAATTTACT		1166879	1166892	122	160	196	T2.1-Dir.	TGAAGAAATTTACT		1169178	1169191	143	167	183	T2.1-Dir.	HMPRNC0000_1233 [1166712..1168031]; divIB; Cell division protein FtsQ
612	CGAAGTGACATACG		1167689	1167702	117	127	187	T2.2-Comp.	CGAAGTGACATACG		1169987	1170000	139	144	188	T2.2-Comp.	HMPRNC0000_1233 [1166712..1168031]; divIB; Cell division protein FtsQ
613	GGAAGAACATTACT		1168139	1168152	117	153	169	T2.3-Comp.	GGAAGAACATTACT		1170437	1170450	141	189	181	T2.3-Comp.	Non-coding
614	AGAAGATCAATACC		1175201	1175214	124	172	162	T2.4-Dir.	AGAAGATCAATACC		1177499	1177512	130	158	164	T2.4-Dir.	Non-coding
615	CAAAATTGTTATGGT		1178608	1178622	125	104	187	T1-Comp.	CAAAATTGTTATGGT		1180904	1180918	133	97	186	T1-Comp.	HMPRNC0000_1246 [1178145..1178942]; gloA2; putative ring-cleavage extradiol dioxygenase
616	CCCTCAATTTGAAGGT	Yes	1183609	1183624	114	57	167	T1-Comp.	CCCTCAATTTGAAGGT	Yes	1185897	1185912	125	48	157	T1-Comp.	HMPRNC0000_1252 [1182390..1183697]; pyrP; Uracil permease and Uracil:proton symporter UraA
617	CAAATGGAAAATGGC		1184550	1184564	109	163	137	T1-Comp.	CAAATGGAAAATGGC		1186836	1186850	134	175	165	T1-Comp.	HMPRNC0000_1253 [1183725..1184606]; pyrB; Aspartate carbamoyltransferase
618	AGAAGAGGGATACC		1187106	1187119	105	156	179	T2.4-Dir.	AGAAGAGGGATACC		1189392	1189405	154	176	219	T2.4-Dir.	HMPRNC0000_1256 [1186993..1190166]; carB; Carbamoyl-phosphate synthase large chain B
619	AGGATTACCAAATGGT		1188213	1188228	109	159	164	T1-Comp.	AGGATTACCAAATGGT		1190499	1190514	157	202	191	T1-Comp.	HMPRNC0000_1256 [1186993..1190166]; carB; Carbamoyl-phosphate synthase large chain B
620	CTGATATTCCAATGGC		1189535	1189550	110	102	170	T1-Comp.	CTGATATTCCAATGGC		1191821	1191836	168	98	226	T1-Comp.	HMPRNC0000_1256 [1186993..1190166]; carB; Carbamoyl-phosphate synthase large chain B
621	ACGACTATTTAATGGA		1192530	1192545	110	172	151	T1-Comp.	ACGACTATTTAATGGA		1194816	1194831	156	180	190	T1-Comp.	HMPRNC0000_1260 [1192258..1192659]; hypothetical protein
622	GCCATTACTTCGTCAA		1193931	1193946	115	166	146	T1-Dir.	GCCATTACTTCGTCAA		1196217	1196232	151	202	200	T1-Dir.	HMPRNC0000_1261 [1192922..1194619]; fbpA; Fibronectin/fibrinogen-binding protein
623	CCCATTTAAAGATCGT		1197898	1197913	121	154	176	T1-Dir.	CCCATTTAAAGATCGT		1200183	1200198	154	219	225	T1-Dir.	HMPRNC0000_1267 [1197818..1199557]; priA; Helicase PriA essential for oriC/DnaA-independent DNA replication
624	GGGATTCAAGGATGGA		1200325	1200340	116	190	192	T1-Comp.	GGGATTCAAGGATGGA		1202610	1202625	142	181	191	T1-Comp.	HMPRNC0000_1269 [1200064..1201017]; hypothetical protein
625	CAAAGAATTAATGGG		1200348	1200362	111	154	179	T1-Comp.	CAAAGAATTAATGGG		1202633	1202647	137	151	187	T1-Comp.	HMPRNC0000_1269 [1200064..1201017]; hypothetical protein
626	TTGATATGGAAATGGA		1201862	1201877	124	156	180	T1-Comp.	TTGATATGGAAATGGA		1204148	1204163	146	140	163	T1-Comp.	HMPRNC0000_1272 [1201681..1202169]; def; Peptide deformylase
627	CAGATAAAGAAGTGGA		1202132	1202147	120	182	169	T1-Comp.	CAGATAAAGAAGTGGA		1204418	1204433	149	183	197	T1-Comp.	HMPRNC0000_1272 [1201681..1202169]; def; Peptide deformylase
628	CAGATTTTTGAATGGT		1204536	1204551	120	192	184	T1-Comp.	CAGATTTTTGAATGGT		1206821	1206836	148	197	208	T1-Comp.	HMPRNC0000_1275 [1204404..1205498]; rlmN; 23S rRNA (adenine(2503)-C(2))-methyltransferase and tRNA (adenine(37)-C(2))-methyltransferase
629	GAGACATGATTATGGA		1204736	1204751	121	159	178	T1-Comp.	GAGACATGATTATGGA		1207021	1207036	146	188	193	T1-Comp.	HMPRNC0000_1275 [1204404..1205498]; rlmN; 23S rRNA (adenine(2503)-C(2))-methyltransferase and tRNA (adenine(37)-C(2))-methyltransferase
630	ATGATGAAATGATGGA		1204951	1204966	120	179	163	T1-Comp.	ATGATGAAATGATGGA		1207236	1207251	143	197	181	T1-Comp.	HMPRNC0000_1275 [1204404..1205498]; rlmN; 23S rRNA (adenine(2503)-C(2))-methyltransferase and tRNA (adenine(37)-C(2))-methyltransferase
631	CAAATATTGGATGGT		1206590	1206604	115	126	188	T1-Comp.	CAAATATTGGATGGT		1208875	1208889	136	98	177	T1-Comp.	HMPRNC0000_1277 [1206245..1208239]; prkC; Serine/threonine protein kinase PrkC, regulator of stationary phase
632	AAGACGCGTTTATGGG		1213429	1213444	112	157	167	T1-Comp.	AAGACGCGTTTATGGG		1215712	1215727	116	153	160	T1-Comp.	HMPRNC0000_1283 [1212036..1213682]; dihydroxyacetone kinase
633	CAGATGTAGAAGTGGA		1213615	1213630	112	171	169	T1-Comp.	CAGATGTAGAAGTGGA		1215898	1215913	120	140	164	T1-Comp.	HMPRNC0000_1283 [1212036..1213682]; dihydroxyacetone kinase
634	CAAACAACGGATGGA		1215684	1215698	110	128	151	T1-Comp.	CAAACAACGGATGGA		1217967	1217981	123	113	168	T1-Comp.	HMPRNC0000_1285 [1213872..1215932]; recG; ATP-dependent DNA helicase RecG
635	AGGATAAAATTATGGT		1216701	1216716	113	162	140	T1-Comp.	AGGATAAAATTATGGT		1218984	1218999	134	140	153	T1-Comp.	HMPRNC0000_1287 [1216150..1216707]; Transcription factor FapR
636	ACCATGAACGAATCGA		1216848	1216863	114	185	154	T1-Dir.	ACCATGAACGAATCGA		1219131	1219146	134	161	189	T1-Dir.	HMPRNC0000_1288 [1216712..1217698]; plsX; Phosphate:acyl-ACP acyltransferase PlsX
637	AAGATAGCTCAATGGT		1216929	1216944	113	147	153	T1-Comp.	AAGATAGCTCAATGGT		1219212	1219227	120	127	169	T1-Comp.	HMPRNC0000_1288 [1216712..1217698]; plsX; Phosphate:acyl-ACP acyltransferase PlsX
638	CTGATTTTACTATGGG		1217935	1217950	119	163	144	T1-Comp.	CTGATTTTACTATGGG		1220218	1220233	137	161	188	T1-Comp.	HMPRNC0000_1289 [1217691..1218617]; fabD; Malonyl CoA-acyl carrier protein transacylase
639	AAGACAACGTAGTGGT		1218990	1219005	115	184	205	T1-Comp.	AAGACAACGTAGTGGT		1221273	1221288	141	180	198	T1-Comp.	HMPRNC0000_1290 [1218610..1219344]; fabG; 3-oxoacyl-(acyl-carrier protein) reductase
640	CTGATCTTGCTGTGGT		1223519	1223534	125	197	209	T1-Comp.	CTGATCTTGCTGTGGT		1225798	1225813	144	195	197	T1-Comp.	HMPRNC0000_1295 [1221070..1224636]; smc; Chromosome partition protein smc
641	CGGATGAAGTGATGGG		1223645	1223660	121	175	185	T1-Comp.	CGGATGAAGTGATGGG		1225924	1225939	141	171	180	T1-Comp.	HMPRNC0000_1295 [1221070..1224636]; smc; Chromosome partition protein smc
642	CGTACAGATCTTCG		1224091	1224104	121	188	166	T2.1-Dir.	CGTACAGATCTTCG		1226369	1226382	137	176	153	T2.1-Dir.	HMPRNC0000_1295 [1221070..1224636]; smc; Chromosome partition protein smc
643	AGGACATCGATATGGC		1226220	1226235	129	178	178	T1-Comp.	AGGACATCGATATGGC		1228496	1228511	155	180	181	T1-Comp.	HMPRNC0000_1301 [1226231..1227598]; ffh; Signal recognition particle protein Ffh
644	CAAAAAATGCGTGGT		1226273	1226287	135	135	191	T1-Comp.	CAAAAAATGCGTGGT		1228549	1228563	165	139	216	T1-Comp.	HMPRNC0000_1301 [1226231..1227598]; ffh; Signal recognition particle protein Ffh
645	CAAATGATGTATGGG		1228872	1228886	127	170	117	T1-Comp.	CAAATGATGTATGGG		1231146	1231160	152	182	103	T1-Comp.	HMPRNC0000_1305 [1228496..1228999]; rimM; 16S rRNA processing protein RimM
646	GCCATTTTCACATCAG		1229268	1229283	137	193	185	T1-Dir.	GCCATTTTCACATCAG		1231542	1231557	158	182	204	T1-Dir.	HMPRNC0000_1306 [1228999..1229736]; trmD; tRNA (guanine(37)-N(1))-methyltransferase
647	ACCACCATTATTTTG		1231008	1231022	137	194	133	T1-Dir.	ACCACCATTATTTTG		1233743	1233757	165	178	137	T1-Dir.	HMPRNC0000_1308 [1230423..1232924]; hypothetical protein
648	ATGATATATAAATGGT		1231500	1231515	134	50	149	T1-Comp.									HMPRNC0000_1308 [1230423..1232924]; hypothetical protein
649	ATGATAATCAAGTGGT		1232154	1232169	136	168	205	T1-Comp.	ATGATAATCAAGTGGT		1234889	1234904	173	205	210	T1-Comp.	HMPRNC0000_1308 [1230423..1232924]; hypothetical protein
650	GAGATGTCAAAATGGG		1233630	1233645	128	177	180	T1-Comp.	GAGATGTCAAAATGGG		1236388	1236403	167	216	205	T1-Comp.	HMPRNC0000_1310 [1233432..1234316]; ylqF; LSU ribosomal maturation GTPase RbgA
651	CAGACTTAGATATGGT		1236626	1236641	114	166	146	T1-Comp.	CAGACTTAGATATGGT		1239382	1239397	172	197	154	T1-Comp.	HMPRNC0000_1313 [1236364..1237272]; sucD; Succinyl-CoA ligase (ADP-forming) alpha chain
652	TGAAGATAATTACG		1238784	1238797	114	155	169	T2.4-Dir.	TGAAGATAATTACG		1241541	1241554	162	185	199	T2.4-Dir.	HMPRNC0000_1315 [1238641..1240716]; topA; DNA topoisomerase I
653	CGAAGAAGAAATGGA		1242927	1242941	131	175	193	T1-Comp.	CGAAGAAGAAATGGA		1245681	1245695	156	194	199	T1-Comp.	Non-coding
654	CAAACCAAATATGGT		1245040	1245054	114	127	154	T1-Comp.	CAAACCAAATATGGT		1247794	1247808	140	119	167	T1-Comp.	HMPRNC0000_1318 [1244098..1245501]; hslU; ATP-dependent hsl protease ATP-binding subunit HslU
655	AAGATGGTTAGGTGGA		1246922	1246937	124	172	171	T1-Comp.	AAGATGGTTAGGTGGA		1249675	1249690	158	216	178	T1-Comp.	HMPRNC0000_1320 [1246641..1247408]; rpsB; SSU ribosomal protein S2p (SAe)
656	AGGATAAGAAAATGGC		1248596	1248611	122	174	161	T1-Comp.	AGGATAAGAAAATGGC		1251350	1251365	159	172	187	T1-Comp.	HMPRNC0000_1322 [1248607..1249329]; pyrH; Uridine monophosphate kinase
657	GTGACTTAGGTATGGA		1248800	1248815	121	168	154	T1-Comp.	GTGACTTAGGTATGGA		1251554	1251569	156	156	177	T1-Comp.	HMPRNC0000_1322 [1248607..1249329]; pyrH; Uridine monophosphate kinase
658	AGGATTCATAGGTGGC		1251561	1251576	120	146	152	T1-Comp.	AGGATTCATAGGTGGC		1254314	1254329	142	153	161	T1-Comp.	HMPRNC0000_1325 [1251052..1251834]; cdsA; Phosphatidate cytidylyltransferase
659	GCCATATGTTTTTTG		1252091	1252105	126	189	118	T1-Dir.	GCCATATGTTTTTTG		1254843	1254857	147	188	130	T1-Dir.	HMPRNC0000_1326 [1252021..1253307]; rseP; Intramembrane protease RasP/YluC, implicated in cell division based on FtsL cleavage
660	CAAAGTACAAGTGGG		1253426	1253440	125	166	221	T1-Comp.	CAAAGTACAAGTGGG		1256176	1256190	134	169	201	T1-Comp.	HMPRNC0000_1327 [1253327..1255030]; proS; Prolyl-tRNA synthetase, bacterial type
661	AGAAGTCGTTTACG		1254034	1254047	129	169	209	T2.4-Dir.	AGAAGTCGTTTACG		1256784	1256797	147	179	196	T2.4-Dir.	HMPRNC0000_1327 [1253327..1255030]; proS; Prolyl-tRNA synthetase, bacterial type
662	CGAATATATTATGGT		1254187	1254201	127	24	177	T1-Comp.	GCCACACTATATTTGT		1260755	1260770	166	251	59	T1-Dir.	HMPRNC0000_1327 [1253327..1255030]; proS; Prolyl-tRNA synthetase, bacterial type
663	AGGATTATCTCATGGT		1258809	1258824	113	147	200	T1-Comp.	AGGATTATCTCATGGT		1261559	1261574	154	176	201	T1-Comp.	HMPRNC0000_1328 [1255288..1259604]; polC; DNA polymerase III polC-type
664	GTGATGATATCATGGT		1258901	1258916	115	175	163	T1-Comp.	GTGATGATATCATGGT		1261651	1261666	155	218	209	T1-Comp.	HMPRNC0000_1328 [1255288..1259604]; polC; DNA polymerase III polC-type
665	AAGATGTTGCTATGGT		1261729	1261744	120	154	181	T1-Comp.	AAGATGTTGCTATGGT		1264479	1264494	160	182	192	T1-Comp.	HMPRNC0000_1332 [1261578..1261835]; putative nucleic-acid-binding protein implicated in transcription termination
666	GTGATTATGTTATGGA		1265371	1265386	114	176	139	T1-Comp.	GTGATTATGTTATGGA		1268119	1268134	160	222	179	T1-Comp.	HMPRNC0000_1337 [1265202..1266119]; truB; tRNA pseudouridine(55) synthase
667	AGGATGTTGCAATGGC		1266186	1266201	122	141	188	T1-Comp.	AGGATGTTGCAATGGC		1268934	1268949	165	181	221	T1-Comp.	HMPRNC0000_1338 [1266134..1267105]; ribF; FMN adenylyltransferase / Riboflavin kinase
668	CGGATTTTTCGATGGC		1266205	1266220	127	169	192	T1-Comp.	CGGATTTTTCGATGGC		1268953	1268968	169	220	213	T1-Comp.	HMPRNC0000_1338 [1266134..1267105]; ribF; FMN adenylyltransferase / Riboflavin kinase
669	CCCATATACAATTCG		1269133	1269147	114	51	158	T1-Dir.	CCCATATACAATTCG		1271877	1271891	143	46	167	T1-Dir.	HMPRNC0000_1340 [1267859..1269955]; pnp; Polyribonucleotide nucleotidyltransferase
670	TCCATTTTGAATTTG		1270022	1270036	108	200	148	T1-Dir.	TCCATTTTGAATTTG		1272766	1272780	153	215	195	T1-Dir.	Non-coding
671	CAAAGTTTACATGGA		1270701	1270715	105	138	186	T1-Comp.	CAAAGTTTACATGGA		1273445	1273459	141	149	189	T1-Comp.	HMPRNC0000_1341 [1270140..1271864]; Ribonuclease J2 (endoribonuclease in RNA processing)
672	TCGATCCGAAAATGGT		1273623	1273638	118	165	192	T1-Comp.	TCGATCCGAAAATGGT		1276367	1276382	149	174	213	T1-Comp.	HMPRNC0000_1342 [1272245..1274488]; DNA translocase FtsK
673	CAGATTTAATGATGGT		1273878	1273893	117	136	189	T1-Comp.	CAGATTTAATGATGGT		1276622	1276637	144	164	181	T1-Comp.	HMPRNC0000_1342 [1272245..1274488]; DNA translocase FtsK
674	CAGATGCACCAGTGGA		1274250	1274265	120	91	176	T1-Comp.	CAGATGCACCAGTGGA		1276994	1277009	146	109	185	T1-Comp.	HMPRNC0000_1342 [1272245..1274488]; DNA translocase FtsK
675	CGAACTGCCGATGGA		1274883	1274897	129	161	158	T1-Comp.	CGAACTGCCGATGGA		1277627	1277641	140	160	170	T1-Comp.	HMPRNC0000_1343 [1274493..1275206]; Transcriptional regulator in cluster with Zn-dependent hydrolase
676	CAAATGAGCAATGGA		1274958	1274972	117	149	162	T1-Comp.	CAAATGAGCAATGGA		1277702	1277716	136	153	145	T1-Comp.	HMPRNC0000_1343 [1274493..1275206]; Transcriptional regulator in cluster with Zn-dependent hydrolase
677	CAAAGTGCCAATGGA		1278139	1278153	110	143	183	T1-Comp.	CAAAGTGCCAATGGA		1280883	1280897	139	164	204	T1-Comp.	HMPRNC0000_1346 [1277788..1278492]; phbB; 3-oxoacyl-(acyl-carrier protein) reductase
678	CAAATAGCTCGTGGT		1278789	1278803	107	116	175	T1-Comp.	CAAATAGCTCGTGGT		1281533	1281547	147	139	197	T1-Comp.	HMPRNC0000_1347 [1278597..1279424]; ACT domain protein
679	CGAAGAATAGTACA		1283023	1283036	100	133	174	T2.2-Comp.	CGAAGAATAGTACA		1285766	1285779	141	171	207	T2.2-Comp.	HMPRNC0000_1351 [1281989..1283032]; recA; RecA protein
680	CGTAGCGAACTTCA		1283623	1283636	99	149	148	T2.3-Comp.	CGTAGCGAACTTCA		1286364	1286377	147	201	185	T2.3-Comp.	HMPRNC0000_1352 [1283386..1284984]; cvfA; Ribonuclease Y
681	CAAATGATTTATGGT		1287521	1287535	112	157	150	T1-Comp.	CAAATGATTTATGGT		1290217	1290231	136	160	159	T1-Comp.	HMPRNC0000_1355 [1286567..1288327]; 2-oxoglutarate/2-oxoacid ferredoxin oxidoreductase, gamma/alpha subunit
682	AGAAGAAGCATACT		1290256	1290269	118	160	179	T2.1-Dir.	AGAAGAAGCATACT		1292952	1292965	142	177	204	T2.1-Dir.	HMPRNC0000_1359 [1289714..1291258]; miaB; tRNA-i(6)A37 methylthiotransferase
683	TCCATTTACATGTCCA		1297000	1297015	117	111	158	T1-Dir.	TCCATTTACATGTCCA		1299691	1299706	154	110	214	T1-Dir.	HMPRNC0000_1364 [1295075..1297084]; mutL; DNA mismatch repair protein MutL
684	TCCACATGGTCGTCCA		1297012	1297027	117	145	156	T1-Dir.	TCCACATGGTCGTCCA		1299703	1299718	154	192	181	T1-Dir.	HMPRNC0000_1364 [1295075..1297084]; mutL; DNA mismatch repair protein MutL
685	GCCACGATGAATTTG		1297280	1297294	110	174	123	T1-Dir.	GCCACGATGAATTTG		1299971	1299985	137	169	111	T1-Dir.	HMPRNC0000_1365 [1297099..1297632]; glpP; Glycerol-3-phosphate responsive antiterminator (mRNA-binding)
686	CAAAAGTTAAATGGA		1299466	1299480	129	135	165	T1-Comp.	CAAAAGTTAAATGGA		1302154	1302168	165	162	236	T1-Comp.	HMPRNC0000_1367 [1299054..1300550]; glpK; Glycerol kinase
687	TCCATCTTTGTTTCG		1299963	1299977	132	184	147	T1-Dir.	TCCATCTTTGTTTCG		1302651	1302665	165	193	181	T1-Dir.	HMPRNC0000_1367 [1299054..1300550]; glpK; Glycerol kinase
688	TCGATCCGAAAATGGA		1300459	1300474	123	196	189	T1-Comp.	TCGATCCGAAAATGGA		1303147	1303162	165	217	208	T1-Comp.	HMPRNC0000_1367 [1299054..1300550]; glpK; Glycerol kinase
689	ACGACTCCAGAGTGGA		1300999	1301014	118	186	163	T1-Comp.	ACGACTCCAGAGTGGA		1303687	1303702	167	242	234	T1-Comp.	Non-coding
690	TCCATTGTATCATCCT		1305337	1305352	118	157	161	T1-Dir.	TCCATTGTATCATCCT		1308028	1308043	168	217	218	T1-Dir.	HMPRNC0000_1372 [1304865..1305341]; gpo2; Glutathione peroxidase and Thioredoxin peroxidase
691	CAAATAAATGATGGA		1306194	1306208	113	127	173	T1-Comp.	CAAATAAATGATGGA		1308885	1308899	152	154	228	T1-Comp.	HMPRNC0000_1373 [1305453..1306691]; hflX; Ribosome LSU-associated GTP-binding protein HflX
692	ATGATGTTATTATGGC		1307773	1307788	89	113	139	T1-Comp.	ATGATGTTATTATGGC		1310463	1310478	116	144	152	T1-Comp.	HMPRNC0000_1374 [1306710..1307948]; Aluminum resistance protein
Prophage 2
693	CGTATTGTGCTTCT		1312782	1312795	110	161	178	T2.3-Comp.	CGTATTGTGCTTCT		1315468	1315481	132	208	196	T2.3-Comp.	HMPRNC0000_1381 [1312759..1313454]; hypothetical protein
694	GCCATATGACCGTCAA		1315443	1315458	118	125	155	T1-Dir.	GCCATATGACCGTCAA		1318128	1318143	142	147	226	T1-Dir.	Non-coding
695	AGAAGTAAAATACA		1321999	1322012	107	154	167	T2.1-Dir.	AGAAGTAAAATACA		1324682	1324695	139	184	219	T2.1-Dir.	HMPRNC0000_1399 [1321730..1322194]; hypothetical protein
696	CAGATATTGTGATGGA		1323912	1323927	105	108	167	T1-Comp.	CAGATATTGTGATGGA		1326595	1326610	136	143	194	T1-Comp.	HMPRNC0000_1403 [1323527..1324801]; Phage terminase, large subunit
697	AAGATAGCATTATGGC		1324542	1324557	107	138	167	T1-Comp.	AAGATAGCATTATGGC		1327224	1327239	133	184	201	T1-Comp.	HMPRNC0000_1403 [1323527..1324801]; Phage terminase, large subunit
698	GCCACCTATGCATCCT		1327100	1327115	114	138	151	T1-Dir.	GCCACCTATGCATCCT		1329782	1329797	145	155	166	T1-Dir.	HMPRNC0000_1405 [1326252..1327703]; hypothetical protein
699	GCCACCTATGCATCCT		1329029	1329044	112	140	148	T1-Dir.	GCCACCTATGCATCCT		1331709	1331724	141	155	157	T1-Dir.	Non-coding
700	TCCATACCCTAATCGT		1330775	1330790	114	140	165	T1-Dir.	TCCATACCCTAATCGT		1333456	1333471	145	153	202	T1-Dir.	HMPRNC0000_1410 [1330289..1331314]; ltaE; Low-specificity L-threonine aldolase
701	CAAATTGAATATGGT		1332819	1332833	112	91	156	T1-Comp.	CAAATTGAATATGGT		1335499	1335513	145	110	183	T1-Comp.	HMPRNC0000_1412 [1331802..1333319]; cls2; Cardiolipin synthase, ClsA
702	TAGATGATGAAATGGT		1333087	1333102	121	184	193	T1-Comp.	TAGATGATGAAATGGT		1335767	1335782	150	219	198	T1-Comp.	HMPRNC0000_1412 [1331802..1333319]; cls2; Cardiolipin synthase, ClsA
703	AAGATTTAAGGGTGGC		1333189	1333204	118	144	171	T1-Comp.	AAGATTTAAGGGTGGC		1335869	1335884	151	163	196	T1-Comp.	HMPRNC0000_1412 [1331802..1333319]; cls2; Cardiolipin synthase, ClsA
704	TAGATAGCTCTATGGC		1337965	1337980	105	174	127	T1-Comp.	TAGATAGCTCTATGGC		1340644	1340659	154	194	176	T1-Comp.	HMPRNC0000_1420 [1337912..1338766]; hypothetical protein
705	AAGATCGCGGTATGGT		1342763	1342778	114	171	159	T1-Comp.	AAGATCGCGGTATGGT		1345462	1345477	152	183	186	T1-Comp.	HMPRNC0000_1424 [1342582..1343643]; thrC; Threonine synthase
706	ACCATGGTAAATTTG		1349066	1349080	100	154	73	T1-Dir.	ACCATGGTAAATTTG		1351761	1351775	145	186	84	T1-Dir.	HMPRNC0000_1430 [1347889..1349406]; kataA; Catalase KatE
707	CGAAGTGGTATACG		1351796	1351809	113	144	165	T2.2-Comp.	CGAAGTGGTATACG		1354490	1354503	147	167	190	T2.2-Comp.	HMPRNC0000_1434 [1351678..1352541]; hypothetical protein
708	CAGACATACAGATGGT		1354727	1354742	120	123	175	T1-Comp.	CAGACATACAGATGGT		1357409	1357424	151	138	180	T1-Comp.	HMPRNC0000_1439 [1354416..1356404]; tkt; Transketolase
709	AGAAGAAGTATACG		1355279	1355292	114	174	154	T2.4-Dir.	AGAAGAAGTATACG		1357961	1357974	144	161	182	T2.4-Dir.	HMPRNC0000_1439 [1354416..1356404]; tkt; Transketolase
710	CAGATATGGAAATGGC		1356951	1356966	115	146	143	T1-Comp.	CAGATATGGAAATGGC		1359633	1359648	139	123	148	T1-Comp.	Non-coding
711	CAAATTAATGGTGGT		1363127	1363141	106	117	162	T1-Comp.	CAAATTAATGGTGGT		1365802	1365816	137	136	203	T1-Comp.	HMPRNC0000_1448 [1362482..1364128]; opuD2; Glycine betaine transporter OpuD
712	TGGATGTCTTCATGGA		1363427	1363442	120	160	175	T1-Comp.	TGGATGTCTTCATGGA		1366102	1366117	147	168	192	T1-Comp.	HMPRNC0000_1448 [1362482..1364128]; opuD2; Glycine betaine transporter OpuD
713	GGGATCATTAAATGGC		1364891	1364906	116	167	130	T1-Comp.	GGGATCATTAAATGGC		1367563	1367578	152	175	133	T1-Comp.	HMPRNC0000_1449 [1364902..1367607]; acnA; Aconitate hydratase
714	ACCATATGTTCTTTG		1365941	1365955	112	157	159	T1-Dir.	ACCATATGTTCTTTG		1368612	1368626	147	188	189	T1-Dir.	HMPRNC0000_1449 [1364902..1367607]; acnA; Aconitate hydratase
715	ACGATTATGGTATGGG		1367237	1367252	118	189	164	T1-Comp.	ACGATTATGGTATGGG		1369908	1369923	152	215	173	T1-Comp.	HMPRNC0000_1449 [1364902..1367607]; acnA; Aconitate hydratase
									GAGATTAATATATGGA		1372482	1372497	147	184	39	T1-Comp.	Non-coding
716	CAAAGAAGTTATGGT		1373416	1373430	107	150	168	T1-Comp.	CAAAGAAGTTATGGT		1376079	1376093	149	167	178	T1-Comp.	HMPRNC0000_1455 [1371938..1374340]; parC; Topoisomerase IV subunit A
717	TGGATTCCGTGGTGGT		1375000	1375015	107	168	170	T1-Comp.	TGGATTCCGTGGTGGT		1377663	1377678	152	201	191	T1-Comp.	HMPRNC0000_1457 [1374590..1376050]; agcS; Sodium:alanine symporter family protein
718	CGAAGCTGGTATGGG		1375432	1375446	102	148	153	T1-Comp.	CGAAGCTGGTATGGG		1378095	1378109	152	200	220	T1-Comp.	HMPRNC0000_1457 [1374590..1376050]; agcS; Sodium:alanine symporter family protein
719	CAGACTTATTTATGGG		1375848	1375863	108	134	137	T1-Comp.	CAGACTTATTTATGGG		1378511	1378526	158	155	180	T1-Comp.	HMPRNC0000_1457 [1374590..1376050]; agcS; Sodium:alanine symporter family protein
720	CAGATTCTATCATGGT		1384413	1384428	107	162	184	T1-Comp.	CAGATTCTATCATGGT		1387076	1387091	146	179	203	T1-Comp.	HMPRNC0000_1463 [1384115..1384888]; msrR; Peptide methionine sulfoxide reductase regulator MsrR
721	CGAATTTTTTATGGA		1385857	1385871	104	128	162	T1-Comp.	CGAATTTTTTATGGA		1388523	1388537	131	134	205	T1-Comp.	HMPRNC0000_1465 [1385669..1386526]; dinB2; Putative UV-damage repair protein UvrX
722	CGTATATATCTTCG		1386749	1386762	99	70	109	T2.1-Dir.	CGTATATATCTTCG		1389339	1389352	118	81	102	T2.1-Dir.	HMPRNC0000_1466 [1386663..1387454]; tyrA; Prephenate dehydrogenase
723	TCCACCAATTAATCCA		1387765	1387780	104	146	147	T1-Dir.	TCCACCAATTAATCCA		1390355	1390370	131	167	183	T1-Dir.	Non-coding
	Lagging replichore
724	TCCATTAGACGATCAA		1391049	1391064	105	174	154	T1-Dir.	TCCATTAGACGATCAA		1393637	1393652	135	185	194	T1-Dir.	HMPRNC0000_1469 [1390897..1391463]; trpG; Anthranilate synthase, amidotransferase component
725	TCCATTAATTAATCCA		1391996	1392011	118	174	169	T1-Dir.	TCCATTAATTAATCCA		1394582	1394597	141	192	197	T1-Dir.	HMPRNC0000_1470 [1391469..1392467]; trpD; Anthranilate phosphoribosyltransferase
726	CGAAGAGTCCTACA		1392635	1392648	112	143	164	T2.2-Comp.	CGAAGAGTCCTACA		1395220	1395233	141	147	230	T2.2-Comp.	HMPRNC0000_1471 [1392469..1393251]; trpC; Indole-3-glycerol phosphate synthase
727	GCGATAAAGATATGGA		1395029	1395044	112	166	119	T1-Comp.	GCGATAAAGATATGGA		1397614	1397629	151	200	121	T1-Comp.	HMPRNC0000_1473 [1393876..1395090]; trpB; Tryptophan synthase beta chain
728	TCCATAAAGGGTTTG		1396566	1396580	100	159	117	T1-Dir.	TCCATAAAGGGTTTG		1399150	1399164	142	200	165	T1-Dir.	HMPRNC0000_1475 [1396133..1397395]; femA; tRNA-dependent lipid II-Gly glycyltransferase and FemA
729	GCCATTTGAAGGTCGC		1397776	1397791	106	156	146	T1-Dir.	GCCATTTGAAGGTCGC		1400359	1400374	154	211	190	T1-Dir.	HMPRNC0000_1476 [1397414..1398673]; femB; tRNA-dependent lipid II-GlyGlyGly glycyltransferase
730	GTGATCAAATGATGGC		1398204	1398219	101	150	157	T1-Comp.	GTGATCAAATGATGGC		1400787	1400802	149	184	180	T1-Comp.	HMPRNC0000_1476 [1397414..1398673]; femB; tRNA-dependent lipid II-GlyGlyGly glycyltransferase
731	CCCATTGCACGTTTG		1413082	1413096	105	205	113	T1-Dir.	CCCATTGCACGTTTG		1415087	1415101	134	205	145	T1-Dir.	HMPRNC0000_1496 [1412991..1413545]; cvfB; S1 RNA binding domain protein
732	ACGATAAAAAAATGGC		1414478	1414493	117	161	172	T1-Comp.	ACGATAAAAAAATGGC		1416490	1416505	150	213	178	T1-Comp.	HMPRNC0000_1497 [1414033..1415634]; Bis-ABC ATPase YbiT
733	TCGATTATTTTATGGT		1420376	1420391	113	190	136	T1-Comp.	TCGATTATTTTATGGT		1422388	1422403	153	175	181	T1-Comp.	HMPRNC0000_1504 [1420387..1421106]; dapD; 2,3,4,5-tetrahydropyridine-2,6-dicarboxylate N-acetyltransferase
734	TTGACAGCAACATGGT		1422405	1422420	116	176	169	T1-Comp.	TTGACAGCAACATGGT		1424415	1424430	148	184	184	T1-Comp.	HMPRNC0000_1507 [1422405..1423490]; alr2; diaminopimelate epimerase
735	CGAATTAACAATGGA		1423506	1423520	109	143	163	T1-Comp.	CGAATTAACAATGGA		1425515	1425529	136	140	162	T1-Comp.	HMPRNC0000_1508 [1423480..1424727]; lysA; Diaminopimelate decarboxylase
736	GGAAGAACAGTACA		1424841	1424854	114	145	174	T2.3-Comp.	GGAAGAACAGTACA		1426863	1426876	131	154	180	T2.3-Comp.	Non-coding
737	TAGATATTGAAATGGA		1427275	1427290	122	156	192	T1-Comp.	TAGATATTGAAATGGA		1429298	1429313	154	172	210	T1-Comp.	HMPRNC0000_1512 [1426704..1427327]; 5-bromo-4-chloroindolyl phosphate hydrolysis protein XpaC
738	GGAAGCATCCTACG		1428520	1428533	111	164	166	T2.3-Comp.	GGAAGCATCCTACG		1430543	1430556	133	189	190	T2.3-Comp.	Non-coding
739	ACCACTATCCAATCCG		1429812	1429827	123	186	164	T1-Dir.	ACCACTATCCAATCCG		1431836	1431851	153	181	167	T1-Dir.	Non-coding
740	TCCATTGCAATATCAA		1437347	1437362	118	191	150	T1-Dir.	TCCATTGCAATATCAA		1439366	1439381	147	208	154	T1-Dir.	HMPRNC0000_1520 [1435858..1438656]; sucA; 2-oxoglutarate dehydrogenase E1 component
741	ACCACTGTTTATTTG		1438839	1438853	112	164	110	T1-Dir.	ACCACTGTTTATTTG		1440854	1440868	144	165	133	T1-Dir.	Non-coding
742	CCCATCGCTGAATCAA		1439512	1439527	121	192	179	T1-Dir.	CCCATCGCTGAATCAA		1441527	1441542	154	212	194	T1-Dir.	HMPRNC0000_1522 [1438940..1440250]; arlS; Two component system histidine kinase ArlS
743	ACCATAATTTGATCAT		1445484	1445499	104	129	174	T1-Dir.	ACCATAATTTGATCAT		1447485	1447500	134	156	199	T1-Dir.	HMPRNC0000_1530 [1444445..1445881]; ctpA; putative carboxy-terminal processing proteinase ctpA
744	ACCACTTATTTTTTG		1445735	1445749	104	148	111	T1-Dir.	ACCACTTATTTTTTG		1447736	1447750	139	156	120	T1-Dir.	HMPRNC0000_1530 [1444445..1445881]; ctpA; putative carboxy-terminal processing proteinase ctpA
745	GGTAAATATCTTCA		1448451	1448464	105	144	148	T2.3-Comp.	GGTAAATATCTTCA		1450694	1450707	134	145	152	T2.3-Comp.	HMPRNC0000_1535 [1448224..1448673]; folA; Dihydrofolate reductase
746	ACGATTCGGTAGTGGT		1448530	1448545	107	168	177	T1-Comp.	ACGATTCGGTAGTGGT		1450773	1450788	133	205	166	T1-Comp.	HMPRNC0000_1535 [1448224..1448673]; folA; Dihydrofolate reductase
747	TTGATGTCTATATGGT		1448862	1448877	106	117	128	T1-Comp.	TTGATGTCTATATGGT		1451107	1451122	133	132	121	T1-Comp.	Non-coding
									TCCATTGCAATGTCAT		1452337	1452352	133	170	148	T1-Dir.	HMPRFS0000_1505 [1452303..1452740]; hypothetical protein
748	GGAAGTATATTACA		1453196	1453209	108	151	161	T2.3-Comp.	GGAAGTATATTACA		1455688	1455701	128	148	174	T2.3-Comp.	Non-coding
749	CCCATTGCATTATCTA		1457344	1457359	120	197	178	T1-Dir.	CCCATTGCATTATCTA		1459837	1459852	144	181	183	T1-Dir.	HMPRNC0000_1541 [1453809..1459649]; surface anchored protein
750	TCCATTGCGTGATCAA		1458469	1458484	121	161	183	T1-Dir.	TCCATTGCGTGATCAA		1460962	1460977	139	185	186	T1-Dir.	HMPRNC0000_1541 [1453809..1459649]; surface anchored protein
751	TCCATAAGTTGATCTA		1459980	1459995	116	167	155	T1-Dir.	TCCATAAGTTGATCTA		1462473	1462488	148	161	170	T1-Dir.	HMPRNC0000_1543 [1459850..1483000]; ebh; surface anchored protein
752	TCCATCGCATGATCTA		1461111	1461126	115	160	148	T1-Dir.	TCCATCGCATGATCTA		1463604	1463619	139	169	177	T1-Dir.	HMPRNC0000_1543 [1459850..1483000]; ebh; surface anchored protein
753	TCCATTGCTTGATCTA		1461489	1461504	121	187	176	T1-Dir.	TCCATTGCTTGATCTA		1463982	1463997	141	188	167	T1-Dir.	HMPRNC0000_1543 [1459850..1483000]; ebh; surface anchored protein
754	GCCATTTGCGATTTG		1462118	1462132	116	159	162	T1-Dir.	GCCATTTGCGATTTG		1464611	1464625	138	191	164	T1-Dir.	HMPRNC0000_1543 [1459850..1483000]; ebh; surface anchored protein
755	ACCACTAATGATTTG		1462496	1462510	108	178	141	T1-Dir.	ACCACTAATGATTTG		1464989	1465003	136	199	151	T1-Dir.	HMPRNC0000_1543 [1459850..1483000]; ebh; surface anchored protein
756	TCCATTGCTGCATCAA		1464513	1464528	107	157	92	T1-Dir.	TCCATTGCTGCATCAA		1467005	1467020	139	171	103	T1-Dir.	HMPRNC0000_1543 [1459850..1483000]; ebh; surface anchored protein
757	TCCATTGCTTGATCTA		1465269	1465284	105	160	168	T1-Dir.	TCCATTGCTTGATCTA		1467761	1467776	138	187	177	T1-Dir.	HMPRNC0000_1543 [1459850..1483000]; ebh; surface anchored protein
758	CCCATAGCACCATCTA		1469424	1469439	90	133	116	T1-Dir.	CCCATAGCACCATCTA		1471915	1471930	130	164	151	T1-Dir.	HMPRNC0000_1543 [1459850..1483000]; ebh; surface anchored protein
759	CCCATTGCACCATCTA		1473960	1473975	92	145	149	T1-Dir.	CCCATTGCACCATCTA		1476451	1476466	128	159	175	T1-Dir.	HMPRNC0000_1543 [1459850..1483000]; ebh; surface anchored protein
760	ACCACTATTAATTTG		1474778	1474792	94	162	120	T1-Dir.	ACCACTATTAATTTG		1477269	1477283	114	157	112	T1-Dir.	HMPRNC0000_1543 [1459850..1483000]; ebh; surface anchored protein
761	ACCATCTGTTGGTCTG		1481801	1481816	106	156	129	T1-Dir.	ACCATCTGTTGGTCTG		1484292	1484307	148	175	165	T1-Dir.	HMPRNC0000_1543 [1459850..1483000]; ebh; surface anchored protein
762	ACCATTCGTAGTTTG		1483172	1483186	97	154	121	T1-Dir.	ACCATTCGTAGTTTG		1485663	1485677	134	192	141	T1-Dir.	Non-coding
763	TCCATTGTACATTTG		1484523	1484537	98	190	87	T1-Dir.	TCCATTGTACATTTG		1487015	1487029	139	179	103	T1-Dir.	Non-coding
764	GCCATCTCCAGTTTG		1484665	1484679	98	183	130	T1-Dir.	GCCATCTCCAGTTTG		1487157	1487171	134	186	138	T1-Dir.	Non-coding
765	ACCATAATGCAATCAT		1486163	1486178	100	152	140	T1-Dir.	ACCATAATGCAATCAT		1488650	1488665	145	176	168	T1-Dir.	HMPRNC0000_1546 [1486086..1487477]; norB; MFS-type transporter
766	TCGACGAATAAATGGT		1489931	1489946	107	154	138	T1-Comp.	TCGACGAATAAATGGT		1492418	1492433	134	153	164	T1-Comp.	HMPRNC0000_1548 [1488986..1490026]; ilvA; Threonine dehydratase, catabolic and L-serine dehydratase, (PLP)-dependent
767	GCCATTAATTCATCTG		1495081	1495096	110	179	179	T1-Dir.	GCCATTAATTCATCTG		1497574	1497589	159	197	211	T1-Dir.	HMPRNC0000_1552 [1494795..1495808]; Bsub YpbR
768	TAGATCGTTAAATGGC		1496078	1496093	110	195	82	T1-Comp.									Non-coding
769	AGTAAGGCACTTCG		1496806	1496819	104	174	129	T2.1-Dir.	AGTAAGGCACTTCG		1499291	1499304	150	224	150	T2.1-Dir.	HMPRNC0000_1553 [1496299..1497636]; iron-regulated membrane protein, Iron-uptake factor PiuB
770	GGTACATTTCTTCA		1498691	1498704	87	121	110	T2.3-Comp.	GGTACATTTCTTCA		1501244	1501257	136	179	155	T2.3-Comp.	HMPRNC0000_1554 [1498482..1499339]; 23S rRNA (guanine(2445)-N(2))-methyltransferase
771	CGAAAGACGTGTGGA		1504596	1504610	128	172	190	T1-Comp.	CGAAAGACGTGTGGA		1507031	1507045	160	190	209	T1-Comp.	HMPRNC0000_1560 [1502786..1504969]; pbp; Multimodular transpeptidase-transglycosylase / Penicillin-binding protein 1A/1B (PBP1)
772	TCCACCTACGATTCG		1505358	1505372	125	154	159	T1-Dir.	TCCACCTACGATTCG		1507793	1507807	140	189	146	T1-Dir.	Non-coding
773	ACCATTGTAATATCGC		1506731	1506746	122	193	138	T1-Dir.	ACCATTGTAATATCGC		1509436	1509451	143	188	120	T1-Dir.	HMPRNC0000_1564 [1506244..1506930]; dnaD; Chromosome replication initiation protein DnaD
774	TCCACTATACAATCAT		1510213	1510228	124	187	181	T1-Dir.	TCCACTATACAATCAT		1512924	1512939	165	237	212	T1-Dir.	HMPRNC0000_1567 [1508835..1511555]; dnaQ; DinG family ATP-dependent helicase YoaA
775	TTGATTAAAATATGGC		1511337	1511352	130	180	144	T1-Comp.	TTGATTAAAATATGGC		1514048	1514063	164	230	159	T1-Comp.	HMPRNC0000_1567 [1508835..1511555]; dnaQ; DinG family ATP-dependent helicase YoaA
776	CCCATGACATAATCTC		1513633	1513648	132	192	191	T1-Dir.	CCCATGACATAATCTC		1516344	1516359	160	206	190	T1-Dir.	HMPRNC0000_1570 [1512537..1513739]; papS; CCA tRNA nucleotidyltransferase
777	ACCACTAGTTGATCTA		1516395	1516410	116	173	170	T1-Dir.	ACCACTAGTTGATCTA		1519127	1519142	156	229	191	T1-Dir.	Non-coding
778	GCCACTTAATATTTG		1520856	1520870	112	132	134	T1-Dir.	GCCACTTAATATTTG		1523593	1523607	142	185	118	T1-Dir.	HMPRNC0000_1581 [1520316..1521380]; aroB; 3-dehydroquinate synthase
779	TGAAGTCTAATACA		1524218	1524231	110	151	178	T2.1-Dir.	TGAAGTCTAATACA		1526886	1526899	140	178	194	T2.1-Dir.	HMPRNC0000_1584 [1523901..1524860]; hepT; Heptaprenyl diphosphate synthase component II
780	AGAAGAACATTACA		1526457	1526470	124	174	188	T2.1-Dir.	AGAAGAACATTACA		1529163	1529176	136	173	164	T2.1-Dir.	Non-coding
									AATAGTACAATGCT		1533183	1533196	147	61	87	No type	HMPRFS0000_1561 [1532235..1533200]; rpsA; SSU ribosomal protein S1p
781	ACCATTTTTGTATCAA		1530870	1530885	118	191	176	T1-Dir.	ACCATTTTTGTATCAA		1533487	1533502	140	152	150	T1-Dir.	Non-coding
782	ACCATTAGTATGTCAC		1532236	1532251	113	173	138	T1-Dir.	ACCATTAGTATGTCAC		1534825	1534840	140	170	129	T1-Dir.	HMPRNC0000_1593 [1532203..1532988]; ansB; L-asparaginase
783	ACCATTGGCACGTCTA		1534883	1534898	116	169	144	T1-Dir.	ACCATTGGCACGTCTA		1537122	1537137	139	177	159	T1-Dir.	HMPRNC0000_1596 [1534835..1535923]; ebpS; Elastin binding protein EbpS
784	ACCATACTCATATCAT		1541981	1541996	110	150	105	T1-Dir.	ACCATACTCATATCAT		1544256	1544271	135	151	136	T1-Dir.	HMPRNC0000_1602 [1541488..1542336]; hypothetical protein
785	TCCATAAAAGAATCTA		1545551	1545566	111	168	163	T1-Dir.	TCCATAAAAGAATCTA		1547825	1547840	107	158	174	T1-Dir.	HMPRNC0000_1606 [1544590..1546752]; hypothetical protein
786	GGTATTTCTCTTCA		1547161	1547174	120	150	143	T2.3-Comp.	GGTATTTCTCTTCA		1549432	1549445	139	160	135	T2.3-Comp.	HMPRNC0000_1607 [1546745..1547671]; hypothetical protein
787	TCCATTTCTTCATCGT		1551258	1551273	107	160	150	T1-Dir.	TCCATTTCTTCATCGT		1553501	1553516	143	181	186	T1-Dir.	HMPRNC0000_1612 [1551239..1551751]; scpB; Segregation and condensation protein B
788	GGTAAGGCACTTCT		1555519	1555532	108	186	134	T2.3-Comp.	GGTAAGGCACTTCT		1557783	1557796	150	233	168	T2.3-Comp.	HMPRNC0000_1619 [1555342..1556250]; oxidoreductase YqkF
789	CAGATTTGAGCATGGC		1558276	1558291	115	170	184	T1-Comp.	CAGATTTGAGCATGGC		1560540	1560555	158	202	200	T1-Comp.	HMPRNC0000_1622 [1557627..1558439]; proC; Pyrroline-5-carboxylate reductase
790	TTGACGCGTTTATGGA		1560008	1560023	117	162	163	T1-Comp.	TTGACGCGTTTATGGA		1562272	1562287	160	190	184	T1-Comp.	HMPRNC0000_1624 [1559782..1561266]; zwf; Glucose-6-phosphate 1-dehydrogenase
791	ACCATTCTATATTCG		1560789	1560803	117	168	48	T1-Dir.	ACCATTCTATATTCG		1563053	1563067	151	190	30	T1-Dir.	HMPRNC0000_1624 [1559782..1561266]; zwf; Glucose-6-phosphate 1-dehydrogenase
792	TGAAGCTTGGTACT		1562179	1562192	122	177	184	T2.1-Dir.	TGAAGCTTGGTACT		1564298	1564311	144	189	185	T2.1-Dir.	HMPRNC0000_1625 [1561496..1562341]; Transcription regulator AraC/XylS family
793	ACCATTTGTAAATCCT		1562780	1562795	128	178	147	T1-Dir.	ACCATTTGTAAATCCT		1564899	1564914	160	187	142	T1-Dir.	HMPRNC0000_1628 [1562423..1564072]; malA; Alpha-glucosidase
794	TTGATAAATGAATGGC		1562984	1562999	127	173	161	T1-Comp.	TTGATAAATGAATGGC		1565103	1565118	161	190	177	T1-Comp.	HMPRNC0000_1628 [1562423..1564072]; malA; Alpha-glucosidase
795	ACCACCAGTTCATCAT		1563505	1563520	127	166	190	T1-Dir.	ACCACCAGTTCATCAT		1565624	1565639	161	179	204	T1-Dir.	HMPRNC0000_1628 [1562423..1564072]; malA; Alpha-glucosidase
796	TCCATGTGGGATTTG		1569872	1569886	104	142	145	T1-Dir.	TCCATGTGGGATTTG		1571989	1572003	154	212	192	T1-Dir.	HMPRNC0000_1634 [1569137..1570087]; peptidase YqjE
797	ACCACCTGCACATCCA		1572078	1572093	115	164	178	T1-Dir.	ACCACCTGCACATCCA		1574184	1574199	166	227	214	T1-Dir.	HMPRNC0000_1637 [1571811..1572248]; UPF0403 protein YqiW
798	CAGATTGAGCTGTGGT		1573365	1573380	125	170	184	T1-Comp.	CAGATTGAGCTGTGGT		1575471	1575486	168	228	231	T1-Comp.	HMPRNC0000_1638 [1572598..1573872]; bkdC; Dihydrolipoamide acyltransferase component of branched-chain alpha-keto acid dehydrogenase complex
799	TGTAATATTCTTCT		1574301	1574314	121	179	168	T2.2-Comp.	TGTAATATTCTTCT		1576407	1576420	169	207	215	T2.2-Comp.	HMPRNC0000_1640 [1573885..1574868]; acoB; Branched-chain alpha-keto acid dehydrogenase, E1 component, beta subunit
800	CGAATCGTTAATGGG		1574522	1574536	124	171	214	T1-Comp.	CGAATCGTTAATGGG		1576628	1576642	168	203	233	T1-Comp.	HMPRNC0000_1640 [1573885..1574868]; acoB; Branched-chain alpha-keto acid dehydrogenase, E1 component, beta subunit
801	TCCACTGCTGCGTCTC		1580104	1580119	135	178	180	T1-Dir.	TCCACTGCTGCGTCTC		1582212	1582227	160	222	177	T1-Dir.	HMPRNC0000_1646 [1580022..1580903]; ispA; (2E,6E)-farnesyl diphosphate synthase
802	TGGATTTCAATATGGC		1583741	1583756	122	173	131	T1-Comp.	TGGATTTCAATATGGC		1585734	1585749	155	206	159	T1-Comp.	HMPRNC0000_1651 [1583017..1584363]; accC; Biotin carboxylase of acetyl-CoA carboxylase
803	ACCATTTGTCCGTCTT		1584397	1584412	119	175	150	T1-Dir.	ACCATTTGTCCGTCTT		1586384	1586399	152	217	178	T1-Dir.	HMPRNC0000_1652 [1584363..1584827]; accB; Biotin carboxyl carrier protein of acetyl-CoA carboxylase
804	ACCATTTTCTTTTTG		1594197	1594211	122	159	137	T1-Dir.	ACCATTTTCTTTTTG		1596221	1596235	175	254	168	T1-Dir.	HMPRNC0000_1665 [1593945..1594952]; gcvT; Aminomethyltransferase (glycine cleavage system T protein)
805	TGAAGTGTAATACC		1597758	1597771	111	161	172	T2.4-Dir.	TGAAGTGTAATACC		1599783	1599796	152	180	217	T2.4-Dir.	HMPRNC0000_1671 [1597406..1598476]; comGB; Late competence protein ComGB, access of DNA to ComEA
806	CGTACATATCTTCT		1601516	1601529	123	166	137	T2.3-Comp.	CGTACATATCTTCT		1603539	1603552	159	177	157	T2.3-Comp.	Non-coding
807	ACCACCAATGAATCCT		1602076	1602091	127	195	154	T1-Dir.	ACCACCAATGAATCCT		1604099	1604114	158	201	163	T1-Dir.	HMPRNC0000_1677 [1601590..1602870]; rhomboid family serine protease
808	TCCATAGTTTCTTTG		1606789	1606803	127	178	188	T1-Dir.	TCCATAGTTTCTTTG		1608815	1608829	157	213	176	T1-Dir.	HMPRNC0000_1682 [1606263..1606862]; sodA; Superoxide dismutase (Mn), Superoxide dismutase (Fe)
809	CCCACGACCAGTTCG		1610459	1610473	127	196	147	T1-Dir.	CCCACGACCAGTTCG		1612333	1612347	174	202	143	T1-Dir.	HMPRNC0000_1687 [1610123..1611469]; DEAD-box ATP-dependent RNA helicase CshB
810	TTGATAGTTATATGGT		1620296	1620311	110	150	88	T1-Comp.	TTGATAGTTATATGGT		1622042	1622057	159	212	62	T1-Comp.	HMPRNC0000_1695 [1619882..1620628]; recO; DNA recombination and repair protein RecO
811	ACCACCAACAAGTCGA		1624854	1624869	119	179	155	T1-Dir.	ACCACCAACAAGTCGA		1626435	1626450	160	215	170	T1-Dir.	HMPRNC0000_1703 [1624356..1625345]; UPF0365 protein YqfA
812	CCCATTCTACAATCGT		1625644	1625659	116	157	184	T1-Dir.	CCCATTCTACAATCGT		1627225	1627240	165	243	211	T1-Dir.	HMPRNC0000_1704 [1625363..1626046]; hypothetical protein
813	GCCATACCTGGGTCGA		1629246	1629261	121	156	196	T1-Dir.	GCCATACCTGGGTCGA		1630913	1630928	146	166	182	T1-Dir.	HMPRNC0000_1707 [1628759..1629250]; prmA; Ribosomal protein L11 methyltransferase
814	GCCACTACTTCGTCCG		1631743	1631758	125	202	171	T1-Dir.	GCCACTACTTCGTCCG		1633397	1633412	147	179	175	T1-Dir.	HMPRNC0000_1710 [1630935..1632089]; dnaK; Chaperone protein DnaK
815	TGTAAATATCTTCA		1635328	1635341	131	169	143	T2.2-Comp.	TGTAAATATCTTCA		1636880	1636893	148	175	165	T2.2-Comp.	HMPRNC0000_1714 [1634612..1635787]; hemN; putative radical SAM family enzyme in heat shock gene cluster, similarity with CPO of BS HemN-type
816	GCCATAATACGATCCG		1641520	1641535	132	168	178	T1-Dir.	GCCATAATACGATCCG		1643070	1643085	158	201	214	T1-Dir.	HMPRNC0000_1718 [1639863..1642043]; comEC; DNA internalization-related competence protein ComEC/Rec2
817	TGGATTTCCAGGTGGC		1646840	1646855	130	206	164	T1-Comp.	TGGATTTCCAGGTGGC		1648393	1648408	151	188	185	T1-Comp.	HMPRNC0000_1730 [1646672..1647286]; yqeH; GTP-binding protein YqeH, required for biogenesis of 30S ribosome subunit
818	TCCACTACTTGTCTA		1648333	1648347	136	189	185	T1-Dir.	GTCACTAACTTGTCTA		1649923	1649938	172	204	216	No type	Non-coding
819	AGGATTTTACAATGGC		1649425	1649440	112	197	123	T1-Comp.	AGGATTTTACAATGGC		1651051	1651066	155	197	216	T1-Comp.	Non-coding
820	TCCATCCATTTATCGC		1651389	1651404	124	147	161	T1-Dir.	TCCATCCATTTATCGC		1652885	1652900	159	168	158	T1-Dir.	HMPRNC0000_1735 [1651225..1652454]; metal ion transporter YcsG, Mn(2+)/Fe(2+) NRAMP family
821	TTGATTTACAAATGGT		1651750	1651765	128	158	188	T1-Comp.	TTGATTTACAAATGGT		1653246	1653261	155	159	195	T1-Comp.	HMPRNC0000_1735 [1651225..1652454]; metal ion transporter YcsG, Mn(2+)/Fe(2+) NRAMP family
822	TAGACAGTAATATGGC		1652271	1652286	124	173	169	T1-Comp.	TAGACAGTAATATGGC		1653767	1653782	156	209	161	T1-Comp.	HMPRNC0000_1735 [1651225..1652454]; metal ion transporter YcsG, Mn(2+)/Fe(2+) NRAMP family
823	ACCACCTATCGTTTG		1655282	1655296	109	152	125	T1-Dir.	ACCACCTATCGTTTG		1656778	1656792	145	139	162	T1-Dir.	HMPRNC0000_1739 [1655045..1656055]; Allophanate hydrolase 2 subunit 2
824	ACCACCCAGTCATCAA		1656064	1656079	121	178	181	T1-Dir.	ACCACCCAGTCATCAA		1657560	1657575	159	193	188	T1-Dir.	HMPRNC0000_1740 [1656045..1656779]; dur1; Allophanate hydrolase 2 subunit 1
825	TCCATATTGTCATCTT		1657241	1657256	113	130	170	T1-Dir.	TCCATATTGTCATCTT		1658714	1658729	150	143	209	T1-Dir.	Non-coding
826	CAAAAATCAAATGGT		1658431	1658445	120	120	182	T1-Comp.	CAAAAATCAAATGGT		1659606	1659620	160	134	216	T1-Comp.	HMPRNC0000_1744 [1658184..1659452]; protease large subunit YrrO
827	TCCACACCAATATCCA		1658677	1658692	120	181	148	T1-Dir.	TCCACACCAATATCCA		1659852	1659867	151	202	151	T1-Dir.	HMPRNC0000_1744 [1658184..1659452]; protease large subunit YrrO
828	GGTATAAAACTTCA		1661504	1661517	117	173	149	T2.3-Comp.	GGTATAAAACTTCA		1662603	1662616	145	162	164	T2.3-Comp.	HMPRNC0000_1747 [1661289..1661597]; hypothetical protein
829	CCCACATCACAATCTC		1661746	1661761	123	148	181	T1-Dir.	CCCACATCACAATCTC		1662833	1662848	154	186	197	T1-Dir.	HMPRNC0000_1748 [1661612..1661986]; Putative pre-16S rRNA nuclease Yqg
									TCCATAATAACATCTC		1663171	1663186	143	165	185	T1-Dir.	HMPRFS0000_1717 [1663131..1663391]; UPF0297 protein YrzL
830	GCCACATCTTGTTCG		1663988	1664002	139	188	190	T1-Dir.	GCCACATCTTGTTCG		1665253	1665267	167	172	187	T1-Dir.	HMPRNC0000_1749 [1662178..1664811]; alaS; Alanyl-tRNA synthetase
831	CCCATGCCGGTATCAA		1664120	1664135	139	220	194	T1-Dir.	CCCATGCCGGTATCAA		1665385	1665400	156	181	188	T1-Dir.	HMPRNC0000_1749 [1662178..1664811]; alaS; Alanyl-tRNA synthetase
832	CCCATCCATTTATCAC		1664453	1664468	140	174	199	T1-Dir.	CCCATCCATTTATCAC		1665718	1665733	160	201	189	T1-Dir.	HMPRNC0000_1749 [1662178..1664811]; alaS; Alanyl-tRNA synthetase
833	CAAAGAATGTATGGT		1664544	1664558	126	189	180	T1-Comp.	CAAAGAATGTATGGT		1665809	1665823	148	178	179	T1-Comp.	HMPRNC0000_1749 [1662178..1664811]; alaS; Alanyl-tRNA synthetase
834	AGTAACTACCTTCT		1665962	1665975	138	200	126	T2.2-Comp.	AGTAACTACCTTCT		1667223	1667236	161	180	131	T2.2-Comp.	HMPRNC0000_1750 [1665155..1667632]; yrrC; DNA helicase
835	CAGATTAACTCGTGGT		1666121	1666136	133	201	188	T1-Comp.	CAGATTAACTCGTGGT		1667382	1667397	158	201	195	T1-Comp.	HMPRNC0000_1750 [1665155..1667632]; yrrC; DNA helicase
836	ACCATGTCTTTGTCCT		1669315	1669330	129	171	166	T1-Dir.	ACCATGTCTTTGTCCT		1670537	1670552	161	171	186	T1-Dir.	HMPRNC0000_1753 [1668931..1670049]; trmU; tRNA-specific 2-thiouridylase MnmA
837	CGTAAAGGGCTTCC		1671986	1671999	127	218	187	T2.4-Dir.	CGTAAAGGGCTTCC		1673149	1673162	161	226	209	T2.4-Dir.	HMPRNC0000_1755 [1671452..1672465]; Flavin-utilizing monooxygenase
838	GGAAGCATTTTACG		1677504	1677517	111	178	173	T2.3-Comp.	GGAAGCATTTTACG		1678611	1678624	165	213	207	T2.3-Comp.	HMPRNC0000_1761 [1676404..1678170]; aspS; Aspartyl-tRNA synthetase
839	GCCATCCAGCTATCCA		1680438	1680453	117	166	182	T1-Dir.	GCCATCCAGCTATCCA		1681532	1681547	166	231	191	T1-Dir.	HMPRNC0000_1764 [1679863..1680738]; amiD5; LytH protein involved in methicillin resistance / N-acetylmuramoyl-L-alanine amidase domain
840	ACCATCAACAATTCG		1683077	1683091	117	168	154	T1-Dir.	ACCATCAACAATTCG		1684171	1684185	157	219	181	T1-Dir.	HMPRNC0000_1766 [1681199..1683319]; relA; Guanosine-3',5'-bis(diphosphate) 3'-pyrophosphohydrolase
841	TGTATCCCGCTTCT		1685793	1685806	119	194	181	T2.2-Comp.	TGTATCCCGCTTCT		1686924	1686937	155	234	198	T2.2-Comp.	HMPRNC0000_1768 [1684312..1686585]; recJ; Single-stranded-DNA-specific exonuclease RecJ
842	TCCACTTATACTTCG		1686561	1686575	116	177	163	T1-Dir.	TCCACTTATACTTCG		1687692	1687706	156	206	198	T1-Dir.	HMPRNC0000_1768 [1684312..1686585]; recJ; Single-stranded-DNA-specific exonuclease RecJ
843	AGAAGAATAATACT		1687936	1687949	119	181	173	T2.1-Dir.	AGAAGAATAATACT		1689068	1689081	151	182	205	T2.1-Dir.	HMPRNC0000_1769 [1686788..1689073]; secD; Protein translocase subunit SecD / Protein translocase subunit SecF
844	ACCATGACATTATCAC		1688547	1688562	120	180	159	T1-Dir.	ACCATGACATTATCAC		1689679	1689694	154	214	158	T1-Dir.	HMPRNC0000_1769 [1686788..1689073]; secD; Protein translocase subunit SecD / Protein translocase subunit SecF
845	GCCATCATAATATCAG		1690302	1690317	114	176	120	T1-Dir.	GCCATCATAATATCAG		1691445	1691460	143	194	137	T1-Dir.	HMPRNC0000_1770 [1689599..1690738]; tgt; Queuine tRNA-ribosyltransferase
846	GGAAGTCTCTTACC		1692095	1692108	114	176	174	T2.3-Comp.	GGAAGTCTCTTACC		1693245	1693258	151	196	208	T2.3-Comp.	HMPRNC0000_1773 [1691784..1692560]; ruvB; Holliday junction ATP-dependent DNA helicase RuvB
847	TCGATCCCTTAGTGGA		1692273	1692288	108	195	168	T1-Comp.	TCGATCCCTTAGTGGA		1693423	1693438	155	228	206	T1-Comp.	HMPRNC0000_1773 [1691784..1692560]; ruvB; Holliday junction ATP-dependent DNA helicase RuvB
848	GGTATAACACTTCT		1692413	1692426	105	162	141	T2.3-Comp.	GGTATAACACTTCT		1693563	1693576	144	184	162	T2.3-Comp.	HMPRNC0000_1773 [1691784..1692560]; ruvB; Holliday junction ATP-dependent DNA helicase RuvB
849	TCCATAATAACGTCTG		1696237	1696252	119	160	158	T1-Dir.	TCCATAATAACGTCTG		1697394	1697409	138	182	166	T1-Dir.	Non-coding
850	CAAATAAATAGTGGG		1699460	1699474	122	128	196	T1-Comp.	CAAATAAATAGTGGG		1700681	1700695	129	137	176	T1-Comp.	Non-coding
851	AGTAACCCGCTTCT		1699975	1699988	118	195	167	T2.2-Comp.	AGTAACCCGCTTCT		1701178	1701191	128	174	154	T2.2-Comp.	HMPRNC0000_1785 [1699958..1700644]; UPF0758 family protein
852	CAAAGCATATATGGA		1707828	1707842	122	173	114	T1-Comp.	CAAAGCATATATGGA		1709015	1709029	155	208	125	T1-Comp.	Non-coding
853	ACCACGTGCTAATCTT		1708821	1708836	125	137	179	T1-Dir.	ACCACGTGCTAATCTT		1710012	1710027	174	183	213	T1-Dir.	HMPRNC0000_1795 [1707924..1709210]; hemL; Glutamate-1-semialdehyde 2,1-aminomutase
854	GCCATTCTTGTTTTG		1718308	1718322	126	193	130	T1-Dir.	GCCATTCTTGTTTTG		1719595	1719609	158	214	159	T1-Dir.	HMPRNC0000_1805 [1717731..1718660]; hypothetical protein
855	TCCATTGACACGTCTT		1720832	1720847	120	171	138	T1-Dir.	TCCATTGACACGTCTT		1722117	1722132	157	210	126	T1-Dir.	HMPRNC0000_1810 [1720816..1722099]; lysP; Lysine-specific permease
856	ACGATATGAGTGTGGT		1723419	1723434	118	163	166	T1-Comp.	ACGATATGAGTGTGGT		1724880	1724895	158	186	200	T1-Comp.	HMPRNC0000_1811 [1722534..1724096]; thrS; Threonyl-tRNA synthetase
857	ACCACTTTTCGTTCG		1724050	1724064	132	171	158	T1-Dir.	ACCACTTTTCGTTCG		1725511	1725525	167	214	194	T1-Dir.	HMPRNC0000_1811 [1722534..1724096]; thrS; Threonyl-tRNA synthetase
858	ACCATATTCTCATCAA		1724705	1724720	116	126	162	T1-Dir.	ACCATATTCTCATCAA		1726127	1726142	172	156	205	T1-Dir.	Non-coding
859	GCCATAGCTACATCAA		1725310	1725325	120	171	136	T1-Dir.	GCCATAGCTACATCAA		1726732	1726747	167	220	152	T1-Dir.	HMPRNC0000_1812 [1724817..1725737]; dnaI; Helicase loader DnaI
860	CCCATTTAAGCATCAC		1727133	1727148	128	184	183	T1-Dir.	CCCATTTAAGCATCAC		1728555	1728570	170	231	208	T1-Dir.	HMPRNC0000_1813 [1725737..1727137]; Replication initiation and membrane attachment protein DnaB
861	AAGACATAATCATGGT		1733290	1733305	124	161	187	T1-Comp.	AAGACATAATCATGGT		1734712	1734727	168	164	223	T1-Comp.	Non-coding
862	AGAAGTCAATTACC		1738596	1738609	132	171	222	T2.4-Dir.	AGAAGTCAATTACC		1740271	1740284	150	197	205	T2.4-Dir.	HMPRNC0000_1825 [1737832..1739100]; icd; Isocitrate dehydrogenase (NADP)
863	ACCATATCAACATCTT		1738682	1738697	134	194	174	T1-Dir.	ACCATATCAACATCTT		1740357	1740372	155	180	180	T1-Dir.	HMPRNC0000_1825 [1737832..1739100]; icd; Isocitrate dehydrogenase (NADP)
864	TGAAGGCTTCTACT		1739748	1739761	128	179	207	T2.1-Dir.	TGAAGGCTTCTACT		1741423	1741436	156	202	231	T2.1-Dir.	HMPRNC0000_1826 [1739149..1740111]; gltA; Citrate synthase (si)
865	ACCATTAAACCATCAG		1745338	1745353	132	219	168	T1-Dir.	ACCATTAAACCATCAG		1746995	1747010	169	213	220	T1-Dir.	HMPRNC0000_1830 [1744302..1746059]; pyk; Pyruvate kinase / Phosphohistidine swiveling domain
866	TCCACGTTGTTGTCCA		1747921	1747936	112	161	150	T1-Dir.	TCCACGTTGTTGTCCA		1749578	1749593	155	201	189	T1-Dir.	HMPRNC0000_1832 [1747318..1748025]; accA; Acetyl-coenzyme A carboxyl transferase alpha chain
867	TCCATAACGAATCAA		1748021	1748035	130	165	157	T1-Dir.	TCCATAAACGAATCAA		1749678	1749693	157	203	212	T1-Dir.	HMPRNC0000_1832 [1747318..1748025]; accA; Acetyl-coenzyme A carboxyl transferase alpha chain
868	ACCATATGAACGTCCT		1749861	1749876	124	177	156	T1-Dir.	ACCATATGAACGTCCT		1751527	1751542	152	206	166	T1-Dir.	HMPRNC0000_1834 [1749312..1750280]; maeB; NADP-dependent malic enzyme
869	ACCATTTTTAGTTCG		1751352	1751366	131	199	186	T1-Dir.	ACCATTTTTAGTTCG		1753035	1753049	148	203	207	T1-Dir.	HMPRNC0000_1835 [1750932..1754129]; dnaE; DNA polymerase III alpha subunit
870	TCCATATATGTGTCAT		1753699	1753714	129	84	140	T1-Dir.	TCCATATATGTGTCAT		1755382	1755397	163	76	161	T1-Dir.	HMPRNC0000_1835 [1750932..1754129]; dnaE; DNA polymerase III alpha subunit
871	CCCATTTTTCATTTG		1760050	1760064	124	180	162	T1-Dir.	CCCATTTTTCATTTG		1761768	1761782	144	194	189	T1-Dir.	HMPRNC0000_1843 [1759711..1760829]; ald; Alanine dehydrogenase
872	ACCATTGAGTTTTTG		1760371	1760385	133	175	130	T1-Dir.	ACCATTGAGTTTTTG		1762089	1762103	155	199	113	T1-Dir.	HMPRNC0000_1843 [1759711..1760829]; ald; Alanine dehydrogenase
873	ACCATATCCACATCCC		1760621	1760636	129	152	167	T1-Dir.	ACCATATCCACATCCC		1762339	1762354	153	156	178	T1-Dir.	HMPRNC0000_1843 [1759711..1760829]; ald; Alanine dehydrogenase
874	CCCATTGATGTATCAA		1762010	1762025	122	154	84	T1-Dir.	CCCATTGATGTATCAA		1763939	1763954	153	154	76	T1-Dir.	HMPRNC0000_1846 [1761490..1762692]; ackA; Acetate kinase
875	CCCACCTACAAATCCA		1764744	1764759	126	153	181	T1-Dir.	CCCACCTACAAATCCA		1766674	1766689	150	154	181	T1-Dir.	HMPRNC0000_1850 [1764441..1765211]; Transmembrane protein YfcA
876	ACCATTGCAATATCAT		1766881	1766896	120	179	143	T1-Dir.	ACCATTGCAATATCAT		1768811	1768826	155	197	144	T1-Dir.	HMPRNC0000_1852 [1766478..1767332]; iscS; Putative cysteine desulfurase, associated with tRNA 4-thiouridine synthase
877	TCCATTGAAATTTTG		1767055	1767069	118	167	118	T1-Dir.	TCCATTGAAATTTTG		1768985	1768999	157	200	147	T1-Dir.	HMPRNC0000_1852 [1766478..1767332]; iscS; Putative cysteine desulfurase, associated with tRNA 4-thiouridine synthase
878	GCCATAATATTTTCG		1769519	1769533	133	174	96	T1-Dir.	GCCATAATATTTTCG		1771670	1771684	159	184	97	T1-Dir.	Non-coding
879	ACCACGGTCATATCTT		1770631	1770646	131	183	180	T1-Dir.	ACCACGGTCATATCTT		1772780	1772795	157	177	165	T1-Dir.	HMPRNC0000_1859 [1770288..1770890]; rpsD; SSU ribosomal protein S4p (S9e) and SSU ribosomal protein S4p (S9e), zinc-independent
880	ACCATGCTTTAATCGT		1773741	1773756	131	205	185	T1-Dir.	ACCATGCTTTAATCGT		1775870	1775885	169	202	226	T1-Dir.	HMPRNC0000_1864 [1773605..1775209]; serA; D-3-phosphoglycerate dehydrogenase
881	CAAATAAAGAATGGA		1773984	1773998	120	148	190	T1-Comp.	CAAATAAAGAATGGA		1776113	1776127	155	164	208	T1-Comp.	HMPRNC0000_1864 [1773605..1775209]; serA; D-3-phosphoglycerate dehydrogenase
882	CAAAGTTCAGGTGGT		1782362	1782376	132	179	213	T1-Comp.	CAAAGTTCAGGTGGT		1784351	1784365	147	173	198	T1-Comp.	HMPRNC0000_1872 [1781936..1782841]; sgtA; Multimodular transpeptidase-transglycosylase
883	CAAAGCCCTTATGGC		1782647	1782661	131	181	194	T1-Comp.	CAAAGCCCTTATGGC		1784636	1784650	144	191	202	T1-Comp.	HMPRNC0000_1872 [1781936..1782841]; sgtA; Multimodular transpeptidase-transglycosylase
884	TCCACATTTCTATCAG		1783450	1783465	133	171	180	T1-Dir.	TCCACATTTCTATCAG		1785439	1785454	151	181	162	T1-Dir.	HMPRNC0000_1873 [1783044..1785731]; sasI2; Cell surface receptor IsdH for hemoglobin-haptoglobin complexes
885	TCCACATAGTCGTCTG		1784320	1784335	132	177	194	T1-Dir.	TCCACATAGTCGTCTG		1786309	1786324	150	171	193	T1-Dir.	HMPRNC0000_1873 [1783044..1785731]; sasI2; Cell surface receptor IsdH for hemoglobin-haptoglobin complexes
886	TCCATCATCAATTTG		1785111	1785125	123	199	158	T1-Dir.	TCCATCATCAATTTG		1787100	1787114	143	186	161	T1-Dir.	HMPRNC0000_1873 [1783044..1785731]; sasI2; Cell surface receptor IsdH for hemoglobin-haptoglobin complexes
887	TCCACTTTTAAATCTG		1787010	1787025	123	193	187	T1-Dir.	TCCACTTTTAAATCTG		1788999	1789014	160	198	208	T1-Dir.	HMPRNC0000_1875 [1786064..1787563]; fhs; Formate--tetrahydrofolate ligase
888	ACCATTTGTAGGTCCA		1787171	1787186	123	188	181	T1-Dir.	ACCATTTGTAGGTCCA		1789160	1789175	163	221	214	T1-Dir.	HMPRNC0000_1875 [1786064..1787563]; fhs; Formate--tetrahydrofolate ligase
889	AGTAACCATCTTCA		1788372	1788385	132	197	167	T2.2-Comp.	AGTAACCATCTTCA		1790492	1790505	149	233	163	T2.2-Comp.	HMPRNC0000_1876 [1788004..1788846]; acsA2; Acetyl-CoA synthetase
890	TGTAATTGTCTTCT		1789165	1789178	131	171	160	T2.2-Comp.	TGTAATTGTCTTCT		1791263	1791276	147	188	163	T2.2-Comp.	HMPRNC0000_1877 [1788848..1789711]; acs; Acetyl-CoA synthetase
891	CGAAGATTATTACA		1789906	1789919	125	158	156	T2.2-Comp.	CGAAGATTATTACA		1792004	1792017	152	178	211	T2.2-Comp.	HMPRNC0000_1878 [1789880..1790512]; acuA; Acetyltransferase AcuA, acetyl-CoA synthetase inhibitor
892	TCCACTAACTCATCTA		1791337	1791352	139	203	199	T1-Dir.	TCCACTAACTCATCTA		1793435	1793450	170	230	225	T1-Dir.	HMPRNC0000_1879 [1790537..1791664]; acuC; NAD-independent protein deacetylase AcuC
893	TGGATTAATAAATGGA		1791545	1791560	137	196	177	T1-Comp.	TGGATTAATAAATGGA		1793643	1793658	170	225	191	T1-Comp.	HMPRNC0000_1879 [1790537..1791664]; acuC; NAD-independent protein deacetylase AcuC
894	GCCATAACTCCATCAG		1793398	1793413	133	170	163	T1-Dir.	GCCATAACTCCATCAG		1795561	1795576	168	214	206	T1-Dir.	HMPRNC0000_1881 [1793268..1794203]; aroF; Chorismate mutase I / 2-keto-3-deoxy-D-arabino-heptulosonate-7-phosphate synthase I beta
895	GCCACTTCAAAATCAT		1793767	1793782	134	206	205	T1-Dir.	GCCACTTCAAAATCAT		1795930	1795945	174	261	218	T1-Dir.	HMPRNC0000_1881 [1793268..1794203]; aroF; Chorismate mutase I / 2-keto-3-deoxy-D-arabino-heptulosonate-7-phosphate synthase I beta
									ACCATTCCATTGAA		1798596	1798609	153	195	116	T1-Dir.	HMPRFS0000_1853 [1798468..1798605]; UPF0478 protein YtxG
896	TCCACATACACATCAA		1797391	1797406	137	188	177	T1-Dir.	TCCACATACACATCAA		1799579	1799594	152	207	185	T1-Dir.	HMPRNC0000_1885 [1796820..1798133]; murC; UDP-N-acetylmuramate--L-alanine ligase
897	ACCATTTTTGGATCGA		1798980	1798995	139	206	224	T1-Dir.	ACCATTTTTGGATCGA		1801168	1801183	152	206	229	T1-Dir.	HMPRNC0000_1886 [1798157..1801753]; FtsK/SpoIIIE family protein
898	GCCATTTTAATGTCAT		1799313	1799328	133	201	169	T1-Dir.	GCCATTTTAATGTCAT		1801501	1801516	145	204	162	T1-Dir.	HMPRNC0000_1886 [1798157..1801753]; FtsK/SpoIIIE family protein
899	TTGATGATGGTGTGGC		1800004	1800019	143	216	209	T1-Comp.	TTGATGATGGTGTGGC		1802192	1802207	154	225	214	T1-Comp.	HMPRNC0000_1886 [1798157..1801753]; FtsK/SpoIIIE family protein
900	TGAAGCACTTTACG		1801086	1801099	134	223	200	T2.4-Dir.	TGAAGCACTTTACG		1803274	1803287	153	206	183	T2.4-Dir.	HMPRNC0000_1886 [1798157..1801753]; FtsK/SpoIIIE family protein
901	GCCACATACAATTTG		1802210	1802224	133	180	152	T1-Dir.	GCCACATACAATTTG		1804381	1804395	156	155	157	T1-Dir.	HMPRNC0000_1887 [1801994..1802590]; Phenylalanyl-tRNA synthetase domain protein (Bsu YtpR)
									TAATATTTATAATG	Yes	1805744	1805757	147	44	35	No type	Non-coding
902	ACCATTCGTTCATCCT		1805115	1805130	124	192	198	T1-Dir.	ACCATTCGTTCATCCT		1807312	1807327	168	226	206	T1-Dir.	HMPRNC0000_1890 [1804942..1805256]; hypothetical protein
903	TCCATATTTGATTTG		1805268	1805282	116	162	161	T1-Dir.	TCCATATTTGATTTG		1807465	1807479	164	182	184	T1-Dir.	Non-coding
904	ACCACAACGGCTTCG		1806127	1806141	129	177	197	T1-Dir.									HMPRNC0000_1891 [1805381..1806160]; Quorum-quenching lactonase YtnP
905	ATGACATCTGTATGGA		1809672	1809687	126	159	156	T1-Comp.	ATGACATCTGTATGGA		1812060	1812075	155	168	165	T1-Comp.	HMPRNC0000_1895 [1809236..1810570]; pepV; Putative Xaa-His dipeptidase
906	TCCACATTCATATCTT		1810239	1810254	128	157	157	T1-Dir.	TCCACATTCATATCTT		1812627	1812642	151	172	172	T1-Dir.	HMPRNC0000_1895 [1809236..1810570]; pepV; Putative Xaa-His dipeptidase
907	TGAAGAGCGCTACT		1814956	1814969	143	167	246	T2.1-Dir.	TGAAGAGCGCTACT		1817263	1817276	139	172	221	T2.1-Dir.	HMPRNC0000_1899 [1814042..1815310]; flavin-containing protein YtfP
908	AGTAATTGACTTCA		1822610	1822623	142	216	180	T2.2-Comp.	AGTAATTGACTTCA		1824914	1824927	147	228	165	T2.2-Comp.	HMPRNC0000_1902 [1822313..1822624]; Rhodanese-like domain protein
909	CCCATAAACATTTCG		1823241	1823255	147	187	134	T1-Dir.	CCCATAAACATTTCG		1825545	1825559	148	174	125	T1-Dir.	HMPRNC0000_1903 [1822646..1825063]; leuS; Leucyl-tRNA synthetase
910	TGTATGCTGCTTCT		1823950	1823963	137	235	166	T2.2-Comp.	TGTATGCTGCTTCT		1826253	1826266	137	219	167	T2.2-Comp.	HMPRNC0000_1903 [1822646..1825063]; leuS; Leucyl-tRNA synthetase
911	CCCATTGTTTCATCGG		1824490	1824505	141	211	199	T1-Dir.	CCCATTGTTTCATCGG		1826793	1826808	144	240	194	T1-Dir.	HMPRNC0000_1903 [1822646..1825063]; leuS; Leucyl-tRNA synthetase
912	ATGACATGATGATGGC		1827244	1827259	135	180	173	T1-Comp.	ATGACATGATGATGGC		1829532	1829547	141	172	165	T1-Comp.	HMPRNC0000_1905 [1826637..1827590]; radical SAM protein YtqA
913	AGGACATGTTTATGGT		1827718	1827733	140	180	147	T1-Comp.	AGGACATGTTTATGGT		1830006	1830021	150	176	147	T1-Comp.	HMPRNC0000_1906 [1827587..1828150]; Putative rRNA methylase YtqB
914	CAAATGCTCTATGGT		1831053	1831067	126	165	83	T1-Comp.	CAAATGCTCTATGGT		1833334	1833348	166	202	87	T1-Comp.	HMPRNC0000_1909 [1830309..1831310]; putA; Proline dehydrogenase
915	GCCATCGTGCCGTCAT		1832577	1832592	129	198	186	T1-Dir.	GCCATCGTGCCGTCAT		1834857	1834872	181	205	219	T1-Dir.	HMPRNC0000_1911 [1831910..1833091]; ribB; 3,4-dihydroxy-2-butanone 4-phosphate synthase / GTP cyclohydrolase II
916	AGTATTTTCCTTCA		1838979	1838992	134	184	190	T2.2-Comp.	AGTATTTTCCTTCA		1841170	1841183	172	258	196	T2.2-Comp.	HMPRNC0000_1917 [1838932..1839702]; Autolysin
917	TTGATAAAAATGTGGC		1840588	1840603	144	178	205	T1-Comp.	TTGATAAAAATGTGGC		1842764	1842779	187	243	212	T1-Comp.	HMPRNC0000_1919 [1840486..1840956]; hypothetical protein
918	ACCATTACGGCTTCG		1846277	1846291	146	239	227	T1-Dir.	ACCATTACGGCTTCG		1848555	1848569	163	223	186	T1-Dir.	HMPRNC0000_1925 [1845805..1846638]; dkgB; oxidoreductase of aldo/keto reductase family, subgroup 1
919	ACCACTGAAGCATCCG		1848243	1848258	149	203	212	T1-Dir.	ACCACTGAAGCATCCG		1850519	1850534	171	202	192	T1-Dir.	HMPRNC0000_1927 [1847883..1848983]; metK; S-adenosylmethionine synthetase
920	AAGATGGTTCAGTGGA		1850321	1850336	139	183	162	T1-Comp.	AAGATGGTTCAGTGGA		1852586	1852601	173	215	158	T1-Comp.	HMPRNC0000_1928 [1849408..1851000]; pckA; Phosphoenolpyruvate carboxykinase (ATP)
921	TCCACCAACTTGTCGT		1852706	1852721	145	195	201	T1-Dir.	TCCACCAACTTGTCGT		1854992	1855007	171	201	207	T1-Dir.	HMPRNC0000_1931 [1852647..1852904]; Membrane protein insertion efficiency factor YidD
922	TCCACTACTTCATCAA		1853274	1853289	144	206	228	T1-Dir.	TCCACTACTTCATCAA		1855560	1855575	177	222	232	T1-Dir.	HMPRNC0000_1932 [1852901..1853902]; menC; O-succinylbenzoate synthase
923	CGAAACGTTTGTGGC		1854835	1854849	144	170	175	T1-Comp.	CGAAACGTTTGTGGC		1857121	1857135	178	183	227	T1-Comp.	HMPRNC0000_1933 [1853907..1855301]; menE; O-succinylbenzoic acid--CoA ligase
924	CCCATTGTGTTGTCCA		1854985	1855000	133	197	175	T1-Dir.	CCCATTGTGTTGTCCA		1857271	1857286	168	253	237	T1-Dir.	HMPRNC0000_1933 [1853907..1855301]; menE; O-succinylbenzoic acid--CoA ligase
925	TCCACTACTAATTTG		1856148	1856162	127	204	160	T1-Dir.	TCCACTACTAATTTG		1858486	1858500	150	198	162	T1-Dir.	Non-coding
926	CAAAGTGACAATGGT		1857459	1857473	130	172	214	T1-Comp.	CAAAGTGACAATGGT		1859797	1859811	147	195	207	T1-Comp.	HMPRNC0000_1936 [1856979..1857974]; hypothetical protein
927	TGTACGACGCTTCA		1857952	1857965	131	186	210	T2.2-Comp.	TGTACGACGCTTCA		1860290	1860303	159	237	197	T2.2-Comp.	HMPRNC0000_1936 [1856979..1857974]; hypothetical protein
928	GCGATTTTTAAATGGA		1859296	1859311	137	173	213	T1-Comp.	GCGATTTTTAAATGGA		1861633	1861648	166	196	236	T1-Comp.	HMPRNC0000_1939 [1859159..1859731]; hypothetical protein
929	CAAAACCAGCATGGA		1859601	1859615	148	117	191	T1-Comp.	CAAAACCAGCATGGA		1861938	1861952	162	148	213	T1-Comp.	HMPRNC0000_1939 [1859159..1859731]; hypothetical protein
930	AGGAAATACTTGTGGG		1864299	1864314	274	52	204	T1-Comp.	AGGAAATACTTGTGGG		1866632	1866647	276	32	157	T1-Comp.	HMPRNC0000_1943 [1863897..1866434]; hysA; Hyaluronate lyase precursor
931	ACCATAAAGATGTCCC		1864900	1864915	290	176	120	T1-Dir.	ACCATAAAGATGTCCC		1867233	1867248	276	168	126	T1-Dir.	HMPRNC0000_1943 [1863897..1866434]; hysA; Hyaluronate lyase precursor
932	CGTAACATTCTTCT		1876016	1876029	155	198	181	T2.3-Comp.	CGTAACATTCTTCT		1878343	1878356	142	186	169	T2.3-Comp.	HMPRNC0000_1953 [1875419..1876138]; splB; serine protease SplC
933	ATGATTGAATTATGGA		1878164	1878179	141	144	208	T1-Comp.	ATGATTGAATTATGGA		1880501	1880516	151	123	205	T1-Comp.	Non-coding
Prophage 3
934	CAAAACATTGATGGT		1879017	1879031	139	142	190	T1-Comp.	CAAAACATTGATGGT		1881351	1881365	147	131	212	T1-Comp.	HMPRNC0000_1956 [1878678..1879247]; putative beta-lactamase
935	CCGATTAAGACGTGGT		1881613	1881628	149	218	156	T1-Comp.	CCGATTAAGACGTGGT		1883943	1883958	149	221	147	T1-Comp.	Non-coding
936	ACCATTTGGACTTTG		1883112	1883126	150	232	184	T1-Dir.	ACCATTTGGACTTTG		1885442	1885456	152	190	190	T1-Dir.	Non-coding
937	GAGATATTAAAATGGT		1889040	1889055	119	180	178	T1-Comp.	GAGATATTAAAATGGT		1891359	1891374	131	181	180	T1-Comp.	HMPRNC0000_1960 [1888317..1889093]; hypothetical protein
938	ACCATTCTGCATTTG		1894236	1894250	120	187	139	T1-Dir.	ACCATTCTGCATTTG		1896552	1896566	149	209	180	T1-Dir.	HMPRNC0000_1972 [1893261..1894463]; hemG; Protoporphyrinogen IX oxidase, aerobic, HemY
939	TCCATACCTTGATCTA		1895773	1895788	152	213	216	T1-Dir.	TCCATACCTTGATCTA		1897981	1897996	159	143	206	T1-Dir.	HMPRNC0000_1977 [1895667..1896473]; hemE; Uroporphyrinogen III decarboxylase
940	CGAATCATATGTGGT		1896025	1896039	147	201	202	T1-Comp.	CGAATCATATGTGGT		1898233	1898247	149	164	168	T1-Comp.	HMPRNC0000_1977 [1895667..1896473]; hemE; Uroporphyrinogen III decarboxylase
941	GGTAAAAATCTTCT		1904741	1904754	140	196	189	T2.3-Comp.	GGTAAAAATCTTCT		1906798	1906811	162	211	190	T2.3-Comp.	HMPRNC0000_1987 [1903965..1906901]; Plasmid replication DNA element cmp binding-factor 1
942	GCCATTTTTCATTCG		1904873	1904887	141	203	204	T1-Dir.	GCCATTTTTCATTCG		1906930	1906944	164	197	226	T1-Dir.	HMPRNC0000_1987 [1903965..1906901]; Plasmid replication DNA element cmp binding-factor 1
943	GCCATTTTTATTTCG		1908220	1908234	139	183	162	T1-Dir.	GCCATTTTTATTTCG		1910257	1910271	180	210	201	T1-Dir.	Non-coding
944	TCCATTCTGTTATCTA		1911287	1911302	143	204	203	T1-Dir.	TCCATTCTGTTATCTA		1913323	1913338	153	183	195	T1-Dir.	HMPRNC0000_1992 [1910827..1911291]; HTH domain protein
945	AAGACGATGATATGGC		1913785	1913800	142	186	166	T1-Comp.	AAGACGATGATATGGC		1915795	1915810	151	181	150	T1-Comp.	HMPRNC0000_1995 [1913550..1914371]; yhcT; ribosomal large subunit pseudouridine synthase D
									GAAATGGTGCTATA		1925360	1925373	506	44	49	No type	Non-coding
946	TCCACTTCCTAGTCCG		1924019	1924034	133	179	188	T1-Dir.	TCCACTTCCTAGTCCG		1926110	1926125	147	184	213	T1-Dir.	HMPRNC0000_2006 [1923596..1924657]; Membrane protein
947	GCCATAGAGGATTCG		1927395	1927409	168	216	228	T1-Dir.	GCCATAGAGGATTCG		1929430	1929444	185	205	220	T1-Dir.	Non-coding
948	TCCATTTTAAATTCG		1934824	1934838	134	228	192	T1-Dir.	TCCATTTTAAATTCG		1936857	1936871	159	218	186	T1-Dir.	HMPRNC0000_2040 [1934069..1935019]; pdxB; Phosphoglycerate dehydrogenase
949	CCCATACTTTCTTTG		1935134	1935148	126	168	170	T1-Dir.	CCCATACTTTCTTTG		1937166	1937180	151	185	170	T1-Dir.	HMPRNC0000_2041 [1935025..1935480]; bcp; Thiol peroxidase, Bcp-type
950	TGGATCTTATCATGGC		1935986	1936001	143	199	209	T1-Comp.	TGGATCTTATCATGGC		1938017	1938032	169	226	229	T1-Comp.	HMPRNC0000_2042 [1935561..1936850]; hemL; Glutamate-1-semialdehyde 2,1-aminomutase
951	ACGATATTTGTATGGC		1940120	1940135	151	148	182	T1-Comp.	ACGATATTTGTATGGC		1942150	1942165	156	116	167	T1-Comp.	HMPRNC0000_2045 [1938428..1940164]; Efflux ABC transporter, permease/ATP-binding protein YgaD
952	AAGATCCAGCAATGGC		1942543	1942558	148	190	221	T1-Comp.	AAGATCCAGCAATGGC		1944573	1944588	154	189	193	T1-Comp.	HMPRNC0000_2049 [1942488..1943465]; yfhP; conserved membrane protein YfhP
953	TTGATTACATTGTGGC		1953522	1953537	152	214	206	T1-Comp.	TTGATTACATTGTGGC		1955547	1955562	159	197	189	T1-Comp.	HMPRNC0000_2065 [1953287..1953751]; ptpA; Low molecular weight protein tyrosine phosphatase
954	TGAAGGTGTATACG		1953667	1953680	139	187	164	T2.4-Dir.	TGAAGGTGTATACG		1955692	1955705	153	163	145	T2.4-Dir.	HMPRNC0000_2065 [1953287..1953751]; ptpA; Low molecular weight protein tyrosine phosphatase
955	CGAAGTTTTATACT		1953919	1953932	142	183	222	T2.2-Comp.	CGAAGTTTTATACT		1955944	1955957	151	167	153	T2.2-Comp.	HMPRNC0000_2066 [1953758..1954033]; hypothetical protein
956	CAAAACTCCAGTGGT		1954746	1954760	145	152	213	T1-Comp.	CAAAACTCCAGTGGT		1956770	1956784	162	147	209	T1-Comp.	HMPRNC0000_2067 [1954311..1955528]; yihY; Inner membrane protein YihY, formerly thought to be RNase BN
957	TCCATAAGTAAATCCA		1956094	1956109	136	185	124	T1-Dir.	TCCATAAGTAAATCCA		1958118	1958133	164	219	103	T1-Dir.	HMPRNC0000_2068 [1955640..1956269]; vraR; Two component transcriptional regulator VraR
958	ACCATTTCATGATCAT		1956229	1956244	130	198	188	T1-Dir.	ACCATTTCATGATCAT		1958253	1958268	160	220	194	T1-Dir.	HMPRNC0000_2068 [1955640..1956269]; vraR; Two component transcriptional regulator VraR
959	TCCATGTTGAATTTG		1957581	1957595	124	208	149	T1-Dir.	TCCATGTTGAATTTG		1959603	1959617	159	253	144	T1-Dir.	HMPRNC0000_2070 [1957299..1958000]; Cell wall-active antibiotics response protein VraT
960	GTGACGAAAAAATGGC		1960688	1960703	132	178	171	T1-Comp.	GTGACGAAAAAATGGC		1962708	1962723	183	232	191	T1-Comp.	HMPRNC0000_2073 [1959907..1960893]; Integral membrane protein
961	TCCATGTCACTATCAA		1961615	1961630	123	168	171	T1-Dir.	TCCATGTCACTATCAA		1963635	1963650	175	222	189	T1-Dir.	HMPRNC0000_2074 [1961383..1961835]; hypothetical protein
962	ACGACTCACAAATGGA		1963555	1963570	136	202	204	T1-Comp.	ACGACTCACAAATGGA		1965575	1965590	176	242	246	T1-Comp.	HMPRNC0000_2076 [1962754..1964067]; murE; putative amino acid ligase found clustered with an amidotransferase
963	ACCATGAGTACTTTG		1964402	1964416	124	204	142	T1-Dir.	ACCATGAGTACTTTG		1966422	1966436	165	231	182	T1-Dir.	HMPRNC0000_2078 [1964359..1964859]; ftnA; Ferritin-like protein 2
964	ACCATTACAACATCTG		1968100	1968115	136	197	166	T1-Dir.	ACCATTACAACATCTG		1970117	1970132	169	244	191	T1-Dir.	HMPRNC0000_2082 [1967886..1969247]; rumA; 23S rRNA (uracil(1939)-C(5))-methyltransferase
965	TCCATCTTAACGTCTG		1971861	1971876	136	220	190	T1-Dir.	TCCATCTTAACGTCTG		1973875	1973890	156	220	204	T1-Dir.	HMPRNC0000_2084 [1970987..1972414]; gatB; Aspartyl-tRNA(Asn) amidotransferase subunit B and Glutamyl-tRNA(Gln) amidotransferase subunit B
966	GCCATTTGATTGTCCA		1972541	1972556	141	222	189	T1-Dir.	GCCATTTGATTGTCCA		1974555	1974570	164	228	224	T1-Dir.	HMPRNC0000_2085 [1972427..1973884]; gatA; Aspartyl-tRNA(Asn) amidotransferase subunit A and Glutamyl-tRNA(Gln) amidotransferase subunit A
967	GCCATCCCTTAATCCT		1979391	1979406	127	186	189	T1-Dir.	GCCATCCCTTAATCCT		1981406	1981421	159	210	209	T1-Dir.	HMPRNC0000_2088 [1977392..1979395]; ligA; DNA ligase (NAD(+))
968	TCCACAGTCCTTTTG		1980667	1980681	134	211	131	T1-Dir.	TCCACAGTCCTTTTG		1982682	1982696	169	205	154	T1-Dir.	HMPRNC0000_2089 [1979399..1981591]; pcrA; ATP-dependent DNA helicase UvrD/PcrA
969	GCCACTTTGCTATCAG		1981898	1981913	136	188	210	T1-Dir.	GCCACTTTGCTATCAG		1983913	1983928	167	219	212	T1-Dir.	HMPRNC0000_2090 [1981588..1982280]; pcrB; Heptaprenylglyceryl phosphate synthase
970	GGTAACATTCTTCT		1982670	1982683	136	211	185	T2.3-Comp.	GGTAACATTCTTCT		1984685	1984698	164	208	193	T2.3-Comp.	HMPRNC0000_2091 [1982452..1982754]; His repressor
971	CGTATGCTTCTTCA		1983042	1983055	136	197	185	T2.3-Comp.	CGTATGCTTCTTCA		1985056	1985069	161	216	198	T2.3-Comp.	HMPRNC0000_2092 [1982863..1984158]; purB; Adenylosuccinate lyase and SAICAR lyase
972	TCCATGTGTACGTCCC		1983733	1983748	146	190	170	T1-Dir.	TCCATGTGTACGTCCC		1985747	1985762	161	211	191	T1-Dir.	HMPRNC0000_2092 [1982863..1984158]; purB; Adenylosuccinate lyase and SAICAR lyase
973	ACCATGTATGTTTCG		1987083	1987097	154	195	180	T1-Dir.	ACCATGTATGTTTCG		1989095	1989109	167	174	174	T1-Dir.	HMPRNC0000_2097 [1986987..1987589]; Integral membrane protein
974	TGGATATTCTTGTGGA		1988767	1988782	139	112	167	T1-Comp.	TGGATATTCTTGTGGA		1990779	1990794	167	97	198	T1-Comp.	HMPRNC0000_2100 [1988674..1990143]; pncB; Nicotinate phosphoribosyltransferase
975	TCCATTAATTTATCAT		1989674	1989689	137	196	178	T1-Dir.	TCCATTAATTTATCAT		1991686	1991701	169	209	181	T1-Dir.	HMPRNC0000_2100 [1988674..1990143]; pncB; Nicotinate phosphoribosyltransferase
976	TCCATAAAGTAATCGC		1993765	1993780	131	169	171	T1-Dir.	TCCATAAAGTAATCGC		1995774	1995789	173	189	188	T1-Dir.	HMPRNC0000_2104 [1992407..1993969]; sdcS; Sodium-dependent anion transporter family
977	ACCATTTAACTATCCT		1999461	1999476	151	179	208	T1-Dir.	ACCATTTAACTATCCT		2001462	2001477	180	185	206	T1-Dir.	HMPRNC0000_2110 [1999126..2000505]; aldA; Aldehyde dehydrogenase
978	GGGACGCTATCATGGT		2000361	2000376	151	205	213	T1-Comp.	GGGACGCTATCATGGT		2002361	2002376	182	250	242	T1-Comp.	HMPRNC0000_2110 [1999126..2000505]; aldA; Aldehyde dehydrogenase
979	ACCATCTGGAGTTTG		2001189	2001203	132	190	194	T1-Dir.	ACCATCTGGAGTTTG		2003187	2003201	161	226	182	T1-Dir.	HMPRNC0000_2111 [2000625..2001653]; 6-phosphogluconolactonase
980	TCCACAAAATTTTTG		2001851	2001865	141	208	126	T1-Dir.	TCCACAAAATTTTTG		2003849	2003863	189	257	118	T1-Dir.	Non-coding
981	GGTAAATGGCTTCA		2003587	2003600	139	224	207	T2.3-Comp.	GGTAAATGGCTTCA		2005585	2005598	166	203	214	T2.3-Comp.	HMPRNC0000_2114 [2003521..2004561]; Choloylglycine hydrolase
982	CAAAGACTTCATGGT		2003832	2003846	131	160	200	T1-Comp.	CAAAGACTTCATGGT		2005830	2005844	156	172	222	T1-Comp.	HMPRNC0000_2114 [2003521..2004561]; Choloylglycine hydrolase
983	ACCATCCATACATCAA		2004391	2004406	143	208	132	T1-Dir.	ACCATCCATACATCAA		2006389	2006404	165	192	123	T1-Dir.	HMPRNC0000_2114 [2003521..2004561]; Choloylglycine hydrolase
984	CGAAGTTCTGTACT		2005288	2005301	139	176	202	T2.2-Comp.	CGAAGTTCTGTACT		2007286	2007299	156	164	192	T2.2-Comp.	HMPRNC0000_2115 [2004618..2005460]; hypothetical protein
985	TCCATGTTTACATCTT		2008345	2008360	158	238	215	T1-Dir.	TCCATGTTTACATCTT		2010341	2010356	180	222	238	T1-Dir.	HMPRNC0000_2119 [2008086..2008958]; ABC transporter, ATP-binding protein
986	CAAATACTTGATGGT		2010199	2010213	144	167	234	T1-Comp.	CAAATACTTGATGGT		2012194	2012208	166	178	236	T1-Comp.	HMPRNC0000_2121 [2009636..2010532]; ABC transporter, ATP-binding protein
987	GTGACATTTCGATGGC		2010582	2010597	161	203	237	T1-Comp.	GTGACATTTCGATGGC		2012577	2012592	182	211	264	T1-Comp.	HMPRNC0000_2123 [2010529..2010909]; Transcriptional regulator, GntR family
988	CAAATTTTCAATGGT		2010625	2010639	147	168	228	T1-Comp.	CAAATTTTCAATGGT		2012620	2012634	173	176	250	T1-Comp.	HMPRNC0000_2123 [2010529..2010909]; Transcriptional regulator, GntR family
989	TGAAGAACCATACA		2016974	2016987	140	186	206	T2.1-Dir.	TGAAGAACCATACA		2018967	2018980	155	209	223	T2.1-Dir.	Non-coding
Prophage 4
990	TCCACTTTTTCATCCT		2019258	2019273	152	205	202	T1-Dir.	TCCACTTTTTCATCCT		2021253	2021268	172	235	204	T1-Dir.	Non-coding
991	ACCATTTAACCATCGA		2021295	2021310	157	184	203	T1-Dir.	ACCATTTAACCATCGA		2023289	2023304	172	189	211	T1-Dir.	Non-coding
992	ACCATTCCAATATCTA		2025083	2025098	147	231	165	T1-Dir.	ACCATTCCAATATCTA		2027074	2027089	181	254	162	T1-Dir.	HMPRNC0000_2139 [2022560..2026342]; Structural protein, phage associated
993	GCCATTGTTTGTTTG		2026147	2026161	143	213	178	T1-Dir.	GCCATTGTTTGTTTG		2028138	2028152	181	248	189	T1-Dir.	HMPRNC0000_2139 [2022560..2026342]; Structural protein, phage associated
994	GCCATTTAACCGTCGT		2026375	2026390	152	201	195	T1-Dir.	GCCATTTAACCGTCGT		2028366	2028381	187	202	225	T1-Dir.	HMPRNC0000_2140 [2026358..2027848]; Phage protein
995	ACCATAAAATAATCTT		2027295	2027310	145	165	205	T1-Dir.	ACCATAAAATAATCTT		2029286	2029301	185	208	212	T1-Dir.	HMPRNC0000_2140 [2026358..2027848]; Phage protein
996	ACCATGCAGCTTTTG		2029077	2029091	139	208	161	T1-Dir.	ACCATGCAGCTTTTG		2031067	2031081	166	211	171	T1-Dir.	HMPRNC0000_2141 [2027848..2032497]; Phage tail length tape-measure protein
997	ACCATTTCCACGTCCT		2029465	2029480	142	210	184	T1-Dir.	ACCATTTCCACGTCCT		2031455	2031470	155	226	197	T1-Dir.	HMPRNC0000_2141 [2027848..2032497]; Phage tail length tape-measure protein
998	TCCACCAAAGTATCTC		2030083	2030098	143	200	177	T1-Dir.	TCCACCAAAGTATCTC		2032073	2032088	153	216	194	T1-Dir.	HMPRNC0000_2141 [2027848..2032497]; Phage tail length tape-measure protein
999	CGTATTTGCCTTCG		2031610	2031623	137	192	170	T2.1-Dir.	CGTATTTGCCTTCG		2033599	2033612	152	232	169	T2.1-Dir.	HMPRNC0000_2141 [2027848..2032497]; Phage tail length tape-measure protein
1000	TGTAGACAGCTTCA		2032702	2032715	142	210	218	T2.2-Comp.	TGTAGACAGCTTCA		2034691	2034704	152	237	214	T2.2-Comp.	Non-coding
1001	CCCACCTGTAATTCG		2032780	2032794	144	211	195	T1-Dir.	CCCACCTGTAATTCG		2034769	2034783	151	221	195	T1-Dir.	HMPRNC0000_2144 [2032735..2033181]; hypothetical protein
1002	ACCATTTGGTAATCCT		2032831	2032846	148	209	251	T1-Dir.	ACCATTTGGTAATCCT		2034820	2034835	151	208	208	T1-Dir.	HMPRNC0000_2144 [2032735..2033181]; hypothetical protein
1003	TGAAGTTCTATACT		2032850	2032863	147	189	196	T2.1-Dir.	TGAAGTTCTATACT		2034839	2034852	152	196	188	T2.1-Dir.	HMPRNC0000_2144 [2032735..2033181]; hypothetical protein
1004	GCCATGTTGTTTTCG		2032931	2032945	156	204	119	T1-Dir.	GCCATGTTGTTTTCG		2034920	2034934	160	224	133	T1-Dir.	HMPRNC0000_2144 [2032735..2033181]; hypothetical protein
1005	TCCATCACGTTGTCTA		2037864	2037879	162	246	237	T1-Dir.	TCCATCACGTTGTCTA		2039853	2039868	156	236	204	T1-Dir.	HMPRNC0000_2153 [2037723..2038973]; Phage portal protein
1006	TCCATATATGGATCAT		2040906	2040921	152	100	178	T1-Dir.	TCCATATATGGATCAT		2042893	2042908	163	102	169	T1-Dir.	HMPRNC0000_2156 [2040890..2041357]; Phage terminase, small subunit
1007	TGGATGTTTCTGTGGT		2046688	2046703	157	201	223	T1-Comp.	TGGATGTTTCTGTGGT		2048673	2048688	150	185	210	T1-Comp.	HMPRNC0000_2167 [2046628..2046996]; Phage protein
1008	TGTATTGTGCTTCT		2049834	2049847	133	210	215	T2.2-Comp.	TGTATTGTGCTTCT		2051819	2051832	148	243	209	T2.2-Comp.	HMPRNC0000_2173 [2049739..2050659]; Recombinational DNA repair protein RecT (prophage associated)
1009	GCCATTTCTTCTTTG		2050022	2050036	131	186	175	T1-Dir.	GCCATTTCTTCTTTG		2052007	2052021	150	211	187	T1-Dir.	HMPRNC0000_2173 [2049739..2050659]; Recombinational DNA repair protein RecT (prophage associated)
1010	AGAAGAAGCTTACG		2056599	2056612	151	204	217	T2.4-Dir.	AGAAGAAGCTTACG		2058579	2058592	184	216	242	T2.4-Dir.	HMPRNC0000_2184 [2056015..2056731]; CI repressor, phage associated
1011	CAAAAATTAGATGGC		2057783	2057797	151	129	238	T1-Comp.	CAAAAATTAGATGGC		2059763	2059777	185	132	239	T1-Comp.	HMPRNC0000_2186 [2057645..2057827]; Phage protein
1012	TAGATATTTATATGGT		2058555	2058570	141	91	129	T1-Comp.	TAGATATTTATATGGT		2060534	2060549	172	80	166	T1-Comp.	HMPRNC0000_2187 [2058006..2058620]; hypothetical protein
1013	TGAAGGTAGCTACT		2060016	2060029	136	146	222	T2.1-Dir.	TGAAGGTAGCTACT		2061994	2062007	162	156	220	T2.1-Dir.	HMPRNC0000_2189 [2059822..2060646]; sph; Sphingomyelinase
1014	TGTATGTTACTTCA		2062095	2062108	136	210	172	T2.2-Comp.	TGTATGTTACTTCA		2064072	2064085	175	236	220	T2.2-Comp.	HMPRNC0000_2191 [2061922..2062974]; Cytolytic pore-forming protein S component -> Leukocidin LukS-PV
1015	CCCATGTTCAAATCAT		2064102	2064117	143	199	216	T1-Dir.	CCCATGTTCAAATCAT		2066078	2066093	165	230	215	T1-Dir.	HMPRNC0000_2193 [2063409..2064632]; dapE; Acetylornithine deacetylase
1016	CGTAAAAACCTTCT		2064858	2064871	153	187	184	T2.3-Comp.	CGTAAAAACCTTCT		2066834	2066847	171	210	167	T2.3-Comp.	Non-coding
1017	ACCACGATTAAATCTT		2065605	2065620	140	201	176	T1-Dir.	ACCACGATTAAATCTT		2067580	2067595	157	214	175	T1-Dir.	HMPRNC0000_2194 [2065004..2065849]; hypothetical protein
1018	CCCACTCTTCAATCCA		2066342	2066357	145	194	172	T1-Dir.	CCCACTCTTCAATCCA		2068317	2068332	164	230	182	T1-Dir.	HMPRNC0000_2195 [2065911..2066822]; fhuD; Ferrichrome-binding periplasmic protein precursor
1019	ACCACCAAAAAATCCT		2068236	2068251	152	235	204	T1-Dir.	ACCACCAAAAAATCCT		2070207	2070222	156	218	197	T1-Dir.	HMPRNC0000_2197 [2066983..2068290]; ntpJ; KtrAB potassium uptake system, integral membrane component KtrB
1020	ATGACAAGATTATGGG		2072349	2072364	160	225	212	T1-Comp.	ATGACAAGATTATGGG		2074318	2074333	175	235	190	T1-Comp.	HMPRNC0000_2202 [2072349..2073092]; hypothetical protein
1021	CAAATTTATGGTGGA		2072661	2072675	156	150	242	T1-Comp.	CAAATTTATGGTGGA		2074630	2074644	159	145	223	T1-Comp.	HMPRNC0000_2202 [2072349..2073092]; hypothetical protein
1022	TTGACAATGCAATGGA		2074610	2074625	148	206	231	T1-Comp.	TTGACAATGCAATGGA		2076578	2076593	183	234	253	T1-Comp.	HMPRNC0000_2204 [2074573..2075199]; Nitroreductase family protein
1023	AAGACATGCACATGGT		2077520	2077535	156	219	218	T1-Comp.	AAGACATGCACATGGT		2079481	2079496	189	229	262	T1-Comp.	HMPRNC0000_2209 [2077311..2077880]; agrB; Accessory gene regulator B
1024	GTGACTTCATAATGGA		2077959	2077974	154	235	248	T1-Comp.	GTGACTTCATAATGGA		2079920	2079935	186	225	245	T1-Comp.	HMPRNC0000_2210 [2077877..2078017]; agrD; Accessory gene regulator D (pheromone precursor, type III)
1025	TCCACAGACTTATCCT		2090205	2090220	121	155	168	T1-Dir.	TCCACAGACTTATCCT		2092165	2092180	141	147	167	T1-Dir.	Non-coding
1026	CCGATCAACTTGTGGA		2093231	2093246	153	220	224	T1-Comp.	CCGATCAACTTGTGGA		2095189	2095204	181	225	224	T1-Comp.	HMPRNC0000_2227 [2092769..2093794]; gcp; N(6)-L-threonylcarbamoyladenine synthase
1027	TCCATTGATACATCGG		2093571	2093586	148	216	142	T1-Dir.	TCCATTGATACATCGG		2095529	2095544	171	210	107	T1-Dir.	HMPRNC0000_2227 [2092769..2093794]; gcp; N(6)-L-threonylcarbamoyladenine synthase
1028	ACCATATTGAAATCCT		2093856	2093871	151	175	218	T1-Dir.	ACCATATTGAAATCCT		2095814	2095829	162	129	192	T1-Dir.	HMPRNC0000_2228 [2093787..2094251]; rimI; Ribosomal-protein-S18p-alanine acetyltransferase
1029	TCCATTGTTCAATCGT		2095373	2095388	161	224	79	T1-Dir.	TCCATTGTTCAATCGT		2097331	2097346	177	210	74	T1-Dir.	Non-coding
1030	AGAAGTCTTTTACA		2095884	2095897	154	201	231	T2.1-Dir.	AGAAGTCTTTTACA		2097842	2097855	171	225	230	T2.1-Dir.	HMPRNC0000_2231 [2095839..2097233]; ilvD; Dihydroxy-acid dehydratase
1031	TTGATATGGCTATGGG		2096626	2096641	155	181	206	T1-Comp.	TTGATATGGCTATGGG		2098584	2098599	176	174	197	T1-Comp.	HMPRNC0000_2231 [2095839..2097233]; ilvD; Dihydroxy-acid dehydratase
1032	GCCACGTCGTTGTCAT		2097121	2097136	161	227	211	T1-Dir.	GCCACGTCGTTGTCAT		2099079	2099094	183	192	224	T1-Dir.	HMPRNC0000_2231 [2095839..2097233]; ilvD; Dihydroxy-acid dehydratase
1033	AGGACCTAAAGGTGGA		2097146	2097161	158	222	206	T1-Comp.	AGGACCTAAAGGTGGA		2099104	2099119	181	237	204	T1-Comp.	HMPRNC0000_2231 [2095839..2097233]; ilvD; Dihydroxy-acid dehydratase
1034	TCCATTTAAAAATCAC		2098841	2098856	168	235	248	T1-Dir.	TCCATTTAAAAATCAC		2100799	2100814	192	252	224	T1-Dir.	HMPRNC0000_2233 [2097555..2099324]; ilvB; Acetolactate synthase large subunit
1035	CTGATGTAATTATGGT		2099932	2099947	161	157	222	T1-Comp.	CTGATGTAATTATGGT		2101890	2101905	179	119	216	T1-Comp.	HMPRNC0000_2235 [2099715..2100719]; ilvC; Ketol-acid reductoisomerase (NADP(+))
1036	ACGATTTAGGAATGGC		2101362	2101377	152	201	219	T1-Comp.	ACGATTTAGGAATGGC		2103320	2103335	169	186	249	T1-Comp.	HMPRNC0000_2236 [2100749..2102278]; leuA2; 2-isopropylmalate synthase
1037	TCGATAAATTTGTGGA		2106008	2106023	160	209	241	T1-Comp.	TCGATAAATTTGTGGA		2107964	2107979	162	207	193	T1-Comp.	HMPRNC0000_2242 [2105299..2106567]; ilvA; Threonine dehydratase biosynthetic
1038	TCCATTGCAATGTCCG		2114986	2115001	118	196	154	T1-Dir.	TCCATTGCAATGTCCG		2116932	2116947	148	196	172	T1-Dir.	HMPRNC0000_2249 [2114956..2115411]; Putative metallopeptidase (Zinc) SprT family
1039	TCCACTTGAAAATCAG		2116272	2116287	139	214	192	T1-Dir.	TCCACTTGAAAATCAG		2118217	2118232	165	247	205	T1-Dir.	HMPRNC0000_2250 [2115404..2116942]; yhgF; Transcription accessory protein (S1 RNA-binding domain)
1040	GCGACATTTATGTGGA		2117834	2117849	142	183	176	T1-Comp.	GCGACATTTATGTGGA		2119777	2119792	153	158	178	T1-Comp.	Non-coding
1041	GGGATAATTATATGGA		2117935	2117950	138	185	51	T1-Comp.	GGGATAATTATATGGA		2119878	2119893	148	161	59	T1-Comp.	Non-coding
1042	TCCATTAAAGATTCG		2118835	2118849	145	235	165	T1-Dir.	TCCATTAAAGATTCG		2120778	2120792	160	225	172	T1-Dir.	HMPRNC0000_2252 [2118732..2119211]; rsbV; Anti-sigma B factor antagonist RsbV
1043	TCCACTTACTTTTTG		2120261	2120275	145	166	126	T1-Dir.	TCCACTTACTTTTTG		2122203	2122217	160	170	125	T1-Dir.	HMPRNC0000_2253 [2119658..2120659]; rsbU; Serine phosphatase RsbU, regulator of sigma subunit
1044	GCCATCTGCATATCCA		2121911	2121926	143	227	164	T1-Dir.	GCCATCTGCATATCCA		2123852	2123867	146	194	164	T1-Dir.	HMPRNC0000_2257 [2121623..2122771]; alr; Alanine racemase
1045	CCCATTCCTGTATCTA		2122362	2122377	141	207	173	T1-Dir.	CCCATTCCTGTATCTA		2124303	2124318	143	180	143	T1-Dir.	HMPRNC0000_2257 [2121623..2122771]; alr; Alanine racemase
1046	ACCACCAATAATTTG		2124920	2124934	142	212	156	T1-Dir.	ACCACCAATAATTTG		2126861	2126875	153	196	164	T1-Dir.	HMPRNC0000_2260 [2123678..2125261]; transmembrane protein, distant homology with ydbT
1047	ATGATGGGACTGTGGA		2131709	2131724	164	209	216	T1-Comp.	ATGATGGGACTGTGGA		2133646	2133661	178	228	199	T1-Comp.	Non-coding
1048	TGTACTTTTCTTCT		2134313	2134326	159	229	222	T2.2-Comp.	TGTACTTTTCTTCT		2136250	2136263	170	247	196	T2.2-Comp.	HMPRNC0000_2268 [2134232..2135752]; deaD; DEAD-box ATP-dependent RNA helicase DeaD
1049	ACCACCTCTTCTTTG		2136196	2136210	146	213	188	T1-Dir.	ACCACCTCTTCTTTG		2138131	2138145	150	219	175	T1-Dir.	Non-coding
1050	TGGATATGTTGGTGGT		2142172	2142187	151	127	196	T1-Comp.	TGGATATGTTGGTGGT		2144107	2144122	165	120	213	T1-Comp.	HMPRNC0000_2276 [2141441..2142925]; cls; Cardiolipin synthase, ClsA
1051	CAAAAAATATATGGA		2142982	2142996	150	145	150	T1-Comp.	CAAAAAATATATGGA		2144917	2144931	176	182	155	T1-Comp.	HMPRNC0000_2279 [2142953..2143600]; Metal-dependent phosphohydrolase
1052	TGTAAAATTCTTCA		2146447	2146460	133	181	169	T2.2-Comp.	TGTAAAATTCTTCA		2148382	2148395	160	218	204	T2.2-Comp.	HMPRNC0000_2283 [2145806..2146597]; thiM; Hydroxyethylthiazole kinase
1053	CAAATTGTTAATGGG		2146551	2146565	126	157	190	T1-Comp.	CAAATTGTTAATGGG		2148486	2148500	146	178	184	T1-Comp.	HMPRNC0000_2283 [2145806..2146597]; thiM; Hydroxyethylthiazole kinase
1054	TCCATTAATGAATCAC		2147056	2147071	137	204	172	T1-Dir.	TCCATTAATGAATCAC		2148991	2149006	164	218	184	T1-Dir.	HMPRNC0000_2284 [2146581..2147411]; thiD; Hydroxymethylpyrimidine kinase and Hydroxymethylpyrimidine phosphate kinase ThiD
1055	GCCATATGTTCTTTG		2151738	2151752	143	166	191	T1-Dir.	GCCATATGTTCTTTG		2153670	2153684	146	142	173	T1-Dir.	HMPRNC0000_2292 [2151263..2152528]; murA; UDP-N-acetylglucosamine 1-carboxyvinyltransferase
1056	ACCACCGAACAATCCG		2154803	2154818	147	104	227	T1-Dir.	ACCACCGAACAATCCG		2156733	2156748	167	106	188	T1-Dir.	HMPRNC0000_2295 [2153858..2155270]; atpD; ATP synthase beta chain
1057	CGTAATCTGCTTCA		2156096	2156109	157	230	236	T2.3-Comp.	CGTAATCTGCTTCA		2158025	2158038	162	200	211	T2.3-Comp.	HMPRNC0000_2296 [2155292..2156110]; atpG; ATP synthase gamma chain
1058	ACCATCACCAATTTG		2157586	2157600	144	212	166	T1-Dir.	ACCATCACCAATTTG		2159515	2159529	155	230	158	T1-Dir.	HMPRNC0000_2297 [2156188..2157696]; atpA; ATP synthase alpha chain
1059	AAGATAAATGCATGGT		2160228	2160243	145	202	153	T1-Comp.	AAGATAAATGCATGGT		2162158	2162173	179	220	197	T1-Comp.	Non-coding
1060	ACCACCACGTGGTCCG		2162842	2162857	156	228	220	T1-Dir.	ACCACCACGTGGTCCG		2164773	2164788	160	205	196	T1-Dir.	HMPRNC0000_2305 [2162305..2163543]; glyA; Serine hydroxymethyltransferase
1061	GCCACCATAATATCGG		2163355	2163370	157	234	134	T1-Dir.	GCCACCATAATATCGG		2165286	2165301	154	218	126	T1-Dir.	HMPRNC0000_2305 [2162305..2163543]; glyA; Serine hydroxymethyltransferase
1062	ACCACGATCGGATCCT		2163745	2163760	160	205	240	T1-Dir.	ACCACGATCGGATCCT		2165676	2165691	154	187	217	T1-Dir.	HMPRNC0000_2306 [2163570..2164094]; ywlG; UPF0340 protein YwlG
1063	CGGATTGTCAGATGGA		2165460	2165475	168	249	225	T1-Comp.	CGGATTGTCAGATGGA		2167390	2167405	143	221	187	T1-Comp.	HMPRNC0000_2308 [2164617..2165690]; Threonylcarbamoyl-AMP synthase
1064	ACGATTCGATCGTGGC		2165763	2165778	165	248	194	T1-Comp.	ACGATTCGATCGTGGC		2167693	2167708	151	222	165	T1-Comp.	HMPRNC0000_2311 [2165747..2166583]; prmC; Peptide chain release factor N(5)-glutamine methyltransferase
1065	CGTATCTTTCTTCT		2167610	2167623	161	230	215	T2.3-Comp.	CGTATCTTTCTTCT		2169538	2169551	153	218	178	T2.3-Comp.	HMPRNC0000_2312 [2166570..2167646]; prfA; Peptide chain release factor 1
1066	ACCATTTATTAATCGT		2167764	2167779	165	206	264	T1-Dir.	ACCATTTATTAATCGT		2169692	2169707	159	185	198	T1-Dir.	HMPRNC0000_2313 [2167647..2168246]; tdk; Thymidine kinase
1067	TCCACACGTCCATCCG		2168633	2168648	156	209	222	T1-Dir.	TCCACACGTCCATCCG		2170561	2170576	165	217	232	T1-Dir.	HMPRNC0000_2315 [2168593..2168847]; rpmE; LSU ribosomal protein L31p and LSU ribosomal protein L31p, zinc-independent
1068	ACGACCACTTGGTGGA		2169406	2169421	145	171	198	T1-Comp.	ACGACCACTTGGTGGA		2171334	2171349	168	209	180	T1-Comp.	HMPRNC0000_2316 [2168965..2170281]; rho; Transcription termination factor Rho
1069	TAGATATCGATGTGGT		2175730	2175745	166	239	223	T1-Comp.	TAGATATCGATGTGGT		2177651	2177666	160	200	202	T1-Comp.	HMPRNC0000_2323 [2175420..2175941]; hypothetical protein
1070	TGTAATACCCTTCC		2177601	2177614	145	182	196	T2.4-Dir.	TGTAATACCCTTCC		2179522	2179535	165	168	182	T2.4-Dir.	HMPRNC0000_2324 [2176050..2177660]; pyrG; CTP synthase
1071	TCCATTTCATCTTCG		2178168	2178182	146	225	203	T1-Dir.	TCCATTTCATCTTCG		2180089	2180103	166	215	209	T1-Dir.	HMPRNC0000_2326 [2177996..2178526]; rpoE; DNA-directed RNA polymerase delta subunit
1072	TTGATCAAGTTGTGGA		2180016	2180031	157	218	218	T1-Comp.	TTGATCAAGTTGTGGA		2181936	2181951	181	226	247	T1-Comp.	HMPRNC0000_2330 [2179922..2180725]; coaA; Pantothenate kinase type II, eukaryotic
1073	CAAAGAACATATGGA		2182741	2182755	170	211	199	T1-Comp.	CAAAGAACATATGGA		2184661	2184675	189	215	247	T1-Comp.	HMPRNC0000_2333 [2182604..2183074]; luxS; S-ribosylhomocysteine lyase and Autoinducer-2 production protein LuxS
1074	ACGATTTCGTCATGGT		2185426	2185441	339	206	185	T1-Comp.	ACGATTTCGTCATGGT		2187345	2187360	351	214	213	T1-Comp.	HMPRNC0000_2338 [2185170..2185832]; deoC; Deoxyribose-phosphate aldolase
1075	TTGACCTTGATATGGT		2191573	2191588	171	229	218	T1-Comp.	TTGACCTTGATATGGT		2193492	2193507	182	241	199	T1-Comp.	HMPRNC0000_2346 [2190799..2191737]; manA; Mannose-6-phosphate isomerase, class I
1076	CGTAACCCGCTTCA		2192138	2192151	176	242	225	T2.3-Comp.									Non-coding
1077	ACCACTAATAATTTG		2192223	2192237	158	260	196	T1-Dir.	ACCACTAATAATTTG		2194142	2194156	174	235	192	T1-Dir.	HMPRNC0000_2348 [2192172..2192837]; oxidoreductase ylbE
1078	TCCATCAAGATTTTG		2197260	2197274	171	226	169	T1-Dir.	TCCATCAAGATTTTG		2199178	2199192	163	224	166	T1-Dir.	Non-coding
1079	TTGATTATATAGTGGA		2199153	2199168	164	218	230	T1-Comp.	TTGATTATATAGTGGA		2201071	2201086	172	212	211	T1-Comp.	Non-coding
1080	TCCACATCTAAATCTC		2201478	2201493	181	236	256	T1-Dir.	TCCACATCTAAATCTC		2203396	2203411	189	224	230	T1-Dir.	HMPRNC0000_2356 [2201438..2203243]; glmS; Glutamine--fructose-6-phosphate aminotransferase (isomerizing)
1081	GCGATGCGGGTATGGG		2205197	2205212	172	255	219	T1-Comp.	GCGATGCGGGTATGGG		2207114	2207129	159	191	174	T1-Comp.	HMPRNC0000_2358 [2203924..2205462]; mtlA; PTS system, mannitol-specific IIC component / PTS system, mannitol-specific IIB component
1082	ACCATTGACTTATCTG		2205749	2205764	176	151	208	T1-Dir.	ACCATTGACTTATCTG		2207665	2207680	168	126	192	T1-Dir.	HMPRNC0000_2359 [2205497..2207656]; Mannitol operon activator, BglG family
1083	CGAAGGCATTTACT		2205937	2205950	170	203	233	T2.2-Comp.	CGAAGGCATTTACT		2207853	2207866	168	167	212	T2.2-Comp.	HMPRNC0000_2359 [2205497..2207656]; Mannitol operon activator, BglG family
1084	TCCACAAAGACTTTG		2206071	2206085	164	252	234	T1-Dir.	TCCACAAAGACTTTG		2207987	2208001	162	236	180	T1-Dir.	HMPRNC0000_2359 [2205497..2207656]; Mannitol operon activator, BglG family
1085	TTGATACTTTTATGGA		2207544	2207559	166	232	235	T1-Comp.	TTGATACTTTTATGGA		2209460	2209475	168	204	204	T1-Comp.	HMPRNC0000_2359 [2205497..2207656]; Mannitol operon activator, BglG family
1086	ACCATTAACATATCTT		2208964	2208979	158	220	137	T1-Dir.	ACCATTAACATATCTT		2210881	2210896	173	177	99	T1-Dir.	HMPRNC0000_2362 [2208074..2209180]; mtlD; Mannitol-1-phosphate 5-dehydrogenase
1087	GCCATAGAGGATTCG		2223082	2223096	110	141	147	T1-Dir.	GCCATAGAGGATTCG		2224994	2225008	137	158	161	T1-Dir.	Non-coding
1088	TGGATTCCAAGATGGT		2229173	2229188	140	214	189	T1-Comp.	TGGATTCCAAGATGGT		2231084	2231099	160	234	203	T1-Comp.	HMPRNC0000_2381 [2229077..2230141]; apbC; Scaffold protein for (4Fe-4S) cluster assembly ApbC
1089	GCCATCTGTAAATCTA		2229960	2229975	143	198	164	T1-Dir.	GCCATCTGTAAATCTA		2231871	2231886	169	216	177	T1-Dir.	HMPRNC0000_2381 [2229077..2230141]; apbC; Scaffold protein for (4Fe-4S) cluster assembly ApbC
1090	GCCACAATATTATCTT		2235487	2235502	160	215	188	T1-Dir.	GCCACAATATTATCTT		2237396	2237411	161	198	164	T1-Dir.	HMPRNC0000_2387 [2234847..2236034]; N-acetylglucosamine-1-phosphate uridyltransferase eukaryotic
1091	TCCACCTTACTTTTG		2240770	2240784	151	190	125	T1-Dir.	TCCACCTTACTTTTG		2242678	2242692	160	202	134	T1-Dir.	HMPRNC0000_2395 [2240776..2241759]; htsA; Heme ABC type transporter HtsABC, heme-binding protein
1092	TAGACTTCCCAATGGA		2245118	2245133	148	188	202	T1-Comp.	TAGACTTCCCAATGGA		2247025	2247040	169	182	183	T1-Comp.	HMPRNC0000_2399 [2244971..2246164]; MFS-type transporter
1093	TCCATATGTAATTTG		2245539	2245553	136	188	168	T1-Dir.	TCCATATGTAATTTG		2247446	2247460	157	201	149	T1-Dir.	HMPRNC0000_2399 [2244971..2246164]; MFS-type transporter
1094	CGAAGATAGTTACT		2246835	2246848	154	173	222	T2.2-Comp.	CGAAGATAGTTACT		2248742	2248755	165	177	201	T2.2-Comp.	HMPRNC0000_2400 [2246266..2248242]; siderophore biosynthesis protein
1095	CCCATGCATGAATCCC		2251068	2251083	167	238	209	T1-Dir.	CCCATGCATGAATCCC		2252975	2252990	165	207	206	T1-Dir.	HMPRNC0000_2404 [2249938..2251500]; opuD; Glycine betaine transporter OpuD
1096	ACCACAACAGTATCAC		2253602	2253617	173	227	229	T1-Dir.	ACCACAACAGTATCAC		2255508	2255523	168	210	186	T1-Dir.	HMPRNC0000_2406 [2253049..2254053]; NADP-dependent oxidoreductase YfmJ
1097	ACCACATTATATTTG		2254196	2254210	168	243	31	T1-Dir.	ACCACATTATATTTG		2256102	2256116	159	210	36	T1-Dir.	Non-coding
1098	CAAATAACTTATGGT		2256579	2256593	162	153	222	T1-Comp.	CAAATAACTTATGGT		2258484	2258498	160	137	187	T1-Comp.	HMPRNC0000_2409 [2255467..2256879]; lacG; 6-phospho-beta-galactosidase
1099	TCCATGCCTTTATCCC		2258419	2258434	172	241	226	T1-Dir.	TCCATGCCTTTATCCC		2260324	2260339	166	191	207	T1-Dir.	HMPRNC0000_2410 [2256897..2258609]; lacE; PTS system, lactose-specific IIB component / PTS system, lactose-specific IIC component
1100	CGTATTTACCTTCA		2261457	2261470	168	215	201	T2.3-Comp.	CGTATTTACCTTCA		2263361	2263374	166	192	162	T2.3-Comp.	HMPRNC0000_2417 [2261407..2261835]; lacA; Galactose-6-phosphate isomerase, LacA subunit
1101	CAAAATATCGATGGT		2263521	2263535	170	167	212	T1-Comp.	CAAAATATCGATGGT		2265425	2265439	171	149	170	T1-Comp.	HMPRNC0000_2421 [2263200..2263940]; NAD-dependent protein deacetylase of SIR2 family
1102	TCCATTTAGTTTTTG		2264968	2264982	169	250	168	T1-Dir.	TCCATTTAGTTTTTG		2266873	2266887	160	185	131	T1-Dir.	HMPRNC0000_2422 [2264855..2265040]; hypothetical protein
1103	CCGACATTCAAATGGT		2265142	2265157	163	236	222	T1-Comp.	CCGACATTCAAATGGT		2267047	2267062	155	179	197	T1-Comp.	Non-coding
1104	CGAAGTTAGATACA		2265889	2265902	161	207	245	T2.2-Comp.	CGAAGTTAGATACA		2267794	2267807	168	207	245	T2.2-Comp.	HMPRNC0000_2423 [2265449..2266297]; akr5f; Oxidoreductase, aldo/keto reductase family
1105	TCCATACTTTAGTCGT		2266072	2266087	170	226	238	T1-Dir.	TCCATACTTTAGTCGT		2267977	2267992	164	188	217	T1-Dir.	HMPRNC0000_2423 [2265449..2266297]; akr5f; Oxidoreductase, aldo/keto reductase family
1106	CGAAGCCTAATACT		2266246	2266259	162	221	250	T2.2-Comp.	CGAAGCCTAATACT		2268151	2268164	165	201	220	T2.2-Comp.	HMPRNC0000_2423 [2265449..2266297]; akr5f; Oxidoreductase, aldo/keto reductase family
1107	TCGATTAACAGGTGGA		2266691	2266706	175	226	242	T1-Comp.	TCGATTAACAGGTGGA		2268596	2268611	168	198	196	T1-Comp.	HMPRNC0000_2424 [2266367..2266783]; Transcriptional regulator, MerR family
1108	AGGACTTACTTGTGGG		2267479	2267494	295	103	229	T1-Comp.	AGGACTTACTTGTGGA		2269382	2269397	270	91	191	T1-Comp.	HMPRNC0000_2426 [2267191..2269638]; hysA; Hyaluronate lyase precursor
1109	ATCATCAAGACGTCCC		2268080	2268095	305	134	61	No type	ATCATCAAGACGTCCC		2269982	2269997	274	129	61	No type	HMPRNC0000_2426 [2267191..2269638]; hysA; Hyaluronate lyase precursor
1110	ACCATTTCTAAATCGC		2270574	2270589	181	256	213	T1-Dir.	ACCATTTCTAAATCGC		2272473	2272488	182	229	223	T1-Dir.	Non-coding
1111	CAAAGTGTACATGGA		2270814	2270828	160	184	178	T1-Comp.	CAAAGTGTACATGGA		2272713	2272727	172	188	192	T1-Comp.	HMPRNC0000_2429 [2270638..2271342]; budA; Alpha-acetolactate decarboxylase
1112	TTGATTTATAAATGGC		2272030	2272045	181	223	233	T1-Comp.	TTGATTTATAAATGGC		2273929	2273944	187	215	217	T1-Comp.	HMPRNC0000_2430 [2271379..2273043]; alsS; Acetolactate synthase, catabolic
1113	ACCACGCGACTTTTG		2276097	2276111	166	245	152	T1-Dir.	ACCACGCGACTTTTG		2277996	2278010	179	235	144	T1-Dir.	HMPRNC0000_2434 [2275848..2276576]; Transmembrane component of general energizing module of ECF transporters
1114	AAGATATGTTAATGGT		2276517	2276532	164	148	220	T1-Comp.	AAGATATGTTAATGGT		2278416	2278431	184	130	250	T1-Comp.	HMPRNC0000_2434 [2275848..2276576]; Transmembrane component of general energizing module of ECF transporters
1115	ACCACGATAATATCAG		2276999	2277014	165	224	188	T1-Dir.	ACCACGATAATATCAG		2278898	2278913	184	243	196	T1-Dir.	Non-coding
1116	TCCACCTGACATTTG		2277058	2277072	162	220	200	T1-Dir.	TCCACCTGACATTTG		2278957	2278971	180	208	197	T1-Dir.	Non-coding
1117	ACCACTACCCGTTTG		2277370	2277384	157	229	177	T1-Dir.	ACCACTACCCGTTTG		2279269	2279283	171	208	208	T1-Dir.	Non-coding
1118	TTGATGCTGGTATGGT		2277442	2277457	165	246	210	T1-Comp.	TTGATGCTGGTATGGT		2279341	2279356	177	233	210	T1-Comp.	Non-coding
1119	CCCATCATAAGTTTG		2278703	2278717	156	229	194	T1-Dir.	CCCATCATAAGTTTG		2280602	2280616	161	212	191	T1-Dir.	Non-coding
1120	TGTATTTAACTTCT		2279274	2279287	162	243	215	T2.2-Comp.	TGTATTTAACTTCT		2281173	2281186	165	192	170	T2.2-Comp.	HMPRNC0000_2437 [2279233..2280177]; rpoA; DNA-directed RNA polymerase alpha subunit
1121	ACGACGTTTTGGTGGA		2280261	2280276	172	190	227	T1-Comp.	ACGACGTTTTGGTGGA		2282160	2282175	173	193	223	T1-Comp.	HMPRNC0000_2438 [2280252..2280641]; rpsK; SSU ribosomal protein S11p (S14e)
1122	GCCATTTAAAATTTG		2280637	2280651	160	254	173	T1-Dir.	GCCATTTAAAATTTG		2282536	2282550	161	236	179	T1-Dir.	HMPRNC0000_2438 [2280252..2280641]; rpsK; SSU ribosomal protein S11p (S14e)
1123	TCCATTAAACGTTTG		2280786	2280800	180	258	179	T1-Dir.	TCCATTAAACGTTTG		2282685	2282699	159	243	183	T1-Dir.	HMPRNC0000_2439 [2280665..2281030]; rpsM; SSU ribosomal protein S13p (S18e)
1124	ACGACGGAATAATGGT		2283826	2283841	167	155	235	T1-Comp.	ACGACGGAATAATGGT		2285725	2285740	156	164	188	T1-Comp.	HMPRNC0000_2444 [2283565..2284005]; rplO; LSU ribosomal protein L15p (L27Ae)
1125	ACCACCTTCAAATCCT		2283847	2283862	167	235	240	T1-Dir.	ACCACCTTCAAATCCT		2285746	2285761	155	210	202	T1-Dir.	HMPRNC0000_2444 [2283565..2284005]; rplO; LSU ribosomal protein L15p (L27Ae)
1126	TGTATAATTCTTCT		2284223	2284236	163	204	218	T2.2-Comp.	TGTATAATTCTTCT		2286122	2286135	146	198	183	T2.2-Comp.	HMPRNC0000_2446 [2284218..2284718]; rpsE; SSU ribosomal protein S5p (S2e)
1127	GCCATGTATTTGTCCC		2284714	2284729	168	160	209	T1-Dir.	GCCATGTATTTGTCCC		2286613	2286628	157	132	185	T1-Dir.	HMPRNC0000_2446 [2284218..2284718]; rpsE; SSU ribosomal protein S5p (S2e)
1128	GGAAGTCACGTACA		2286524	2286537	145	180	195	T2.3-Comp.	GGAAGTCACGTACA		2288424	2288437	150	187	185	T2.3-Comp.	HMPRNC0000_2450 [2286327..2286866]; rplE; LSU ribosomal protein L5p (L11e)
1129	TTGATATGCATGTGGG		2287200	2287215	146	177	193	T1-Comp.	TTGATATGCATGTGGG		2289099	2289114	165	177	179	T1-Comp.	HMPRNC0000_2451 [2286893..2287210]; rplX; LSU ribosomal protein L24p (L26e)
1130	ACGATTGTAATGTGGC		2289283	2289298	157	220	225	T1-Comp.	ACGATTGTAATGTGGC		2291182	2291197	179	241	194	T1-Comp.	HMPRNC0000_2457 [2289246..2289599]; rplV; LSU ribosomal protein L22p (L17e)
1131	TCCATTAGGATGTCCT		2289595	2289610	147	242	194	T1-Dir.	TCCATTAGGATGTCCT		2291494	2291509	174	206	174	T1-Dir.	HMPRNC0000_2457 [2289246..2289599]; rplV; LSU ribosomal protein L22p (L17e)
1132	CGTATTTACCTTCT		2290293	2290306	147	190	168	T2.3-Comp.	CGTATTTACCTTCT		2292192	2292205	165	173	145	T2.3-Comp.	HMPRNC0000_2459 [2289973..2290806]; rplB; LSU ribosomal protein L2p (L8e)
1133	ACCACCATGGTGTCTT		2290639	2290654	150	210	226	T1-Dir.	ACCACCATGGTGTCTT		2292538	2292553	168	187	183	T1-Dir.	HMPRNC0000_2459 [2289973..2290806]; rplB; LSU ribosomal protein L2p (L8e)
1134	TGTATTTGTCTTCA		2291039	2291052	150	226	210	T2.2-Comp.	TGTATTTGTCTTCA		2292938	2292951	162	208	201	T2.2-Comp.	HMPRNC0000_2460 [2290839..2291114]; rplW; LSU ribosomal protein L23p (L23Ae)
1135	TCCACCCATACGTCCT		2291902	2291917	154	197	172	T1-Dir.	TCCACCCATACGTCCT		2293800	2293815	172	196	151	T1-Dir.	HMPRNC0000_2462 [2291764..2292426]; rplC; LSU ribosomal protein L3p (L3e)
1136	TCCACGAGATTGTCCG		2292010	2292025	156	214	205	T1-Dir.	TCCACGAGATTGTCCG		2293908	2293923	174	240	211	T1-Dir.	HMPRNC0000_2462 [2291764..2292426]; rplC; LSU ribosomal protein L3p (L3e)
1137	CCCATTAAAGCGTCAA		2292497	2292512	158	240	225	T1-Dir.	CCCATTAAAGCGTCAA		2294395	2294410	175	248	240	T1-Dir.	HMPRNC0000_2464 [2292454..2292762]; rpsJ; SSU ribosomal protein S10p (S20e)
1138	TCCATTTTCATATCTT		2294873	2294888	156	225	182	T1-Dir.	TCCATTTTCATATCTT		2296770	2296785	160	172	170	T1-Dir.	HMPRNC0000_2466 [2293699..2295033]; yieG; Hypoxanthine/guanine permease PbuG
1139	ACCATCTACCGTTTG		2306405	2306419	166	154	180	T1-Dir.	ACCATCTACCGTTTG		2308294	2308308	175	124	169	T1-Dir.	HMPRNC0000_2477 [2303747..2306914]; RND multidrug efflux transporter, Acriflavin resistance protein
1140	CGAAGTAAAGTACC		2314503	2314516	166	225	239	T2.2-Comp.	CGAAGTAAAGTACC		2316382	2316395	178	216	224	T2.2-Comp.	HMPRNC0000_2489 [2314288..2314521]; moaD; Molybdopterin synthase sulfur carrier subunit
1141	TGTACAATACTTCG		2315273	2315286	167	252	204	T2.1-Dir.	TGTACAATACTTCG		2317152	2317165	180	236	201	T2.1-Dir.	HMPRNC0000_2491 [2314987..2315472]; mobB; Molybdopterin-guanine dinucleotide biosynthesis protein MobB
1142	GCCATTAGGTATTTG		2316393	2316407	165	243	190	T1-Dir.	GCCATTAGGTATTTG		2318272	2318286	164	212	138	T1-Dir.	HMPRNC0000_2493 [2315469..2316728]; moeA; Molybdopterin molybdenumtransferase
1143	TTGATACATTAGTGGA		2319961	2319976	185	104	244	T1-Comp.	TTGATACATTAGTGGA		2321836	2321851	185	97	217	T1-Comp.	HMPRNC0000_2499 [2319604..2320275]; modB; Molybdenum ABC transporter permease protein ModB
1144	TAGATATGAAGATGGA		2321390	2321405	170	224	228	T1-Comp.	TAGATATGAAGATGGA		2323264	2323279	189	219	228	T1-Comp.	HMPRNC0000_2501 [2321355..2322152]; fdhD; Sulfur carrier protein FdhD
1145	GCCATATTTACGTCCT		2323567	2323582	152	184	168	T1-Dir.	GCCATATTTACGTCCT		2325441	2325456	181	177	172	T1-Dir.	HMPRNC0000_2504 [2323171..2323725]; bioY; Substrate-specific component BioY of biotin ECF transporter
1146	TGTATATGTCTTCA		2326971	2326984	152	186	181	T2.2-Comp.	TGTATATGTCTTCA		2328844	2328857	159	168	175	T2.2-Comp.	HMPRNC0000_2509 [2326308..2327462]; Acyl-CoA dehydrogenase
1147	TAGATAATGCTGTGGC		2327189	2327204	158	214	215	T1-Comp.	TAGATAATGCTGTGGC		2329061	2329076	162	195	197	T1-Comp.	HMPRNC0000_2509 [2326308..2327462]; Acyl-CoA dehydrogenase
1148	CGAACGTGAAATGGC		2329312	2329326	158	190	227	T1-Comp.	CGAACGTGAAATGGC		2331184	2331198	157	179	225	T1-Comp.	HMPRNC0000_2512 [2329160..2329570]; ureB; Urease beta subunit
1149	CGTATAACTCTTCT		2335506	2335519	169	222	227	T2.3-Comp.	CGTATAACTCTTCT		2337380	2337393	165	197	185	T2.3-Comp.	HMPRNC0000_2524 [2335243..2335986]; hypothetical protein
1150	ACCATGCCTATATCTC		2336005	2336020	170	220	91	T1-Dir.	ACCATGCCTATATCTC		2337879	2337894	167	198	93	T1-Dir.	HMPRNC0000_2525 [2336012..2337967]; Transcriptional regulator
1151	TGAAGACCCTTACA		2336217	2336230	176	214	241	T2.1-Dir.	TGAAGACCCTTACA		2338091	2338104	176	205	219	T2.1-Dir.	HMPRNC0000_2525 [2336012..2337967]; Transcriptional regulator
1152	GCCATTTCCTGATCCT		2342357	2342372	170	213	207	T1-Dir.	GCCATTTCCTGATCCT		2344231	2344246	194	222	225	T1-Dir.	HMPRNC0000_2530 [2341307..2342389]; D-octopine dehydrogenase
1153	CAAATAACACGTGGA		2351201	2351215	168	197	197	T1-Comp.	CAAATAACACGTGGA		2353068	2353082	174	149	171	T1-Comp.	HMPRNC0000_2539 [2348782..2351820]; fdhA; putative oxidoreductase YjgC
1154	CCCATGCATCCATCGT		2351382	2351397	180	235	241	T1-Dir.	CCCATGCATCCATCGT		2353249	2353264	177	199	238	T1-Dir.	HMPRNC0000_2539 [2348782..2351820]; fdhA; putative oxidoreductase YjgC
1155	CGAAGCCTTGATGGC		2356430	2356444	162	237	233	T1-Comp.	CGAAGCCTTGATGGC		2358292	2358306	171	219	216	T1-Comp.	HMPRNC0000_2547 [2355940..2356626]; Protein of pXO2-46
1156	ACCATTTTGAAATCAT		2362697	2362712	163	262	221	T1-Dir.	ACCATTTTGAAATCAT		2364559	2364574	204	254	275	T1-Dir.	HMPRNC0000_2559 [2361961..2362878]; sodium-dependent transporter YocS
1157	TCCACCAGAAATTTG		2369919	2369933	159	256	165	T1-Dir.	TCCACCAGAAATTTG		2371788	2371802	155	221	163	T1-Dir.	HMPRNC0000_2568 [2369757..2370638]; gdhII; Dehydrogenase
1158	ACCACATGATATTTG		2371178	2371192	166	247	123	T1-Dir.	ACCACATGATATTTG		2373047	2373061	151	220	133	T1-Dir.	HMPRNC0000_2569 [2370749..2371870]; hipO; N-acetyl-L,L-diaminopimelate deacetylase
1159	GCCATGTGAATATCAT		2371575	2371590	174	246	192	T1-Dir.	GCCATGTGAATATCAT		2373444	2373459	167	199	138	T1-Dir.	HMPRNC0000_2569 [2370749..2371870]; hipO; N-acetyl-L,L-diaminopimelate deacetylase
1160	CAAATGTTAAATGGG		2373142	2373156	175	203	149	T1-Comp.	CAAATGTTAAATGGG		2375011	2375025	167	183	136	T1-Comp.	HMPRNC0000_2570 [2372147..2373385]; hutI; Imidazolonepropionase
1161	CCCATACCTGGGTCAG		2373485	2373500	165	209	233	T1-Dir.	CCCATACCTGGGTCAG		2375354	2375369	167	158	216	T1-Dir.	HMPRNC0000_2572 [2373385..2375046]; hutU; Urocanate hydratase
1162	GCCACAGCCAAATCAG		2381940	2381955	172	243	263	T1-Dir.	GCCACAGCCAAATCAG		2383807	2383822	176	204	196	T1-Dir.	HMPRNC0000_2580 [2381689..2382015]; Protein of unknown function UPF0060
1163	TCCATCACACATTTG		2382024	2382038	157	238	172	T1-Dir.	TCCATCACACATTTG		2383891	2383905	155	230	162	T1-Dir.	Non-coding
1164	ATGATCCGAGGATGGC		2382562	2382577	173	263	250	T1-Comp.	ATGATCCGAGGATGGC		2384429	2384444	171	229	220	T1-Comp.	HMPRNC0000_2581 [2382233..2383465]; ABC-type Na+ efflux pump, permease component
1165	GCCATCGTTAAGTCAG		2388712	2388727	189	264	154	T1-Dir.	GCCATCGTTAAGTCAG		2390574	2390589	206	241	133	T1-Dir.	HMPRNC0000_2588 [2387835..2388884]; fni; Isopentenyl-diphosphate delta-isomerase, FMN-dependent
1166	TCCACTTCTAAATCAT		2389693	2389708	191	273	253	T1-Dir.	TCCACTTCTAAATCAT		2391555	2391570	205	280	257	T1-Dir.	HMPRNC0000_2591 [2388915..2389862]; corA; Magnesium and cobalt transport protein CorA
1167	TCCACATAATAATCTC		2396365	2396380	182	230	262	T1-Dir.	TCCACATAATAATCTC		2398225	2398240	165	197	205	T1-Dir.	Non-coding
1168	GCCATAAATTTTTTG		2396941	2396955	194	281	185	T1-Dir.	GCCATAAATTTTTTG		2398801	2398815	182	217	160	T1-Dir.	HMPRNC0000_2601 [2396479..2397687]; tcaB; Teicoplanin resistance transporter, TcaB family -> TcaB
1169	GCCATTTCATGGTCAT		2398482	2398497	180	248	270	T1-Dir.	GCCATTTCATGGTCAT		2400340	2400355	174	206	221	T1-Dir.	HMPRNC0000_2602 [2397956..2399338]; tcaA; Membrane protein TcaA associated with Teicoplanin resistance
1170	CAAATTTTAAATGGC		2398618	2398632	192	208	272	T1-Comp.	CAAATTTTAAATGGC		2400476	2400490	181	180	205	T1-Comp.	HMPRNC0000_2602 [2397956..2399338]; tcaA; Membrane protein TcaA associated with Teicoplanin resistance
1171	TCGATATTGCAGTGGT		2403419	2403434	176	170	293	T1-Comp.	TCGATATTGCAGTGGT		2405276	2405291	190	133	250	T1-Comp.	HMPRNC0000_2609 [2403283..2403957]; hssR; Two-component response regulator colocalized with HrtAB transporter
1172	TAGATATTATGATGGA		2403434	2403449	176	181	270	T1-Comp.	TAGATATTATGATGGA		2405291	2405306	183	149	245	T1-Comp.	HMPRNC0000_2609 [2403283..2403957]; hssR; Two-component response regulator colocalized with HrtAB transporter
1173	TCCATACGCTCATCAT		2406805	2406820	183	208	240	T1-Dir.	TCCATACGCTCATCAT		2408662	2408677	183	206	251	T1-Dir.	HMPRNC0000_2613 [2406447..2407925]; mqo; Malate:quinone oxidoreductase
1174	TTGATTATACTGTGGA		2410380	2410395	183	269	252	T1-Comp.	TTGATTATACTGTGGA		2412237	2412252	190	223	265	T1-Comp.	HMPRNC0000_2619 [2410220..2411893]; Putative glycosyl/glycerophosphate transferase in teichoic acid biosynthesis
1175	GTGATCTTTTCATGGC		2412736	2412751	185	265	244	T1-Comp.	GTGATCTTTTCATGGC		2414589	2414604	192	257	240	T1-Comp.	Non-coding
1176	TCCATAATTAAATCTG		2413002	2413017	183	262	214	T1-Dir.	TCCATAATTAAATCTG		2414855	2414870	179	244	225	T1-Dir.	HMPRNC0000_2622 [2412989..2413504]; N1-spermidine/spermine acetyltransferase PaiA
1177	ACGATATGGCGGTGGC		2425171	2425186	170	87	220	T1-Comp.	ACGATATGGCGGTGGC		2427019	2427034	209	64	241	T1-Comp.	HMPRNC0000_2634 [2423555..2425660]; Transcriptional regulator, AraC family
1178	ACCATGATGACGTCCC		2426704	2426719	184	261	209	T1-Dir.	ACCATGATGACGTCCC		2428552	2428567	215	246	234	T1-Dir.	HMPRNC0000_2638 [2426418..2426774]; hypothetical protein
1179	GCCATATTCTTTTTG		2430419	2430433	191	200	141	T1-Dir.	GCCATATTCTTTTTG		2432268	2432282	207	161	135	T1-Dir.	HMPRNC0000_2644 [2430401..2431570]; narK; Nitrate/nitrite transporter
1180	ACCATTTGCGGATCCC		2430581	2430596	191	265	261	T1-Dir.	ACCATTTGCGGATCCC		2432430	2432445	199	269	237	T1-Dir.	HMPRNC0000_2644 [2430401..2431570]; narK; Nitrate/nitrite transporter
1181	GCCACCTATTGGTCTT		2430791	2430806	190	170	219	T1-Dir.	GCCACCTATTGGTCTT		2432640	2432655	191	155	222	T1-Dir.	HMPRNC0000_2644 [2430401..2431570]; narK; Nitrate/nitrite transporter
1182	TAGATAACCAAATGGC		2431373	2431388	183	216	237	T1-Comp.	TAGATAACCAAATGGC		2433222	2433237	198	207	243	T1-Comp.	HMPRNC0000_2644 [2430401..2431570]; narK; Nitrate/nitrite transporter
1183	TGAAGTGATTTACC		2431758	2431771	180	203	267	T2.4-Dir.	TGAAGTGATTTACC		2433607	2433620	208	211	273	T2.4-Dir.	Non-coding
1184	TGTAATTATCTTCT		2433558	2433571	175	216	169	T2.2-Comp.	TGTAATTATCTTCT		2435407	2435420	173	211	156	T2.2-Comp.	HMPRNC0000_2647 [2432674..2433708]; nreB; Two-component system sensor histidine kinase
									ACCACGTTCTTTTTG		2437020	2437034	190	210	86	T1-Dir.	HMPRFS0000_2607 [2436723..2437298]; narJ; Respiratory nitrate reductase delta chain
1185	AGGATGTACATATGGA		2438293	2438308	182	128	233	T1-Comp.	AGGATGTACATATGGA		2440142	2440157	174	123	200	T1-Comp.	HMPRNC0000_2655 [2436991..2440680]; narG; Respiratory nitrate reductase alpha chain
1186	TCCATCCTTCAATCGG		2438952	2438967	183	285	208	T1-Dir.	TCCATCCTTCAATCGG		2440801	2440816	181	246	166	T1-Dir.	HMPRNC0000_2655 [2436991..2440680]; narG; Respiratory nitrate reductase alpha chain
1187	CCCATATTTATATCCT		2440676	2440691	184	99	139	T1-Dir.	CCCATATTTATATCCT		2442525	2442540	166	69	103	T1-Dir.	HMPRNC0000_2655 [2436991..2440680]; narG; Respiratory nitrate reductase alpha chain
1188	TCCATACCTTGATCTA		2444172	2444187	178	218	253	T1-Dir.	TCCATACCTTGATCTA		2446020	2446035	164	208	201	T1-Dir.	HMPRNC0000_2659 [2442275..2444680]; nirB; Nitrite reductase (NAD(P)H) large subunit
1189	CGTATGATACTTCA		2444374	2444387	176	268	227	T2.3-Comp.	CGTATGATACTTCA		2446222	2446235	154	239	179	T2.3-Comp.	HMPRNC0000_2659 [2442275..2444680]; nirB; Nitrite reductase (NAD(P)H) large subunit
1190	GCCATCGAATCATCCT		2447696	2447711	181	207	214	T1-Dir.	GCCATCGAATCATCCT		2449544	2449559	180	177	217	T1-Dir.	HMPRNC0000_2663 [2447518..2447700]; hypothetical protein
1191	TCCATCACTTCATCAA		2448855	2448870	172	248	254	T1-Dir.	TCCATCACTTCATCAA		2450702	2450717	176	230	250	T1-Dir.	HMPRNC0000_2665 [2448440..2449993]; adcA; Zinc ABC transporter, substrate-binding lipoprotein AdcA
1192	TGTAACTTGCTTCA		2449373	2449386	169	246	246	T2.2-Comp.	TGTAACTTGCTTCA		2451220	2451233	166	233	220	T2.2-Comp.	HMPRNC0000_2665 [2448440..2449993]; adcA; Zinc ABC transporter, substrate-binding lipoprotein AdcA
1193	AGAAGTAACATACC		2449965	2449978	172	217	246	T2.4-Dir.	AGAAGTAACATACC		2451812	2451825	187	208	227	T2.4-Dir.	HMPRNC0000_2665 [2448440..2449993]; adcA; Zinc ABC transporter, substrate-binding lipoprotein AdcA
1194	TAGATTTAATAATGGT		2450283	2450298	175	219	248	T1-Comp.	TAGATTTAATAATGGT		2452129	2452144	173	194	235	T1-Comp.	HMPRNC0000_2666 [2450288..2450554]; hypothetical protein
1195	ACCATTTTTTTATCGT		2450475	2450490	177	239	232	T1-Dir.	ACCATTTTTTTATCGT		2452321	2452336	187	220	215	T1-Dir.	HMPRNC0000_2666 [2450288..2450554]; hypothetical protein
1196	ACCATATCACTATCAT		2450726	2450741	169	215	222	T1-Dir.	ACCATATCACTATCAT		2452572	2452587	183	178	204	T1-Dir.	HMPRNC0000_2667 [2450554..2450805]; YefM protein (antitoxin to YoeB)
1197	TGAAGTTTATTACT		2453277	2453290	139	198	221	T2.1-Dir.	TGAAGTTTATTACT		2455123	2455136	147	190	206	T2.1-Dir.	HMPRNC0000_2670 [2452312..2453562]; eprH; FmhA protein of FemAB family
1198	TGTATATGGCTTCA		2455133	2455146	149	178	202	T2.2-Comp.	TGTATATGGCTTCA		2456978	2456991	123	129	160	T2.2-Comp.	Non-coding
1199	CAAAGCACCTATGGA		2462725	2462739	182	254	243	T1-Comp.	CAAAGCACCTATGGA		2464567	2464581	191	208	204	T1-Comp.	HMPRNC0000_2685 [2462012..2463325]; sbi; IgG-binding protein SBI
1200	CCCACTTTTTTATCTG		2463474	2463489	196	265	292	T1-Dir.	CCCACTTTTTTATCTG		2465316	2465331	199	250	249	T1-Dir.	Non-coding
1201	GCCATTAAAAGATCAA		2466164	2466179	199	277	256	T1-Dir.	GCCATTAAAAGATCAA		2468005	2468020	192	265	245	T1-Dir.	HMPRNC0000_2689 [2465357..2466304]; lukS; Cytolytic pore-forming protein S component -> Gamma-hemolysin HlgC
1202	TCCATAATGCATTTG		2466216	2466230	184	237	127	T1-Dir.	TCCATAATGCATTTG		2468057	2468071	167	232	131	T1-Dir.	HMPRNC0000_2689 [2465357..2466304]; lukS; Cytolytic pore-forming protein S component -> Gamma-hemolysin HlgC
1203	CAAACAATCGATGGT		2467938	2467952	166	195	240	T1-Comp.	CAAACAATCGATGGT		2469778	2469792	182	172	217	T1-Comp.	HMPRNC0000_2693 [2467813..2468505]; bioW; Pimeloyl-CoA synthase
1204	TCCACTAATTAATCTT		2469401	2469416	174	256	242	T1-Dir.	TCCACTAATTAATCTT		2471241	2471256	175	222	228	T1-Dir.	HMPRNC0000_2694 [2468516..2469631]; bioF; 8-amino-7-oxononanoate synthase
1205	ACGACGTTATCATGGT		2470096	2470111	165	206	240	T1-Comp.	ACGACGTTATCATGGT		2471936	2471951	179	188	229	T1-Comp.	HMPRNC0000_2695 [2469609..2470616]; bioB; Biotin synthase
1206	GCGATAGAAAGATGGG		2471410	2471425	168	204	225	T1-Comp.	GCGATAGAAAGATGGG		2473250	2473265	180	193	231	T1-Comp.	HMPRNC0000_2696 [2470618..2471976]; bioA; Adenosylmethionine-8-amino-7-oxononanoate aminotransferase
1207	ATGATGAAGTCGTGGC		2473465	2473480	176	242	250	T1-Comp.	ATGATGAAGTCGTGGC		2475305	2475320	173	251	235	T1-Comp.	HMPRNC0000_2698 [2473209..2474825]; Heterodimeric efflux ABC transporter, permease/ATP-binding subunit 2
1208	GCGATGCTCTCATGGC		2474566	2474581	177	217	235	T1-Comp.	GCGATGCTCTCATGGC		2476406	2476421	181	209	227	T1-Comp.	HMPRNC0000_2698 [2473209..2474825]; Heterodimeric efflux ABC transporter, permease/ATP-binding subunit 2
1209	GCCATACGCCAATCAA		2476123	2476138	173	192	234	T1-Dir.	GCCATACGCCAATCAA		2477963	2477978	182	183	244	T1-Dir.	HMPRNC0000_2700 [2474850..2476613]; Heterodimeric efflux ABC transporter, permease/ATP-binding subunit 1
1210	ACGATACTATAATGGT		2479532	2479547	174	201	238	T1-Comp.	ACGATACTATAATGGT		2481370	2481385	172	181	213	T1-Comp.	HMPRNC0000_2705 [2479404..2480063]; hypothetical protein
1211	TCCACTTTGGAGTCAT		2482638	2482653	175	254	254	T1-Dir.	TCCACTTTGGAGTCAT		2484475	2484490	178	235	240	T1-Dir.	HMPRNC0000_2708 [2482165..2482821]; hypothetical protein
1212	GGTAAATATCTTCT		2482922	2482935	171	220	184	T2.3-Comp.	GGTAAATATCTTCT		2484759	2484772	164	196	190	T2.3-Comp.	HMPRNC0000_2709 [2482884..2483690]; putative phosphohydrolase
1213	GGAAGCATTGTACT		2487466	2487479	175	264	253	T2.3-Comp.	GGAAGCATTGTACT		2489300	2489313	194	250	259	T2.3-Comp.	HMPRNC0000_2711 [2485523..2487601]; Na+/H+ antiporter
1214	CAAATGCGCCATGGT		2491038	2491052	171	211	241	T1-Comp.	CAAATGCGCCATGGT		2492871	2492885	194	188	240	T1-Comp.	HMPRNC0000_2713 [2489802..2491298]; Beta-lactamase class C, penicillin binding proteins (PBPs) superfamily
1215	TTGATACATGGATGGA		2492716	2492731	170	208	202	T1-Comp.	TTGATACATGGATGGA		2494548	2494563	181	209	222	T1-Comp.	HMPRNC0000_2716 [2492563..2493498]; panE; 2-dehydropantoate 2-reductase
1216	TGAAGATTAATACT		2502618	2502631	176	251	250	T2.1-Dir.	TGAAGATTAATACT		2504447	2504460	183	232	228	T2.1-Dir.	HMPRNC0000_2725 [2502617..2503969]; pnbA; Carboxylesterase, type B
1217	ACGATCTAGGTATGGA		2509765	2509780	185	245	225	T1-Comp.	ACGATCTAGGTATGGA		2511593	2511608	175	257	186	T1-Comp.	HMPRNC0000_2732 [2509584..2510039]; hypothetical protein
1218	ACCATCGACTTTTCG		2510252	2510266	188	232	212	T1-Dir.	ACCATCGACTTTTCG		2512080	2512094	186	225	195	T1-Dir.	HMPRNC0000_2733 [2510207..2511784]; Ferredoxin-dependent glutamate synthase
1219	AGAAGAAGAATACG		2512005	2512018	174	247	268	T2.4-Dir.	AGAAGAAGAATACG		2513833	2513846	170	225	229	T2.4-Dir.	HMPRNC0000_2734 [2511979..2512728]; hypothetical protein
1220	ACCATCGCAATATCTT		2515449	2515464	193	262	155	T1-Dir.	ACCATCGCAATATCTT		2517278	2517293	192	260	126	T1-Dir.	HMPRNC0000_2738 [2514905..2515720]; Nickel transport ATP-binding protein NikD
1221	CAAATCTTACATGGT		2516076	2516090	186	207	250	T1-Comp.	CAAATCTTACATGGT		2517905	2517919	193	214	222	T1-Comp.	HMPRNC0000_2739 [2515717..2516586]; oppC; Nickel transport system permease protein NikC
1222	AGAAGCAGTGTACT		2516092	2516105	190	251	288	T2.1-Dir.	AGAAGCAGTGTACT		2517921	2517934	194	254	243	T2.1-Dir.	HMPRNC0000_2739 [2515717..2516586]; oppC; Nickel transport system permease protein NikC
1223	TGTATATGTCTTCC		2518854	2518867	184	235	223	T2.4-Dir.	TGTATATGTCTTCC		2520683	2520696	173	220	197	T2.4-Dir.	HMPRNC0000_2743 [2517531..2519129]; nikA; Nickel ABC transporter, periplasmic nickel-binding protein NikA
1224	CGTAATGCGCTTCA		2521315	2521328	192	298	265	T2.3-Comp.	CGTAATGCGCTTCA		2523140	2523153	154	221	209	T2.3-Comp.	HMPRNC0000_2745 [2520566..2521384]; hypothetical protein
1225	ACGATGGGCTTGTGGC		2521845	2521860	197	284	265	T1-Comp.	ACGATGGGCTTGTGGC		2523670	2523685	171	219	171	T1-Comp.	HMPRNC0000_2746 [2521395..2522216]; dapF; diaminopimelate epimerase
1226	GCCATCATCATTTTG		2522040	2522054	193	262	140	T1-Dir.	GCCATCATCATTTTG		2523865	2523879	172	227	119	T1-Dir.	HMPRNC0000_2746 [2521395..2522216]; dapF; diaminopimelate epimerase
1227	CGAAGGATTATACT		2522175	2522188	183	229	271	T2.2-Comp.	CGAAGGATTATACT		2523999	2524012	170	198	196	T2.2-Comp.	HMPRNC0000_2746 [2521395..2522216]; dapF; diaminopimelate epimerase
1228	ACCACCATCAATTCG		2523666	2523680	182	253	226	T1-Dir.	ACCACCATCAATTCG		2525489	2525503	172	214	187	T1-Dir.	HMPRNC0000_2750 [2523600..2524418]; Glutamate dehydrogenase
1229	TGGATTAGTTTATGGG		2525614	2525629	174	288	196	T1-Comp.	TGGATTAGTTTATGGG		2527438	2527453	171	224	178	T1-Comp.	HMPRNC0000_2751 [2524652..2526190]; ydaH; Aminobenzoyl-glutamate transport protein
1230	ACCACCGAATGTTTG		2528299	2528313	156	155	183	T1-Dir.	ACCACCGAATGTTTG		2530117	2530131	143	139	152	T1-Dir.	HMPRNC0000_2754 [2527846..2528541]; sdh; Short-chain alcohol dehydrogenase
1231	TCCATTTTTTTATCCT		2532572	2532587	186	227	243	T1-Dir.	TCCATTTTTTTATCCT		2534381	2534396	165	199	208	T1-Dir.	Non-coding
1232	ACCATCTCAGAATCAA		2532599	2532614	184	265	278	T1-Dir.	ACCATCTCAGAATCAA		2534408	2534423	156	231	218	T1-Dir.	Non-coding
1233	TCCATTGCTCAGTCAG		2535440	2535455	209	256	132	T1-Dir.	TCCATTGCTCAGTCAG		2537246	2537261	174	175	108	T1-Dir.	HMPRNC0000_2757 [2533134..2535995]; DNA/RNA helicase of DEAD/DEAH box family
1234	TGAAGAGAGTTACG		2537834	2537847	186	236	269	T2.4-Dir.	TGAAGAGAGTTACG		2539640	2539653	176	171	225	T2.4-Dir.	HMPRNC0000_2759 [2536494..2538329]; pgm; Phosphoglucosamine mutase / Phosphomannomutase
1235	TCCACTGGCTCTTCG		2541801	2541815	186	290	272	T1-Dir.	TCCACTGGCTCTTCG		2543606	2543620	172	196	202	T1-Dir.	HMPRNC0000_2765 [2541230..2545345]; sasG; Virulence-associated cell-wall-anchored protein SasG
1236	AGTATCCGCCTTCT		2549972	2549985	165	258	213	T2.2-Comp.	AGTATCCGCCTTCT		2551775	2551788	140	207	197	T2.2-Comp.	HMPRNC0000_2769 [2548329..2551193]; fnbB; Fibronectin binding protein FnbB
1237	TTGACCAGCATGTGGC		2554298	2554313	180	246	223	T1-Comp.	TTGACCAGCATGTGGC		2556096	2556111	160	207	177	T1-Comp.	HMPRNC0000_2770 [2551874..2554963]; fnbA; Fibronectin binding protein FnbA
1238	TCCACTTTCGCGTCAC		2554389	2554404	182	245	235	T1-Dir.	TCCACTTTCGCGTCAC		2556187	2556202	156	201	210	T1-Dir.	HMPRNC0000_2770 [2551874..2554963]; fnbA; Fibronectin binding protein FnbA
1239	CCGATGACGTAGTGGT		2557580	2557595	175	259	241	T1-Comp.	CCGATGACGTAGTGGT		2559378	2559393	175	214	217	T1-Comp.	HMPRNC0000_2772 [2556907..2558460]; gntK; Gluconokinase
1240	GCCATTGAATAATCAA		2557931	2557946	170	106	233	T1-Dir.	GCCATTGAATAATCAA		2559729	2559744	174	82	200	T1-Dir.	HMPRNC0000_2772 [2556907..2558460]; gntK; Gluconokinase
1241	CCCATTGCAACGTCAA		2562224	2562239	168	238	196	T1-Dir.	CCCATTGCAACGTCAA		2564022	2564037	183	260	175	T1-Dir.	HMPRNC0000_2777 [2561713..2563668]; membrane protein YvaC
1242	CCCATAAGTTCATCCA		2564621	2564636	187	224	253	T1-Dir.	CCCATAAGTTCATCCA		2566418	2566433	182	210	217	T1-Dir.	HMPRNC0000_2778 [2564445..2565722]; MFS-type transporter
1243	TCCACCCCTACTTTG		2565796	2565810	169	244	206	T1-Dir.	TCCACCCCTACTTTG		2567593	2567607	160	206	186	T1-Dir.	Non-coding
1244	GAGATAGTGATATGGA		2569020	2569035	187	249	232	T1-Comp.	GAGATAGTGATATGGA		2570817	2570832	179	211	207	T1-Comp.	HMPRNC0000_2786 [2569031..2569726]; Efflux ABC transporter, ATP-binding protein
1245	CAGATAAAATTATGGA		2571512	2571527	191	258	242	T1-Comp.	CAGATAAAATTATGGA		2573308	2573323	186	229	231	T1-Comp.	HMPRNC0000_2788 [2570872..2572836]; fbp; Fructose-1,6-bisphosphatase
1246	AAGATGTGAATATGGT		2572427	2572442	189	252	188	T1-Comp.	AAGATGTGAATATGGT		2574223	2574238	191	225	177	T1-Comp.	HMPRNC0000_2788 [2570872..2572836]; fbp; Fructose-1,6-bisphosphatase
1247	GGTAAAGATCTTCA		2572771	2572784	191	260	225	T2.3-Comp.	GGTAAAGATCTTCA		2574567	2574580	178	244	198	T2.3-Comp.	HMPRNC0000_2788 [2570872..2572836]; fbp; Fructose-1,6-bisphosphatase
1248	AGTACAGCACTTCA		2574284	2574297	191	261	260	T2.2-Comp.	AGTACAGCACTTCA		2576080	2576093	181	259	216	T2.2-Comp.	Non-coding
1249	TCCATTTGAAAATCCA		2574649	2574664	203	291	279	T1-Dir.	TCCATTTGAAAATCCA		2576445	2576460	193	263	253	T1-Dir.	HMPRNC0000_2791 [2574364..2574972]; Phospholipase/carboxylesterase
1250	ACCATCGCTTTTTT		2576995	2577008	192	284	81	T1-Dir.	ACCATCGCTTTTTTG		2578791	2578805	213	249	166	T1-Dir.	Non-coding
1251	CAAAGTTAAAATGGA		2577550	2577564	178	245	269	T1-Comp.	CAAAGTTAAAATGGA		2579345	2579359	192	221	251	T1-Comp.	HMPRNC0000_2795 [2577140..2577946]; Glyoxalase family protein
1252	TGAAGCAGCATACT		2579795	2579808	175	223	282	T2.1-Dir.	TGAAGCAGCATACT		2581588	2581601	188	236	246	T2.1-Dir.	HMPRNC0000_2798 [2579007..2579999]; pdxB; D-lactate dehydrogenase
1253	AGTATCATTCTTCG		2582657	2582670	191	281	255	T2.1-Dir.	AGTATCATTCTTCG		2584450	2584463	170	220	207	T2.1-Dir.	HMPRNC0000_2803 [2582019..2582741]; hypothetical protein
1254	ACCACAATTAAGTCCA		2587365	2587380	192	248	202	T1-Dir.	ACCACAATTAAGTCCA		2589157	2589172	205	262	190	T1-Dir.	HMPRNC0000_2809 [2586719..2587762]; Transcriptional regulator pfoR
1255	GGTACAGTACTTCT		2589864	2589877	182	290	231	T2.3-Comp.	GGTACAGTACTTCT		2591655	2591668	174	262	215	T2.3-Comp.	HMPRNC0000_2812 [2589715..2590683]; Esterase/lipase
1256	TCCATCCATTTATCCC		2595036	2595051	174	240	240	T1-Dir.	TCCATCCATTTATCCC		2596824	2596839	182	199	192	T1-Dir.	HMPRNC0000_2817 [2594345..2596084]; spxB; Pyruvate dehydrogenase (quinone) and Pyruvate oxidase, CidC
1257	TCCATTTTGGCATCAT		2595807	2595822	175	235	270	T1-Dir.	TCCATTTTGGCATCAT		2597591	2597606	188	198	242	T1-Dir.	HMPRNC0000_2817 [2594345..2596084]; spxB; Pyruvate dehydrogenase (quinone) and Pyruvate oxidase, CidC
1258	TGGATTCAAAAATGGG		2596716	2596731	188	285	255	T1-Comp.	TGGATTCAAAAATGGG		2598500	2598515	191	260	232	T1-Comp.	HMPRNC0000_2818 [2596131..2596820]; CidA-associated membrane protein CidB
1259	ACCACGATACTGTCCG		2600026	2600041	190	285	263	T1-Dir.	ACCACGATACTGTCCG		2601810	2601825	200	279	223	T1-Dir.	HMPRNC0000_2823 [2599642..2600922]; Hydroxymethylglutaryl-CoA reductase
1260	TCCATCAAATTATCGG		2604032	2604047	200	309	256	T1-Dir.	TCCATCAAATTATCGG		2605816	2605831	192	248	227	T1-Dir.	HMPRNC0000_2828 [2603437..2605542]; clpL; ClpE family protein
1261	TCCATGAATAAGTCTC		2605876	2605891	175	265	195	T1-Dir.	TCCATGAATAAGTCTC		2607657	2607672	167	223	166	T1-Dir.	Non-coding
1262	TCCATAATACGATCCA		2606631	2606646	176	251	235	T1-Dir.	TCCATAATACGATCCA		2608412	2608427	159	184	189	T1-Dir.	Non-coding
1263	GCCATCGTTTTATCAT		2608416	2608431	187	281	207	T1-Dir.	GCCATCGTTTTATCAT		2610197	2610212	175	211	150	T1-Dir.	HMPRNC0000_2831 [2608235..2610724]; ydfJ; Putative antibiotic transport-associated protein
1264	ACCATTTATGTTTTG		2610673	2610687	162	239	177	T1-Dir.	ACCATTTATGTTTTG		2612451	2612465	170	241	152	T1-Dir.	HMPRNC0000_2831 [2608235..2610724]; ydfJ; Putative antibiotic transport-associated protein
1265	TCCATAGATTAATCAA		2611386	2611401	170	180	221	T1-Dir.	TCCATAGATTAATCAA		2613162	2613177	181	143	179	T1-Dir.	HMPRNC0000_2833 [2610869..2611417]; Transcriptional regulator, AcrR family
1266	GCCATATCTGTATCAA		2612407	2612422	170	107	249	T1-Dir.	GCCATATCTGTATCAA		2614181	2614196	172	116	204	T1-Dir.	HMPRNC0000_2834 [2611773..2613317]; rocA; Delta-1-pyrroline-5-carboxylate dehydrogenase
1267	TCCACAATTAGGTCCT		2613783	2613798	179	255	214	T1-Dir.	TCCACAATTAGGTCCT		2615557	2615572	174	239	186	T1-Dir.	HMPRNC0000_2835 [2613507..2614106]; cap8J; Maltose O-acetyltransferase
1268	GCCATCGACGAATCTA		2615790	2615805	185	239	285	T1-Dir.	GCCATCGACGAATCTA		2617564	2617579	173	191	220	T1-Dir.	HMPRNC0000_2838 [2614776..2617184]; copA; Lead, cadmium, zinc and mercury transporting ATPase, Copper-translocating P-type ATPase
1269	ACCATAACAATATCCG		2622489	2622504	183	244	195	T1-Dir.	ACCATAACAATATCCG		2624261	2624276	181	230	156	T1-Dir.	HMPRNC0000_2843 [2622021..2622884]; crtM; Dehydrosqualene synthase
1270	ATGATGTTCATATGGG		2622651	2622666	187	215	249	T1-Comp.	ATGATGTTCATATGGG		2624423	2624438	179	198	207	T1-Comp.	HMPRNC0000_2843 [2622021..2622884]; crtM; Dehydrosqualene synthase
1271	TCCATTGTTATTTTG		2626872	2626886	188	267	149	T1-Dir.	TCCATTGTTATTTTG		2628640	2628654	209	238	148	T1-Dir.	HMPRNC0000_2848 [2626203..2626970]; ssaA3; Secretory antigen precursor SsaA
1272	AGAAGCTTTATACC		2627448	2627461	175	232	250	T2.4-Dir.	AGAAGCTTTATACC		2629213	2629226	201	225	255	T2.4-Dir.	HMPRNC0000_2849 [2627331..2629142]; Acyltransferase
1273	ACCATGACCGAGTCAC		2627776	2627791	185	257	272	T1-Dir.	ACCATGACCGAGTCAC		2629541	2629556	199	243	247	T1-Dir.	HMPRNC0000_2849 [2627331..2629142]; Acyltransferase
1274	ACCATCGATATTTTG		2629803	2629817	193	261	204	T1-Dir.	ACCATCGATATTTTG		2631567	2631581	181	247	169	T1-Dir.	HMPRNC0000_2851 [2629653..2630141]; Acetyltransferase, GNAT family
1275	ACCATTGCTTAATCTC		2630666	2630681	196	283	244	T1-Dir.	ACCATTGCTTAATCTC		2632425	2632440	184	244	204	T1-Dir.	HMPRNC0000_2852 [2630417..2631118]; isaA; immunodominant antigen A precursor
1276	TGTATTTGCCTTCC		2637436	2637449	177	263	200	T2.4-Dir.	TGTATTTGCCTTCC		2639187	2639200	157	232	180	T2.4-Dir.	HMPRNC0000_2861 [2636978..2637535]; Transcriptional regulator, AcrR family
1277	GCCATGTTGAATTTG		2644427	2644441	188	268	166	T1-Dir.	GCCATGTTGAATTTG		2646175	2646189	171	228	108	T1-Dir.	HMPRNC0000_2872 [2644331..2644702]; hypothetical protein
1278	CGTATAACGCTTCC		2644453	2644466	189	282	268	T2.4-Dir.	CGTATAACGCTTCC		2646201	2646214	166	240	218	T2.4-Dir.	HMPRNC0000_2872 [2644331..2644702]; hypothetical protein
1279	GCGACAACGAGATGGT		2647158	2647173	192	271	248	T1-Comp.	GCGACAACGAGATGGT		2648906	2648921	191	210	236	T1-Comp.	HMPRNC0000_2876 [2646418..2647482]; pyrD; Dihydroorotate dehydrogenase (quinone)
1280	ACCACATCGTTGTCGA		2650504	2650519	188	254	261	T1-Dir.	ACCACATCGTTGTCGA		2652249	2652264	196	240	237	T1-Dir.	HMPRNC0000_2882 [2650434..2652116]; putative acyl esterase/dipeptidyl-peptidase
1281	AAGATGTCACTGTGGA		2650558	2650573	186	210	248	T1-Comp.	AAGATGTCACTGTGGA		2652303	2652318	199	200	226	T1-Comp.	HMPRNC0000_2882 [2650434..2652116]; putative acyl esterase/dipeptidyl-peptidase
1282	GCCATTCCGACATCTA		2650719	2650734	184	274	225	T1-Dir.	GCCATTCCGACATCTA		2652464	2652479	200	227	190	T1-Dir.	HMPRNC0000_2882 [2650434..2652116]; putative acyl esterase/dipeptidyl-peptidase
1283	GGAAGATTATTACG		2650862	2650875	183	207	241	T2.3-Comp.	GGAAGATTATTACG		2652607	2652620	204	204	225	T2.3-Comp.	HMPRNC0000_2882 [2650434..2652116]; putative acyl esterase/dipeptidyl-peptidase
1284	CAAAACAGCCATGGA		2650894	2650908	187	198	308	T1-Comp.	CAAAACAGCCATGGA		2652639	2652653	198	157	261	T1-Comp.	HMPRNC0000_2882 [2650434..2652116]; putative acyl esterase/dipeptidyl-peptidase
1285	GTGACTCAATGGTGGG		2650950	2650965	187	185	252	T1-Comp.	GTGACTCAATGGTGGG		2652695	2652710	198	136	240	T1-Comp.	HMPRNC0000_2882 [2650434..2652116]; putative acyl esterase/dipeptidyl-peptidase
1286	TCCATTAAATTATCTG		2652532	2652547	200	262	280	T1-Dir.	TCCATTAAATTATCTG		2654277	2654292	179	248	244	T1-Dir.	HMPRNC0000_2883 [2652225..2652863]; putative cell-wall-anchored protein SasK (LPXTG motif)
1287	TGAAGTCTTTTACC		2653938	2653951	195	269	295	T2.4-Dir.	TGAAGTCTTTTACC		2655683	2655696	208	238	254	T2.4-Dir.	HMPRNC0000_2885 [2653582..2654433]; panC; Pantoate--beta-alanine ligase
1288	CAAAATGGTTATGGT		2655599	2655613	191	108	241	T1-Comp.	CAAAATGGTTATGGT		2657344	2657358	182	83	208	T1-Comp.	HMPRNC0000_2887 [2655317..2656177]; panE2; 2-dehydropantoate 2-reductase
1289	TCCACTTCAAAGTCAA		2656390	2656405	197	299	280	T1-Dir.	TCCACTTCAAAGTCAA		2658135	2658150	180	246	231	T1-Dir.	HMPRNC0000_2888 [2656263..2656967]; budA; Alpha-acetolactate decarboxylase
1290	TGGACTGTACCATGGT		2658038	2658053	197	275	256	T1-Comp.	TGGACTGTACCATGGT		2659782	2659797	179	226	226	T1-Comp.	HMPRNC0000_2889 [2657245..2658204]; ldhB; L-lactate dehydrogenase
1291	CAAAATAAAGATGGT		2658942	2658956	190	197	263	T1-Comp.	CAAAATAAAGATGGT		2660684	2660698	179	148	228	T1-Comp.	HMPRNC0000_2891 [2658891..2660339]; amino acid permease, GabP family
1292	CAAAGTGGTCATGGT		2659809	2659823	172	190	238	T1-Comp.	CAAAGTGGTCATGGT		2661551	2661565	173	158	229	T1-Comp.	HMPRNC0000_2891 [2658891..2660339]; amino acid permease, GabP family
1293	CGAACAAACAATGGA		2662774	2662788	191	261	276	T1-Comp.	CGAACAAACAATGGA		2664516	2664530	183	225	232	T1-Comp.	HMPRNC0000_2894 [2662553..2663443]; fdaB; Fructose-bisphosphate aldolase class I
1294	AGAAGGCAAATACA		2662798	2662811	187	200	275	T2.1-Dir.	AGAAGGCAAATACA		2664540	2664553	192	199	224	T2.1-Dir.	HMPRNC0000_2894 [2662553..2663443]; fdaB; Fructose-bisphosphate aldolase class I
1295	GCGATTACAGTGTGGT		2663851	2663866	190	286	272	T1-Comp.	GCGATTACAGTGTGGT		2665593	2665608	200	254	258	T1-Comp.	HMPRNC0000_2895 [2663637..2665133]; mqo; Malate:quinone oxidoreductase
1296	CCCATTGACCATTTG		2664473	2664487	184	122	255	T1-Dir.	CCCATTGACCATTTG		2666215	2666229	186	104	242	T1-Dir.	HMPRNC0000_2895 [2663637..2665133]; mqo; Malate:quinone oxidoreductase
1297	CGGATATTTATATGGT		2665935	2665950	204	105	189	T1-Comp.	CGGATATTTATATGGT		2667677	2667692	206	113	171	T1-Comp.	HMPRNC0000_2896 [2665818..2667437]; acsA; Acyl-coenzyme A synthetase/AMP-(fatty) acid ligase
1298	GCCATTTCTAGTTTG		2666923	2666937	191	297	241	T1-Dir.	GCCATTTCTAGTTTG		2668665	2668679	175	247	222	T1-Dir.	HMPRNC0000_2896 [2665818..2667437]; acsA; Acyl-coenzyme A synthetase/AMP-(fatty) acid ligase
1299	TCCATATAAGATTCG		2671250	2671264	206	162	255	T1-Dir.	TCCATATAAGATTCG		2672988	2673002	191	117	199	T1-Dir.	HMPRNC0000_2903 [2670793..2672283]; betB; Betaine aldehyde dehydrogenase
1300	CCCATTTCAGTATCAG		2671298	2671313	216	308	321	T1-Dir.	CCCATTTCAGTATCAG		2673036	2673051	195	279	245	T1-Dir.	HMPRNC0000_2903 [2670793..2672283]; betB; Betaine aldehyde dehydrogenase
1301	AGTAAGGGGCTTCA		2673691	2673704	207	309	289	T2.2-Comp.	AGTAAGGGGCTTCA		2675425	2675438	169	289	253	T2.2-Comp.	HMPRNC0000_2905 [2673287..2673973]; metallo-beta-lactamase superfamily protein
1302	ACCACCTAGCAATCCA		2675257	2675272	199	185	271	T1-Dir.	ACCACCTAGCAATCCA		2676991	2677006	184	155	211	T1-Dir.	HMPRNC0000_2906 [2674237..2675859]; cudT; Betaine/carnitine/choline transporter (BCCT) family
1303	CCCATTGGCGCTTTG		2677896	2677910	193	284	246	T1-Dir.	CCCATTGGCGCTTTG		2679630	2679644	148	216	197	T1-Dir.	HMPRNC0000_2908 [2676911..2678761]; nrdD; Ribonucleotide reductase of class III (anaerobic), large subunit
1304	TCCATTTGTTCATCCA		2679476	2679491	195	260	277	T1-Dir.	TCCATTTGTTCATCCA		2681210	2681225	166	237	238	T1-Dir.	HMPRNC0000_2910 [2679007..2680377]; Citrate/H+ symporter of CitMHS family
1305	GCCACACTTCTGTCTC		2683244	2683259	182	220	238	T1-Dir.	GCCACACTTCTGTCTC		2684973	2684988	184	216	203	T1-Dir.	HMPRNC0000_2912 [2681538..2683418]; cysJ; Sulfite reductase (NADPH) flavoprotein alpha-component
1306	TGTAAGTAACTTCC		2685231	2685244	182	204	169	T2.4-Dir.	TGTAAGTAACTTCC		2686960	2686973	187	198	153	T2.4-Dir.	Non-coding
1307	TCCACAATAATGTCAC		2688289	2688304	181	231	237	T1-Dir.	TCCACAATAATGTCAC		2690017	2690032	177	236	214	T1-Dir.	HMPRNC0000_2916 [2687730..2688485]; ABC transporter sensor ATP-binding protein
1308	GCCATAATTTGGTCCA		2689890	2689905	177	224	267	T1-Dir.	GCCATAATTTGGTCCA		2691615	2691630	180	197	224	T1-Dir.	HMPRNC0000_2918 [2689490..2690155]; ABC transporter sensor linked response regulator
1309	TAGATTGTTTGATGGC		2701579	2701594	192	295	256	T1-Comp.	TAGATTGTTTGATGGC		2703279	2703294	186	234	207	T1-Comp.	HMPRNC0000_2935 [2701292..2702527]; arcA; Arginine deiminase
1310	GGTAAAGTACTTCA		2702320	2702333	187	256	216	T2.3-Comp.	GGTAAAGTACTTCA		2704019	2704032	175	223	221	T2.3-Comp.	HMPRNC0000_2935 [2701292..2702527]; arcA; Arginine deiminase
1311	TGTAGACATCTTCA		2704025	2704038	182	273	198	T2.2-Comp.	TGTAGACATCTTCA		2705722	2705735	179	243	199	T2.2-Comp.	HMPRNC0000_2937 [2703690..2705219]; aur; Zinc metalloproteinase aureolysin
1312	CCCATTAAGAAATCCT		2704039	2704054	179	284	265	T1-Dir.	CCCATTAAGAAATCCT		2705736	2705751	182	240	244	T1-Dir.	HMPRNC0000_2937 [2703690..2705219]; aur; Zinc metalloproteinase aureolysin
1313	GCCATAAGCTTTTTG		2705802	2705816	197	237	166	T1-Dir.	GCCATAAGCTTTTTG		2707496	2707510	184	222	150	T1-Dir.	HMPRNC0000_2938 [2705643..2706170]; isaB; immunodominant antigen B
1314	AGGATTTTTAGGTGGT		2709749	2709764	194	255	265	T1-Comp.	AGGATTTTTAGGTGGT		2711438	2711453	183	179	226	T1-Comp.	HMPRNC0000_2942 [2709078..2711981]; manA; PTS system, mannose-specific IIB/IIC/IIA component
1315	CCCATTATTTCATCGG		2709861	2709876	195	261	281	T1-Dir.	CCCATTATTTCATCGG		2711550	2711565	185	215	225	T1-Dir.	HMPRNC0000_2942 [2709078..2711981]; manA; PTS system, mannose-specific IIB/IIC/IIA component
1316	TGAAGGTAATTACG		2710073	2710086	194	179	210	T2.4-Dir.	TGAAGGTAATTACG		2711762	2711775	178	141	164	T2.4-Dir.	HMPRNC0000_2942 [2709078..2711981]; manA; PTS system, mannose-specific IIB/IIC/IIA component
1317	CGAAAGAGAAATGGG		2710178	2710192	194	259	266	T1-Comp.	CGAAAGAGAAATGGG		2711867	2711881	181	228	223	T1-Comp.	HMPRNC0000_2942 [2709078..2711981]; manA; PTS system, mannose-specific IIB/IIC/IIA component
1318	ACCACCTGCAATTTG		2712348	2712362	188	281	224	T1-Dir.	ACCACCTGCAATTTG		2714037	2714051	159	227	183	T1-Dir.	HMPRNC0000_2944 [2712093..2715074]; Phage infection protein
1319	ACCATAATTTATTCG		2716378	2716392	191	252	204	T1-Dir.	ACCATAATTTATTCG		2718065	2718079	168	238	175	T1-Dir.	HMPRNC0000_2946 [2715285..2717144]; N-acetylmuramoyl-L-alanine amidase, family 4
1320	TCCACTTAACAATCCA		2718287	2718302	201	160	267	T1-Dir.	TCCACTTAACAATCCA		2719974	2719989	181	125	233	T1-Dir.	HMPRNC0000_2949 [2718140..2720047]; sraP; putative cell-wall-anchored protein SasF (LPXAG motif)
1321	ACCATTGCTTCATCAT		2719518	2719533	200	268	282	T1-Dir.	ACCATTGCTTCATCAT		2721204	2721219	181	249	229	T1-Dir.	HMPRNC0000_2949 [2718140..2720047]; sraP; putative cell-wall-anchored protein SasF (LPXAG motif)
1322	TCCACACTATCTTCG		2721795	2721809	204	281	224	T1-Dir.	TCCACACTATCTTCG		2723482	2723496	176	246	185	T1-Dir.	HMPRNC0000_2951 [2721638..2723146]; gtfA; Poly(glycerol-phosphate) alpha-glucosyltransferase GftA
1323	ACCATTCTTTTTTTG		2723231	2723245	201	296	173	T1-Dir.	ACCATTCTTTTTTTG		2724918	2724932	188	249	175	T1-Dir.	HMPRNC0000_2952 [2723164..2725554]; secA2; Protein translocase subunit SecA clustered with accessory secretion system
1324	ACCATCGCTTGTTCG		2724689	2724703	180	264	222	T1-Dir.	ACCATCGCTTGTTCG		2726376	2726390	190	231	189	T1-Dir.	HMPRNC0000_2952 [2723164..2725554]; secA2; Protein translocase subunit SecA clustered with accessory secretion system
1325	ACCACTCATGAATCGG		2726359	2726374	177	237	240	T1-Dir.	ACCACTCATGAATCGG		2728046	2728061	179	222	203	T1-Dir.	HMPRNC0000_2953 [2725544..2726503]; asp3; Accessory secretory protein Asp3
1326	GGTAATAATCTTCC		2728536	2728549	187	245	237	T2.4-Dir.	GGTAATAATCTTCC		2730223	2730236	147	181	195	T2.4-Dir.	HMPRNC0000_2958 [2728039..2729592]; asp1; Accessory secretory protein Asp1
1327	GCCACCTAGTAATCCA		2731028	2731043	200	186	254	T1-Dir.	GCCACCTAGTAATCCA		2732713	2732728	155	146	194	T1-Dir.	HMPRNC0000_2962 [2730944..2737393]; sraP; putative cell-wall-anchored protein SasA (LPXTG motif)
1328	TCCACTCATACTTTG		2732129	2732143	196	283	241	T1-Dir.	TCCACTCATACTTTG		2733813	2733827	128	226	185	T1-Dir.	HMPRNC0000_2962 [2730944..2737393]; sraP; putative cell-wall-anchored protein SasA (LPXTG motif)
1329	TTGATGTCGATGTGGA		2733067	2733082	214	267	271	T1-Comp.	TTGATGTCGATGTGGA		2734751	2734766	156	196	223	T1-Comp.	HMPRNC0000_2962 [2730944..2737393]; sraP; putative cell-wall-anchored protein SasA (LPXTG motif)
1330	TGGATGTACTAATGGA		2733391	2733406	209	123	306	T1-Comp.	TGGATGTACTAATGGA		2735075	2735090	151	79	195	T1-Comp.	HMPRNC0000_2962 [2730944..2737393]; sraP; putative cell-wall-anchored protein SasA (LPXTG motif)
1331	TCGATGTTGAAATGGA		2733601	2733616	212	287	290	T1-Comp.	TCGATGTTGAAATGGA		2735285	2735300	152	194	215	T1-Comp.	HMPRNC0000_2962 [2730944..2737393]; sraP; putative cell-wall-anchored protein SasA (LPXTG motif)
1332	ATGACTAATAAATGGT		2737247	2737262	191	257	195	T1-Comp.	ATGACTAATAAATGGT		2738931	2738946	176	240	186	T1-Comp.	HMPRNC0000_2962 [2730944..2737393]; sraP; putative cell-wall-anchored protein SasA (LPXTG motif)
1333	ACCATAGGCGGATCCC		2738458	2738473	189	202	285	T1-Dir.	ACCATAGGCGGATCCC		2740142	2740157	174	195	246	T1-Dir.	HMPRNC0000_2963 [2737938..2738630]; hypothetical protein
1334	CTGACATAAATGTGGA		2745938	2745953	200	248	267	T1-Comp.	CTGACATAAATGTGGA		2747622	2747637	187	218	223	T1-Comp.	HMPRNC0000_2977 [2745862..2747061]; pgaC; Polysaccharide intercellular adhesin (PIA) biosynthesis N-glycosyltransferase IcaA
1335	TTGATTCAAAAATGGC		2747295	2747310	211	343	285	T1-Comp.	TTGATTCAAAAATGGC		2748979	2748994	192	242	253	T1-Comp.	HMPRNC0000_2978 [2747025..2747330]; Polysaccharide intercellular adhesin (PIA) biosynthesis protein IcaD
1336	AGGATAATACAATGGT		2749091	2749106	191	238	279	T1-Comp.	AGGATAATACAATGGT		2750777	2750792	189	232	238	T1-Comp.	Non-coding
1337	ACCATGTTTCTTTTG		2750475	2750489	192	241	217	T1-Dir.	ACCATGTTTCTTTTG		2752161	2752175	188	235	170	T1-Dir.	HMPRNC0000_2980 [2749740..2751785]; lip1; Triacylglycerol lipase
1338	TGTAAATTCCTTCG		2750603	2750616	191	212	221	T2.1-Dir.	TGTAAATTCCTTCG		2752289	2752302	174	214	202	T2.1-Dir.	HMPRNC0000_2980 [2749740..2751785]; lip1; Triacylglycerol lipase
1339	GCCATAATTCAATCAT		2754939	2754954	193	239	150	T1-Dir.	GCCATAATTCAATCAT		2756625	2756640	192	203	107	T1-Dir.	HMPRNC0000_2984 [2754250..2754954]; hisA; Phosphoribosylformimino-5-aminoimidazole carboxamide ribotide isomerase
1340	TGTATAATGCTTCA		2757133	2757146	183	261	278	T2.2-Comp.	TGTATAATGCTTCA		2758818	2758831	172	227	238	T2.2-Comp.	HMPRNC0000_2989 [2757098..2758348]; hisD; Histidinol dehydrogenase
1341	CCCATTGGTAAATCTA		2757245	2757260	192	275	117	T1-Dir.	CCCATTGGTAAATCTA		2758930	2758945	193	243	78	T1-Dir.	HMPRNC0000_2989 [2757098..2758348]; hisD; Histidinol dehydrogenase
1342	ACCACACTAAAATCAA		2759691	2759706	182	243	244	T1-Dir.	ACCACACTAAAATCAA		2761376	2761391	198	269	241	T1-Dir.	HMPRNC0000_2991 [2758973..2759791]; hisZ; ATP phosphoribosyltransferase regulatory subunit
1343	TCCATAGCTTTGTCTC		2761377	2761392	202	226	278	T1-Dir.	TCCATAGCTTTGTCTC		2763060	2763075	200	218	232	T1-Dir.	HMPRNC0000_2994 [2761337..2761834]; hypothetical protein
1344	GCCATTTTTCAATCCA		2761681	2761696	206	240	276	T1-Dir.	GCCATTTTTCAATCCA		2763363	2763378	202	205	211	T1-Dir.	HMPRNC0000_2994 [2761337..2761834]; hypothetical protein
1345	CCCACATTAACATCTG		2765191	2765206	198	269	277	T1-Dir.	CCCACATTAACATCTG		2766873	2766888	181	215	230	T1-Dir.	HMPRNC0000_2999 [2765058..2765906]; hypothetical protein
1346	GCCATCACTAAGTCCA		2765859	2765874	191	251	217	T1-Dir.	GCCATCACTAAGTCCA		2767541	2767556	187	230	187	T1-Dir.	HMPRNC0000_2999 [2765058..2765906]; hypothetical protein
1347	GAGATAAAAATATGGA		2766259	2766274	194	265	178	T1-Comp.	GAGATAAAAATATGGA		2767939	2767954	180	197	127	T1-Comp.	Non-coding
1348	CCCATTTCTATATCAT		2767346	2767361	192	235	79	T1-Dir.	CCCATTTCTATATCAT		2769022	2769037	180	183	43	T1-Dir.	HMPRNC0000_3001 [2767279..2768253]; drp; Lactonase Drp35
1349	CGAACAATATATGGC		2768658	2768672	184	218	64	T1-Comp.									HMPRNC0000_3002 [2768494..2769450]; Rhodanese domain protein UPF0176, Firmicutes subgroup
1350	CAGATAAAAAAGTGGT		2768999	2769014	179	256	251	T1-Comp.	CAGATAAAAAAGTGGT		2770673	2770688	174	226	203	T1-Comp.	HMPRNC0000_3002 [2768494..2769450]; Rhodanese domain protein UPF0176, Firmicutes subgroup
1351	AGGACAAGCTGGTGGT		2769799	2769814	182	236	251	T1-Comp.	AGGACAAGCTGGTGGT		2771471	2771486	185	221	202	T1-Comp.	HMPRNC0000_3003 [2769602..2770240]; pcp; Pyrrolidone-carboxylate peptidase
1352	TCCATTCCAGCATCAC		2774424	2774439	203	309	293	T1-Dir.	TCCATTCCAGCATCAC		2776094	2776109	179	256	226	T1-Dir.	HMPRNC0000_3007 [2774006..2774548]; hypothetical protein
1353	ATGACGACTCGATGGC		2778610	2778625	228	284	325	T1-Comp.	ATGACGACTCGATGGC		2780279	2780294	180	204	233	T1-Comp.	HMPRNC0000_3013 [2778474..2780354]; vraE; ABC transporter sensor and permease protein
1354	ACCACATGTGCGTCAT		2784069	2784084	214	269	267	T1-Dir.	ACCACATGTGCGTCAT		2785741	2785756	165	209	185	T1-Dir.	HMPRNC0000_3021 [2783938..2784333]; hypothetical protein
1355	ACCATTCTACAGTCAT		2786792	2786807	194	273	273	T1-Dir.	ACCATTCTACAGTCAT		2788464	2788479	177	226	211	T1-Dir.	HMPRNC0000_3026 [2786088..2786807]; gidB; 16S rRNA (guanine(527)-N(7))-methyltransferase
